# Supplementary material for: A sparse covarying unit that describes healthy and impaired human gut microbiota development
Source: Science. 2019 Jul 12;365(6449):eaau4735. doi: 10.1126/science.aau4735 (PMC6683326; doi:10.1126/science.aau4735)
Supplement: A sparse covarying unit that describes healthy and impaired human gut microbiota development [file Science-365-eaau4735-s002.xlsx]

## Sheet: table S1
table S1 - Anthropometric features of healthy members of the Bangladesh birth cohort and details of the bacterial V4-16S rDNA dataset generated from their fecal microbiota.
Child ID	SampleID	Sex	Monthly Timepoint	Age (months)	WHZ	WAZ	HAZ	Barcode Sequence
Bgsng7018	Bgsng7018.m1	male	1	0.1	0.15	-0.54	-0.88	TTCGCCCTTCAG
	Bgsng7018.m2		2	1.5				GAGGCCATCAGT
	Bgsng7018.m3		3	2.4				CGTAACCAACCA
	Bgsng7018.m4		4	3.4	-1.31	-0.13	1.18	TTCTGGGAACAC
	Bgsng7018.m5		5	3.8				GACTGATCATCT
	Bgsng7018.m6		6	5.1				CACGAGGTCATT
	Bgsng7018.m7		7	6.3	0.01	-0.01	0.07	TGTTTGAGCTGT
	Bgsng7018.m8		8	7.3				AGTTTGCAACGC
	Bgsng7018.m9		9	8.1				ATTCTGTGAGCG
	Bgsng7018.m10		10	9.6	-0.43	-0.37	-0.02	TGCGGCATCGAA
	Bgsng7018.m11		11	10.2				CATTTGGACGAC
	Bgsng7018.m12		12	11.4				ATTATACCTCGG
	Bgsng7018.m13		13	12.3	-0.49	-0.7	-0.73	GTGGACGTCCAA
	Bgsng7018.m14		14	13.2				GATGGGATTTCC
	Bgsng7018.m15		15	14.1				GCGCCGTATAAT
	Bgsng7018.m16		16	15.3	-0.98	-1.2	-1.08	CGTCGTCAAATG
	Bgsng7018.m17		17	16.2				AGTCACATCACT
	Bgsng7018.m18		18	17.1				GGCATGCATGTT
	Bgsng7018.m19		19	18.1	-1.6	-1.78	-1.29	GCCTAGTTGATT
	Bgsng7018.m20		20	19				ATCTCCTCTCCA
	Bgsng7018.m24		24	23.3				ACACGGTGTCTA
	Bgsng7018.m25		25	24.0826	-1.02	-1.58	-1.6	ATCCCTTGTCTCC
	Bgsng7018.m26		26	25.2654				CGCATCAGAGTTA
	Bgsng7018.m27		27	26.3168				AGCGATATATCGC
	Bgsng7018.m28		28	26.9739	-1.38	-1.71	-1.42	GCACTACGCTAGA
	Bgsng7018.m29		29	28.6166				ATACTACGTGGCC
	Bgsng7018.m30		30	29.1423				GCGGTCAATTGAC
	Bgsng7018.m31		31	30.0294	-2.05	-1.88	-1.01	CGGTGACTAGTTC
	Bgsng7018.m33		33	32.2964				TCGTAAGATGCCT
	Bgsng7018.m34		34	33.6434	-2.13	-2.04	-1.21	AGACTTCATGCGA
	Bgsng7018.m35		35	34.1362				GATTTAGGACGAC
	Bgsng7018.m36		36	35.089				GCGAGCAATCCTA
	Bgsng7018.m37		37	36.3046	-1.55	-1.64	-1.15	AGGTAGTCCTCAT
	Bgsng7018.m38		38	37.3231				GTGTTTGGTCGAT
	Bgsng7018.m39		39	38.1117				ACGACTATGTGCA
	Bgsng7018.m40		40	39.4259	-1.63	-1.75	-1.25	GTACATACCGGTC
	Bgsng7018.m41		41	40.3129				AGGTTTGCCAGTC
	Bgsng7018.m43		43	42.4157	-1.34	-1.49	-1.07	TGAAGAGGTAGTC
	Bgsng7018.m44		44	43.1713				GCCGCTTAATAGT
Bgsng7035	Bgsng7035.m1	male	1	0.2	-0.37	-1.24	-1.4	GGATAGCCACTTC
	Bgsng7035.m2		2	1.2				TTGGGCGTGAACT
	Bgsng7035.m3		3	1.9				TAACAAGGAACGC
	Bgsng7035.m4		4	2.9	-1.13	-2.05	-1.6	TCTGCAGTTGGAC
	Bgsng7035.m5		5	3.6				CTCGGCAATTATG
	Bgsng7035.m6		6	5.2				ATAGGCGATCTCT
	Bgsng7035.m7		7	6.6	-0.7	-1.48	-1.49	ACTACAGCCTATG
	Bgsng7035.m8		8	7.2				AACCTCGTCAAGC
	Bgsng7035.m9		9	8.6				GGTACATCGGTTG
	Bgsng7035.m10		10	9.3	-0.03	-1.13	-1.93	AGTGTTCGATCGC
	Bgsng7035.m11		11	10.2				ACCGATAATTCCG
	Bgsng7035.m12		12	11.2				TACGGGTCTTTAG
	Bgsng7035.m13		13	12.3	0.09	-0.81	-1.8	CTAACCTCCGCTA
	Bgsng7035.m14		14	13.3				CAGGCGTATTGGA
	Bgsng7035.m15		15	14.2				TAGCTCGTAACTG
	Bgsng7035.m16		16	15.2	-0.66	-1.42	-2.03	AAGGAGCGCCTTA
	Bgsng7035.m17		17	16				CTATTTGCGACAG
	Bgsng7035.m19		19	18.2	-1.03	-1.55	-1.72	ACTGACAGCCATG
	Bgsng7035.m20		20	19.3				GAATAGAGCCAAG
	Bgsng7035.m21		21	20.1				TCCGACACAATTC
	Bgsng7035.m22		22	21.3	0.05	-0.93	-1.96	GGATGGTGTTGCT
	Bgsng7035.m23		23	22.3				GAAGAAGCGGTAG
	Bgsng7035.m24		24	23				TATCAGGTGTGCT
	Bgsng7035.m25		25	24.5097	0.85	-0.58	-2.31	CATCCCTACGGAA
	Bgsng7035.m26		26	25.1997				AGCCGTAAACTTG
	Bgsng7035.m27		27	26.0868				AGTGGAGTCTCAT
	Bgsng7035.m28		28	27.0724	0.26	-0.86	-1.94	TACTCTAGCCGGT
	Bgsng7035.m29		29	28.1238				AGCGTTCTAGCTG
	Bgsng7035.m30		30	29.1094				CGCTGTACGGATT
	Bgsng7035.m31		31	30.0622	0.48	-0.67	-1.85	CACCAGTGACTCA
	Bgsng7035.m32		32	31.0807				TAGTCGTGCACAT
	Bgsng7035.m33		33	32.0664				GATTAAGCCTGGA
	Bgsng7035.m34		34	33.2163	-0.49	-0.9	-1.12	CGATGTTCGCTAG
	Bgsng7035.m35		35	34.1362				AGACTACCCGTTG
	Bgsng7035.m36		36	35.319	0.06	-0.63	-1.24	GTAGGCATGCTTG
	Bgsng7035.m38		38	37.1589				CGTTCAATCCAAG
	Bgsng7035.m39		39	37.8817				GTAGTGTCTAGCT
	Bgsng7035.m40		40	39.163	-0.84	-0.84	-0.49	GACAATCTGCTTG
	Bgsng7035.m41		41	39.9187				TCTGGTGACATTG
	Bgsng7035.m42		42	41.0358				TCATCTGACTGAC
	Bgsng7035.m43		43	41.89	-0.63	-0.91	-0.84	GTGTCTACATTGC
	Bgsng7035.m44		44	43.4999				ATTTGGGTCATCG
	Bgsng7035.m45		45	43.9927				ACTCGTCGGTAAT
	Bgsng7035.m46		46	45.1426	-0.31	-0.83	-1.05	ACATCACTTAGCG
	Bgsng7035.m47		47	46.1283				GTCTTCGTCGCTA
	Bgsng7035.m49		49	48.5595	-0.7	-1.06	-0.98	GAATAGAGCCAAG
	Bgsng7035.m50		50	49.0523				CATTCGATGACTG
	Bgsng7035.m51		51	50.2351				CTAGCGAACATCG
	Bgsng7035.m52		52	51.1222	-0.29	-0.9	-1.16	TTACTGTGCGATG
	Bgsng7035.m53		53	51.9107				CAGCTAGAACGCT
	Bgsng7035.m54		54	53.0278				AGCTATCCACGAT
	Bgsng7035.m55		55	54.112	0.05	-0.91	-1.52	TGGGTTATCATCG
	Bgsng7035.m56		56	55.0319				TGGGCCTTATATG
	Bgsng7035.m57		57	56.0504				TGACGGACATCTC
	Bgsng7035.m58		58	57.1675	-0.14	-0.91	-1.35	AGAACACGTCTCG
	Bgsng7035.m59		59	58.2189				TCGCTGTAACAGA
	Bgsng7035.m60		60	59.2045	-0.36	-0.87	-1.09	GATAGAAAGCCAG
Bgsng7052	Bgsng7052.m1	male	1	0.2	1.85	0.08	-1.53	AACCATCGGGTG
	Bgsng7052.m2		2	1.3				GTAAGTCGTGGC
	Bgsng7052.m3		3	2.2				CATCGGTCAAGG
	Bgsng7052.m4		4	2.9	0.66	0.38	-0.13	AACGGCAGCATC
	Bgsng7052.m5		5	4.3				TCGAGTTTGGTT
	Bgsng7052.m6		6	5.2				ACGTAGCATTTC
	Bgsng7052.m7		7	6.6	-1.12	-0.07	1.52	GGCAACCTCAGA
	Bgsng7052.m8		8	7.3				TCTGCAGTTGGA
	Bgsng7052.m9		9	8.2				CTCGGCAATTAT
	Bgsng7052.m10		10	9.4	-0.12	0.1	0.46	ATAGGCGATCTC
	Bgsng7052.m11		11	10.3				ACTACAGCCTAT
	Bgsng7052.m12		12	11.5	-0.22	-0.43	-0.59	AGATTCGTTGTC
	Bgsng7052.m14		14	13.1				ACAGGAACTCGC
	Bgsng7052.m15		15	14.6				TCGTTTCGGGAA
	Bgsng7052.m16		16	15.3	-0.04	-0.72	-1.54	ATAACCCGCCAA
	Bgsng7052.m17		17	16.1				GCCATAGGTTTG
	Bgsng7052.m18		18	17.2				CAGTAACGGCCA
	Bgsng7052.m19		19	18.1	-1.05	-1.2	-0.87	CATCATGAGGCT
	Bgsng7052.m20		20	19.5				GGCGCGGTTTAA
	Bgsng7052.m24		24	23.5				ATCTTCCGATAG
	Bgsng7052.m25		25	24.1155	-0.13	-0.99	-1.69	CGTTGTTCTGGGA
	Bgsng7052.m26		26	26.1196				GATCACCAGGTGT
	Bgsng7052.m27		27	26.711				CGAATACCAAGTC
	Bgsng7052.m28		28	27.4995	-1.43	-1.55	-1.1	AGTATCTGCGCGT
	Bgsng7052.m29		29	28.2552				CTCGACATCTCTT
	Bgsng7052.m30		30	29.1423				GCTATCTCCTGTC
	Bgsng7052.m31		31	30.2593	-0.87	-1.34	-1.43	CAGGCTTACGTGT
	Bgsng7052.m32		32	31.1793				CAACTAGTTCAGG
	Bgsng7052.m33		33	32.0007				AGGACTTCCAGCT
	Bgsng7052.m34		34	33.052	-1.13	-1.63	-1.63	GTGGTCAACGATA
	Bgsng7052.m35		35	34.0048				CGTAGATCGTGTA
	Bgsng7052.m36		36	35.089				TCGAGGGAAAGTC
	Bgsng7052.m37		37	36.1075	-0.26	-0.84	-1.25	GAACTTAGGCCGA
	Bgsng7052.m38		38	36.9289				CAAGGTTCTTGTG
	Bgsng7052.m39		39	38.0788				GGTCGGTAAGCTA
	Bgsng7052.m40		40	39.0973	-0.46	-1.02	-1.3	ACTAGCTCCATAG
	Bgsng7052.m41		41	39.9844				CTGGTTAATCTGC
	Bgsng7052.m42		42	41.2				TCTGCTAGATGTC
	Bgsng7052.m43		43	42.6785	-0.22	-0.92	-1.34	TCGCAAACTTTGC
	Bgsng7052.m44		44	43.2699				ACAGACCACTCAT
	Bgsng7052.m45		45	44.1898				TACCTAATCGGTC
	Bgsng7052.m46		46	44.9783	-0.38	-1.13	-1.5	CAGATTTCGGTGC
	Bgsng7052.m47		47	45.9311				CTTCTAAGGAGCT
	Bgsng7052.m48		48	47.1139				ATTAGTTCGCGTC
	Bgsng7052.m49		49	48.1981	-0.03	-0.81	-1.29	TGTTATCGCACAC
	Bgsng7052.m50		50	49.0195				GTGTACCTATCAG
	Bgsng7052.m51		51	50.3008				GACTTTCCCTCGA
	Bgsng7052.m52		52	50.9908	-0.49	-1.03	-1.16	ACACCTGGTGATC
	Bgsng7052.m53		53	51.9436				GTCTCATGTAGGC
	Bgsng7052.m54		54	53.1263				GGCGACATGTACT
	Bgsng7052.m55		55	54.4405	-0.38	-0.92	-1.1	TACGGTATGTCTG
	Bgsng7052.m56		56	55.1634				TGTCATAGGTTCG
	Bgsng7052.m57		57	56.0176				AGTTAGTGCGTCT
	Bgsng7052.m58		58	56.9704	-0.68	-1.08	-1.07	GTCCGGCTTCTTA
	Bgsng7052.m59		59	58.1203				TTCAGCGCCCTTA
	Bgsng7052.m60		60	59.0731	-0.33	-0.91	-1.18	TAAGGCCTATCGA
Bgsng7063	Bgsng7063.m1	male	1	0.2	0.69	1.22	0.84	TACCCAGAGATC
	Bgsng7063.m2		2	1.6				GTAAGCACCTAC
	Bgsng7063.m3		3	2.1				CAGCATGTGTTG
	Bgsng7063.m4		4	2.7	-1.29	-0.14	1.14	TTATCACGTGCA
	Bgsng7063.m5		5	4.2				ATTCATGGACGC
	Bgsng7063.m6		6	5.2				TAGAACTCACCT
	Bgsng7063.m7		7	6.2	-0.25	0.17	0.77	TGATTTGGACCT
	Bgsng7063.m8		8	7.3				TACGTCCCGTTC
	Bgsng7063.m10		10	9.2	-0.34	-0.55	-0.49	CATCCAAATGCG
	Bgsng7063.m11		11	10.3				ACGTGAGAGAAT
	Bgsng7063.m12		12	11.2	-0.49	-0.63	-0.59	TGGACACCGAAC
	Bgsng7063.m15		15	14				TGTGAGCACGGT
	Bgsng7063.m16		16	14.9	-0.87	-0.88	-0.52	AAGCCTACACGT
	Bgsng7063.m17		17	16.1				CCATAATCCGTA
	Bgsng7063.m18		18	17				CGCACATGTTAT
	Bgsng7063.m19		19	18.2	-0.87	-1.06	-0.85	CGTTTAGAGTCG
	Bgsng7063.m20		20	19.2				GATAGCTGTCTT
	Bgsng7063.m21		21	20				ATGTACGGCGAC
	Bgsng7063.m22		22	21.1	0.19	-0.44	-1.1	GCGTGTTAAACC
	Bgsng7063.m24		24	23				TCCAAAGTGTTCG
	Bgsng7063.m25		25	24.1483	-1.31	-1.38	-0.89	TGTGGTCATCGTA
	Bgsng7063.m26		26	25.0026				ATCTCTACCACTC
	Bgsng7063.m27		27	25.9882				TGCCTGTCTGCAA
	Bgsng7063.m28		28	27.0396				AGGATAGCCAAGG
	Bgsng7063.m29		29	28.0581				CATCGCACAGTAA
	Bgsng7063.m30		30	28.9452				ATAACGTGTGTGC
	Bgsng7063.m31		31	30.1279	-1.53	-1.59	-1.09	GCAAATTCGGGAT
	Bgsng7063.m32		32	30.9493				CGAGCCATCTGTA
	Bgsng7063.m33		33	31.9678				GATGATGAGCCTC
	Bgsng7063.m34		34	33.052	-1.24	-1.47	-1.23	CACTTCCAACTTC
	Bgsng7063.m35		35	33.972				TAGCATGTCCCGT
	Bgsng7063.m36		36	34.9905				ACTGCTATTCCTC
	Bgsng7063.m37		37	36.009	-1.32	-1.54	-1.25	CGCGTAACTGTAC
	Bgsng7063.m38		38	36.9617				ACGAGTGCTATCG
	Bgsng7063.m39		39	37.9145				CTATAGTCGTGTC
	Bgsng7063.m40		40	38.9002	-0.94	-1.27	-1.18	CTAATCCGGAACT
	Bgsng7063.m41		41	39.9187				TCTTAACGACTGC
	Bgsng7063.m42		42	40.9372				TCCACAGGAGTTG
	Bgsng7063.m43		43	41.89	-1.29	-1.37	-0.92	ATATGCCAGTGCA
	Bgsng7063.m44		44	42.9085				CTACATCTAAGCG
	Bgsng7063.m45		45	43.927				CATTCGATGACTG
	Bgsng7063.m46		46	45.0769	-0.66	-0.87	-0.73	CGATCGAGTGTTA
	Bgsng7063.m47		47	45.9311				TAGGGTCCGCAAT
	Bgsng7063.m48		48	46.9496				GTCTACACACATG
	Bgsng7063.m49		49	48.001	-0.67	-0.93	-0.8	GAAGAAGCGGTAG
	Bgsng7063.m50		50	48.9538				CAGAATCTTCGGT
	Bgsng7063.m51		51	50.1037	-0.52	-1	-1.06	CTAGAGACTCTTG
	Bgsng7063.m53		53	51.9436				TTGCTGGTCCTCT
	Bgsng7063.m54		54	52.9292				CGCACTCTAGAAT
	Bgsng7063.m55		55	54.0791	-0.1	-0.73	-1.08	ATGCAGCTCAGTA
	Bgsng7063.m56		56	55.1305				GAGACAGCTTGCT
	Bgsng7063.m57		57	56.0176				GCGACTTGTGTAG
	Bgsng7063.m58		58	57.0032	-0.17	-0.54	-0.73	ACCACCAGAACGT
	Bgsng7063.m59		59	57.9889				GCTTGCGAGACAT
	Bgsng7063.m60		60	59.0074	0.48	-0.26	-0.97	CACGAGGTCATTG
Bgsng7071	Bgsng7071.m1	male	1	0.1	-0.52	0.72	1.38	AACCTCGTCAAG
	Bgsng7071.m2		2	2.1				GGTACATCGGTT
	Bgsng7071.m4		4	3.1	1.04	1.51	1.13	AGTGTTCGATCG
	Bgsng7071.m5		5	4.4				GAGAGAATGATC
	Bgsng7071.m6		6	5.2				TACGGGTCTTTA
	Bgsng7071.m7		7	6.3	-0.29	0.46	1.37	CGATAACATGCC
	Bgsng7071.m9		9	8.4				CATGGCTACACA
	Bgsng7071.m10		10	10.2	1.32	0.94	-0.09	GAGTCAACCGCA
	Bgsng7071.m12		12	11.6	1.36	1.2	0.3	GCCGATTCGGAA
	Bgsng7071.m14		14	13				ATGACCATCGTG
	Bgsng7071.m15		15	14.2				GCCTTAAGCGAT
	Bgsng7071.m16		16	15.3	1.14	0.99	0.33	ATGGCAGCTCTA
	Bgsng7071.m18		18	17.1				CCTTTCTTCTCA
	Bgsng7071.m19		19	18.2	-0.04	-0.07	0.02	ACGCGATACTGG
	Bgsng7071.m20		20	19.4				TGAAGGTCCCAT
	Bgsng7071.m22		22	21.1	1.01	0.61	-0.23	TAGTTTGACGCG
	Bgsng7071.m23		23	22.1				CACGTGACATGT
	Bgsng7071.m24		24	23.1				CAACGCAGTTTG
	Bgsng7071.m25		25	24.4112	0.29	0.27	0.06	CGGTTCCATTAGG
	Bgsng7071.m26		26	25.1997				ACATTATGGCGTG
	Bgsng7071.m27		27	26.1525				GAGATTGACCAAC
	Bgsng7071.m28		28	27.2696	-0.04	-0.22	-0.44	TGCAGATTTCCAG
	Bgsng7071.m29		29	28.3538				TGTCGACAGAGGA
	Bgsng7071.m30		30	29.3723				TCTCACCTAGGAA
	Bgsng7071.m31		31	30.4893	-0.52	-0.46	-0.25	CGTACGATATGAC
	Bgsng7071.m32		32	31.1136				TATGTCACCGCTG
	Bgsng7071.m33		33	32.0992				TAGCGGAGGTTAG
	Bgsng7071.m34		34	33.1506	-0.45	-0.48	-0.36	TCCAATACGCCTG
	Bgsng7071.m35		35	34.1362				CAGTTACGAGCTA
	Bgsng7071.m36		36	35.1219				TCGATAGGCCTTA
	Bgsng7071.m37		37	36.0418	-0.29	-0.41	-0.4	CAGCTTACTAGGA
	Bgsng7071.m38		38	37.1589				AGTTGGCCGAGTA
	Bgsng7071.m39		39	38.046				TTGTCAATTCGGC
	Bgsng7071.m40		40	39.0316	0.4	0.11	-0.24	TTGGGCGTGAACT
	Bgsng7071.m41		41	40.1487				CAGTGATCCTAGC
	Bgsng7071.m42		42	41.2986				CGTACAGTTATCG
	Bgsng7071.m43		43	42.1528	-0.57	-0.39	0.01	GGTGCGTGTATGT
	Bgsng7071.m44		44	43.4999				GTGTACCTATCAG
	Bgsng7071.m45		45	44.0255				TATTGCTCCTCCG
	Bgsng7071.m46		46	45.2083	0.09	-0.21	-0.43	CCAGTAGTCTTAC
	Bgsng7071.m47		47	46.1283				AGCTTGACAGCTA
	Bgsng7071.m48		48	47.0482				TCAAGCTCAAGCA
	Bgsng7071.m49		49	48.1324	-0.08	-0.2	-0.22	GACTGTCATGCAT
	Bgsng7071.m50		50	49.3152				TGTCAAGTCGTGC
	Bgsng7071.m52		52	51.1551	0.02	-0.14	-0.24	AGGGACGATAATG
	Bgsng7071.m53		53	52.0421				ACACCCTCCTGTA
	Bgsng7071.m54		54	53.0278				TGATCAGAAGAGC
	Bgsng7071.m55		55	54.0791	-0.14	-0.25	-0.27	CTAATCCGGAACT
	Bgsng7071.m56		56	55.1305				GACTCACTCAATC
	Bgsng7071.m57		57	56.2147				GACAAGGCTCCAT
	Bgsng7071.m58		58	57.0689	0.03	-0.14	-0.31	TGACTTTGTGTGC
	Bgsng7071.m59		59	58.1203				ACTATTGTCACGC
	Bgsng7071.m60		60	59.4673	0.26	-0.1	-0.52	GAATGATGAGTGC
Bgsng7082	Bgsng7082.m1	female	1	0.2	0.06	0.07	-0.12	TGAGTTCGCTAT
	Bgsng7082.m2		2	1.3				CGATTTCTCAAG
	Bgsng7082.m3		3	2				CTTGCTGAAGAC
	Bgsng7082.m4		4	3.2	-0.36	-0.53	-0.32	TGACCGGTCAAT
	Bgsng7082.m5		5	4.4				TAATCGGATTCC
	Bgsng7082.m6		6	5.8				CTCCTACTGTCT
	Bgsng7082.m7		7	6.3	-0.22	-0.77	-0.91	TTAGGTGCAGCT
	Bgsng7082.m8		8	7.2				CCTTAAGTCAGT
	Bgsng7082.m9		9	8.3				CACACAGCGTTA
	Bgsng7082.m10		10	10	-0.2	-1.41	-2.18	TGTGCTGTGTAG
	Bgsng7082.m11		11	11.7				GGAGGTTATCCG
	Bgsng7082.m12		12	12.3	-0.01	-0.42	-0.9	TGTGATGGAGAA
	Bgsng7082.m15		15	14.1				CATCGGTCAAGG
	Bgsng7082.m17		17	16	-0.28	-0.55	-0.79	TCGAGTTTGGTT
	Bgsng7082.m18		18	17.3				ACGTAGCATTTC
	Bgsng7082.m19		19	18.1	-3.7	-3.11	-0.83	CAGATTTCGGTG
	Bgsng7082.m20		20	19.2				CTGGGTACCATA
	Bgsng7082.m24		24	23.8				CTACTGATATCG
	Bgsng7082.m25		25	24.2798	-1.85	-1.39	-0.23	CTGTCGCAAATAG
	Bgsng7082.m26		26	25.2654				TGTGTTGTCGTGC
	Bgsng7082.m27		27	26.0868				TGTGGTGGTTTCC
	Bgsng7082.m28		28	27.1053				ATGTAACGCCGAT
	Bgsng7082.m29		29	28.1238				GATCCTTTGGTTC
	Bgsng7082.m30		30	29.0766				CTGGCTTTCTATC
	Bgsng7082.m31		31	30.6536	-0.71	-1.05	-1.07	AGCATATGCACTG
	Bgsng7082.m32		32	31.1136				CTAATACGGATCG
	Bgsng7082.m33		33	32.2635				ACATCCCTCTACT
	Bgsng7082.m34		34	33.2491	-1.67	-1.58	-0.81	ACCACAGATCGAT
	Bgsng7082.m35		35	34.5633				CTAGTATGCGCAA
	Bgsng7082.m36		36	35.2861				CGCGTTGCAAACT
	Bgsng7082.m37		37	36.2389				TAGTCAGGCCATA
	Bgsng7082.m38		38	37.1917				GATATGCGGCTGT
	Bgsng7082.m39		39	38.0131				ACTGATCCTAGTG
	Bgsng7082.m40		40	39.4259	-1.84	-1.7	-0.78	CCTAAGCACATGT
	Bgsng7082.m41		41	40.1815				ACGCAACTGCTAT
	Bgsng7082.m42		42	41.1343				AACTATAGCCCTG
	Bgsng7082.m43		43	42.2842	-1.6	-1.49	-0.7	GAACATGATGAGC
	Bgsng7082.m44		44	43.5656				TGACCCAGGCAAT
	Bgsng7082.m45		45	44.1241				TGGGCAACCTGAT
Bgsng7090	Bgsng7090.m1	male	1	0.2	-0.62	-0.26	0.07	AATACCGCTTTG
	Bgsng7090.m2		2	1.1				ACCTGGGCATTA
	Bgsng7090.m3		3	1.9				GACTCACTCAAT
	Bgsng7090.m4		4	3.4	-0.84	-0.02	0.84	CCTATCCTTGGC
	Bgsng7090.m5		5	4.7				ACGTGCCGTAGA
	Bgsng7090.m6		6	5.5				GTTTCTAGAGCT
	Bgsng7090.m7		7	6.3	-0.2	-0.1	0.21	ACGTAAATCGCC
	Bgsng7090.m8		8	7.3				GCCGAGATTGGT
	Bgsng7090.m9		9	8.2				TACGTAGTTTCG
	Bgsng7090.m10		10	9.3	0.65	-0.24	-1.28	CGGACGTTCATA
	Bgsng7090.m11		11	10.9				ACGCATTGCATT
	Bgsng7090.m12		12	11.6				GGTAATCCTGTG
	Bgsng7090.m13		13	12.1	-0.25	-0.33	-0.33	GTCCGGCTTCTT
	Bgsng7090.m14		14	13.3				CTCAGTATGCAG
	Bgsng7090.m15		15	14.1				ATAAGGCCTTCT
	Bgsng7090.m16		16	15.1	-0.92	-0.89	-0.46	ACGTGGTTACGT
	Bgsng7090.m17		17	16.2				CAGGTCTGTATT
	Bgsng7090.m18		18	17.2				TCAGGTTGCGGA
	Bgsng7090.m19		19	18.1	-0.71	-0.9	-0.75	TAGACCTAGACC
	Bgsng7090.m20		20	19.2				ACTCGATTCGAT
	Bgsng7090.m22		22	21.6	-0.49	-0.9	-1.02	AACAAGCAGAAC
	Bgsng7090.m23		23	22.1				ATCAAAGGGCAA
	Bgsng7090.m24		24	23.1				GTATTCGACTTG
	Bgsng7090.m25		25	24.0169	-0.77	-0.99	-0.86	ACTGAAGGGCGAA
	Bgsng7090.m26		26	25.1668				ACAGCTCATCAGC
	Bgsng7090.m27		27	26.0868				ACAACTCCCGTGA
	Bgsng7090.m28		28	27.1053				CTCGGAATTAGAC
	Bgsng7090.m29		29	27.9924				TACTGATGGCCTC
	Bgsng7090.m30		30	29.3394				CTGGTTGGTTACG
	Bgsng7090.m31		31	30.0622	-0.44	-0.89	-1.16	CTGCGCTGAATGT
	Bgsng7090.m32		32	31.1793				CGTGTTCCCAGAA
	Bgsng7090.m33		33	32.7892				GAGATGATCAGTC
	Bgsng7090.m34		34	33.4463	-1.05	-1.23	-1.03	CAATGACCTCGTG
	Bgsng7090.m35		35	34.1362				GTTGCGTTAGCAG
	Bgsng7090.m36		36	35.0562				CTGTGAATTCGGA
	Bgsng7090.m37		37	35.9761	-0.05	-0.82	-1.46	TTCGTGCCTGCTA
	Bgsng7090.m38		38	36.9617				ATGCCAACCAACG
	Bgsng7090.m39		39	38.1117				ATTGCCCAGATGA
	Bgsng7090.m40		40	38.9987	-0.69	-1.04	-1.05	CCATGGACACAGA
	Bgsng7090.m41		41	39.9515				GACAGCGTTGACA
	Bgsng7090.m42		42	41.1015				AAGACCGGTGCTA
	Bgsng7090.m43		43	41.9885	-1.15	-1.17	-0.72	TCCTACTCCGGTA
	Bgsng7090.m44		44	43.0728				CGACTCCAAGATA
	Bgsng7090.m45		45	44.0584				TTGCACGATTGGA
	Bgsng7090.m46		46	44.9783	-1.27	-1.47	-1.08	GACTGCATCTTAC
	Bgsng7090.m47		47	46.0625				TAAGGTAAGGTGC
	Bgsng7090.m48		48	47.0482				GTACCTAATTGCG
	Bgsng7090.m49		49	48.1653	-0.34	-0.93	-1.16	TCGATGAACTCGA
	Bgsng7090.m50		50	49.1181				CACGGTTGTGAGT
	Bgsng7090.m51		51	50.0708				CGGAGCTATGGTA
	Bgsng7090.m52		52	51.1551	-1.28	-1.4	-0.94	AGCGATGCCTTAT
	Bgsng7090.m53		53	52.1078				TGACCCAGGCAAT
	Bgsng7090.m54		54	53.0278				CGTCTGGTTCCTA
	Bgsng7090.m55		55	53.9806	-0.76	-1.07	-0.96	GTCGTTAAGCGTA
	Bgsng7090.m56		56	55.5576				ATAGCGGTCTGGA
	Bgsng7090.m57		57	56.0504				CGGATTGGTGACT
	Bgsng7090.m58		58	57.1346	-0.6	-0.82	-0.74	CGCATTTATACGC
Bgsng7096	Bgsng7096.m1	female	1	0.5	-0.74	-0.89	-0.65	CCTCCATGAGAA
	Bgsng7096.m2		2	1.1				AACCACACATCG
	Bgsng7096.m3		3	1.8				GGCTGTATGGGT
	Bgsng7096.m4		4	3.2	-1	-0.85	-0.15	GATCTTCAGTAC
	Bgsng7096.m5		5	4.1				CGACATGCTATT
	Bgsng7096.m6		6	5				TCATCTGACTGA
	Bgsng7096.m7		7	6	-0.1	-0.56	-0.71	CTGGTTAATCTG
	Bgsng7096.m8		8	7.2				CCTAAGCACATG
	Bgsng7096.m9		9	8.2				CCAATCACTATG
	Bgsng7096.m10		10	9.2	0.02	-0.51	-0.94	TCCCAACTTCGC
	Bgsng7096.m11		11	10				CTCGATTAGATC
	Bgsng7096.m12		12	11.2				TTGTCTGGAAGC
	Bgsng7096.m13		13	12.1	-0.64	-1.06	-1.24	GTAGTAGGCCAC
	Bgsng7096.m14		14	13.3				TGCACCTCTGTC
	Bgsng7096.m15		15	14.2				TTACCAAGACTC
	Bgsng7096.m16		16	15.1	-0.6	-1.2	-1.65	GCACTCGTTAGA
	Bgsng7096.m17		17	16.1				GCTACTTCTTCC
	Bgsng7096.m19		19	18.4	-0.68	-1.44	-1.98	CTTAATTCCAGG
	Bgsng7096.m20		20	19.3				CCTCACACTTGC
	Bgsng7096.m21		21	20.2				GTGATAGTGCCG
	Bgsng7096.m22		22	21.1	-0.01	-0.85	-1.69	TACTTACTGCAG
	Bgsng7096.m23		23	22.3				TTCTCACCTTTC
	Bgsng7096.m24		24	23.2				TGTTTGAGCTGTC
	Bgsng7096.m25		25	24.0826	0.29	-0.74	-1.79	AGATTCCGGCTCA
	Bgsng7096.m26		26	25.1997				CATGGCTGTCAGT
	Bgsng7096.m27		27	26.0211				GAACCGCATAAGT
	Bgsng7096.m28		28	27.1053	-1.05	-1.91	-2.03	GAATTGTGTCGGA
	Bgsng7096.m29		29	28.0581				AGCAACACCATCC
	Bgsng7096.m30		30	29.208				TCGCTCACAGAAT
	Bgsng7096.m31		31	30.0622	-1.75	-2.42	-2.01	TCATTCGTGGCGT
	Bgsng7096.m32		32	31.015				CACAATAGACACC
	Bgsng7096.m33		33	32.1978				ATTCGATGCCGCA
	Bgsng7096.m34		34	33.3149	-1.01	-2.05	-2.28	CGTTCTCTTCTCG
	Bgsng7096.m35		35	34.1691				CGTCGTCCAAATG
	Bgsng7096.m36		36	35.2204				CTACCGCTTCTTC
	Bgsng7096.m37		37	36.0418	-1.33	-1.99	-1.86	ACTTCAACTGTGC
	Bgsng7096.m38		38	36.9946				TTGTCAATTCGGC
	Bgsng7096.m39		39	37.9802				GTCCGCTGAATAC
	Bgsng7096.m40		40	39.0316	-1.16	-2.01	-2.07	GTCCATAGCTAGT
	Bgsng7096.m41		41	40.0501				TTATATTGGGCCG
	Bgsng7096.m42		42	41.1015				ACAATTTCCGACG
	Bgsng7096.m43		43	42.0543	-1.31	-2.08	-2.01	GCGTTACACACAC
	Bgsng7096.m44		44	43.2042				CCTACGCCTCTAT
	Bgsng7096.m45		45	44.1898				TCATCGCGATATC
	Bgsng7096.m46		46	45.044	-0.81	-1.82	-2.14	TACGCGCTGAGAT
	Bgsng7096.m47		47	46.1283				GACTCGAATCGTG
	Bgsng7096.m48		48	47.081				TGAGCCGGAATCT
	Bgsng7096.m49		49	48.001	-1.04	-2.07	-2.26	GGCGACATGTACT
	Bgsng7096.m50		50	49.1509				ACACGTAAGCCTG
	Bgsng7096.m51		51	50.3008				GCTCGCTACTTCA
	Bgsng7096.m52		52	51.1879	-1.14	-2.09	-2.16	GGCTGTATGGGTA
	Bgsng7096.m53		53	52.1078				GACTGTCATGCAT
	Bgsng7096.m54		54	53.2578				CCTACTGTGCCTA
	Bgsng7096.m55		55	54.0134	-1.09	-1.84	-1.81	AGGCTGATTTGCG
	Bgsng7096.m56		56	55.1634				ACGTAGCATTTCG
	Bgsng7096.m57		57	56.1161				GACGCTAGTTCAC
	Bgsng7096.m58		58	57.1675	-1.26	-1.88	-1.68	CCATGGACACAGA
	Bgsng7096.m59		59	58.1203				CCTTGGCTATCCT
	Bgsng7096.m60		60	59.2374	-1.42	-2.01	-1.73	TTATGCAGTCGTG
Bgsng7106	Bgsng7106.m1	male	1	0.3	-0.84	-0.52	-0.12	GGAGACAAGGGAT
	Bgsng7106.m2		2	1.2				CCAGTGTATGCAT
	Bgsng7106.m3		3	2.4				GCGATATATCGCT
	Bgsng7106.m4		4	3.3	0.44	0.29	-0.03	TCTAGCGTAGTGC
	Bgsng7106.m5		5	4.4				GGCCACGTAGTAT
	Bgsng7106.m6		6	5.4	0.24	-0.02	-0.24	GTCAATTGACCGC
	Bgsng7106.m9		9	8.6				AATCAGTCTCGTG
	Bgsng7106.m10		10	9.4	0.05	-0.31	-0.6	CCTCGTTCGACTA
	Bgsng7106.m11		11	10.6				TAGGATTGCTCGC
	Bgsng7106.m12		12	12	-0.48	-0.47	-0.25	TCGAGGACTGCAT
	Bgsng7106.m14		14	14.4	-0.57	-1.03	-1.37	ATGAGACTCCACT
	Bgsng7106.m16		16	16.4				CAGCTAGAACGCT
	Bgsng7106.m18		18	18.3	-1.33	-1.77	-1.71	TGAGTCACTGGTG
	Bgsng7106.m19		19	19.1				CAACACGCACGAT
	Bgsng7106.m20		20	20.3				CGACTGTCTTAAC
	Bgsng7106.m21		21	21.2	-0.08	-1.13	-2.18	TCAAGCTCAAGCA
	Bgsng7106.m22		22	22.2				TGTTATCGCACAC
	Bgsng7106.m23		23	23.3				TGTAATTGTCGCG
	Bgsng7106.m24		24	24.2	-0.87	-1.33	-1.34	GTACCTAATTGCG
	Bgsng7106.m25		25	25.3311				AGCACACCTGATA
	Bgsng7106.m26		26	26.0868				CAGTAGCGGAAGA
	Bgsng7106.m27		27	27.4667	-0.92	-1.59	-1.75	ATCCTCGAGCGAT
	Bgsng7106.m28		28	28.3866				ATTAGAGCCATGC
	Bgsng7106.m29		29	29.6023				ATCGTGCGTGTTG
	Bgsng7106.m30		30	30.2922	-0.89	-1.62	-1.87	GTTAAGACAGTCG
	Bgsng7106.m31		31	31.1464				TGCTTGAGCTTGA
	Bgsng7106.m32		32	32.4606				GTGTGCGATAACA
	Bgsng7106.m33		33	33.0192	-0.88	-1.66	-1.96	CGCGACAATTACA
	Bgsng7106.m34		34	34.1362				CGCAATTAGGTAC
	Bgsng7106.m35		35	35.0233				GCCGAGGTATAAT
	Bgsng7106.m36		36	36.009	-0.71	-1.76	-2.32	ATGAACCCTATGG
	Bgsng7106.m37		37	37.0932				ACTCCGAGGATTA
	Bgsng7106.m38		38	38.046				GCTAGATGCCAGA
	Bgsng7106.m39		39	39.1302	-1.33	-1.45	-1.05	AGGCTGATTTGCG
	Bgsng7106.m40		40	39.9515				TGAGTGGAATGAG
	Bgsng7106.m41		41	41.43				TGAATAGTCCGCG
	Bgsng7106.m42		42	42.1528	-1.07	-1.49	-1.38	ATCCCTTGGTCCT
	Bgsng7106.m43		43	43.1056				TCGTGATGTGACA
	Bgsng7106.m44		44	44.0255				GGTTCTTATGACG
	Bgsng7106.m45		45	45.0112	-1.62	-1.91	-1.48	AGAACGACCACCA
	Bgsng7106.m46		46	46.1283				AATGCCTCAACTG
	Bgsng7106.m47		47	47.1796				CGCTCTTTGTTCG
	Bgsng7106.m48		48	48.1653	-1.02	-1.57	-1.51	ATTCCTGTGAGTC
	Bgsng7106.m49		49	49.2823				CCTCGTTCGACTA
	Bgsng7106.m50		50	50.1694				ACATAACGCCGTA
	Bgsng7106.m51		51	51.0893	-0.99	-1.64	-1.64	CTGAACGCTAGTA
	Bgsng7106.m52		52	52.3378				TCTTAACGACTGC
	Bgsng7106.m53		53	53.1592				ATTTCACGGGACA
	Bgsng7106.m54		54	54.1777	-0.73	-1.35	-1.43	GTCATTCACGAGA
	Bgsng7106.m56		56	56.1819				TGGTGACTCGGAT
	Bgsng7106.m57		57	57.1018	-0.8	-1.44	-1.51	AAGGCCTGACTGA
	Bgsng7106.m58		58	58.2189				ATGATGACCCGTA
	Bgsng7106.m59		59	59.0074				GCAGGATAGATAG
	Bgsng7106.m60		60	60.1901	-1	-1.64	-1.66	CGTGTTTCAAACG
Bgsng7114	Bgsng7114.m1	male	1	0.1	-1.01	-1.06	-0.67	GATAGTGCCACT
	Bgsng7114.m2		2	1.2				AAGTGTTTGCCG
	Bgsng7114.m3		3	2.1				GATCTATCCGAG
	Bgsng7114.m4		4	3.1	-0.82	-0.92	-0.48	GATTAGCACTCT
	Bgsng7114.m5		5	4.3				GATCTCATAGGC
	Bgsng7114.m6		6	5.2				GGTATGACTCAC
	Bgsng7114.m7		7	6.3	-0.61	-1.03	-0.89	ACCTGTCTCTCT
	Bgsng7114.m8		8	7.2				AGATTCGTTGTC
	Bgsng7114.m10		10	9.5	-0.67	-0.75	-0.4	TCTATCGGGTTA
	Bgsng7114.m11		11	10.2				ACAGGAACTCGC
	Bgsng7114.m12		12	11				TCGTTTCGGGAA
	Bgsng7114.m13		13	12.5	-0.99	-1.05	-0.7	ATAACCCGCCAA
	Bgsng7114.m16		16	15	-1.44	-1.43	-0.84	GCCATAGGTTTG
	Bgsng7114.m17		17	16				CAGTAACGGCCA
	Bgsng7114.m18		18	17.1	-1.7	-1.54	-0.59	ATGCACTGGCGA
	Bgsng7114.m20		20	19				GTGGTGGATTCT
	Bgsng7114.m22		22	21	-0.98	-1.21	-0.96	TATCTCGAACTG
	Bgsng7114.m24		24	23.1				CGCAGGATACTT
	Bgsng7114.m25		25	24.0498	-1.62	-1.49	-0.71	TGTTATCGCATGG
	Bgsng7114.m26		26	24.9369				ATCTGCACTGAGC
	Bgsng7114.m27		27	26.2839				ACGCTGTGGATTA
	Bgsng7114.m28		28	27.0067	-1.23	-1.26	-0.84	CGATTATCGACGA
	Bgsng7114.m29		29	28.3866				GTCATGCTCCATT
	Bgsng7114.m30		30	29.7008				ACATACCGTGAGT
	Bgsng7114.m31		31	30.4893	0	-0.43	-0.87	CGAGACGTGTTCT
	Bgsng7114.m32		32	31.7707				CAGAGTCTTGCCA
	Bgsng7114.m33		33	32.4606				TGATCACGAGAGG
	Bgsng7114.m34		34	33.052	-0.3	-0.43	-0.45	GCGCAGATTAGTA
	Bgsng7114.m35		35	34.1362				TCTGTCAGTGACC
	Bgsng7114.m36		36	35.1219				AGCCTAGCCCAAT
	Bgsng7114.m37		37	36.1732	-0.51	-0.73	-0.73	GTGACCTGATGTC
	Bgsng7114.m38		38	37.6188				CTAATTACACGCG
	Bgsng7114.m39		39	38.4731				ACTACAGCCTATG
	Bgsng7114.m40		40	39.1302	-0.86	-0.84	-0.47	AACCGTTCCAGAT
	Bgsng7114.m41		41	40.083				TGAAACTTCGCGC
	Bgsng7114.m42		42	41.7914				GCTAAGAGAGTAG
	Bgsng7114.m43		43	42.4485	-1.32	-1.22	-0.62	CGCCTTAAGGAGA
	Bgsng7114.m44		44	43.3356				CTCTGCTAGCCTA
	Bgsng7114.m45		45	43.9927				ATGCCAACCAACG
	Bgsng7114.m46		46	45.1426	-0.75	-0.85	-0.59	CCTCTCGTGATCA
	Bgsng7114.m47		47	46.1611				TCCGACACAATTC
	Bgsng7114.m48		48	47.081				CTGAACGCTAGTA
	Bgsng7114.m49		49	48.231	-0.73	-0.83	-0.57	TCCCAGAACAACG
	Bgsng7114.m50		50	49.2495				TCGAGGACTGCAT
	Bgsng7114.m51		51	49.9723				GATCTTCAGTACG
	Bgsng7114.m52		52	51.1222	-0.46	-0.69	-0.63	GACCGAGCTATGT
	Bgsng7114.m53		53	52.2393				TGCTGCTTAACAC
	Bgsng7114.m54		54	53.0606				ACTCCGAGGATTA
	Bgsng7114.m55		55	54.112	-0.36	-0.58	-0.57	AAGGTGTAAGGTG
	Bgsng7114.m56		56	55.0648				CCACTAATTGACG
	Bgsng7114.m57		57	56.1819				GACGCTAGTTCAC
	Bgsng7114.m58		58	57.1018	1.23	0.5	-0.53	CGTAACCAACCAG
	Bgsng7114.m59		59	58.5474				ATACCTTCGGTAC
	Bgsng7114.m60		60	59.1388	1.52	0.67	-0.58	TGGGCAACCTGAT
Bgsng7115	Bgsng7115.m1	male	1	0.2	-2.4	-0.73	0.65	GAGTCAACCGCA
	Bgsng7115.m2		2	0.9				ACGTTAGCACAC
	Bgsng7115.m3		3	2.5				GCCGATTCGGAA
	Bgsng7115.m4		4	3.5	-1.98	-1.03	0.47	GCGCTAAAGTTC
	Bgsng7115.m5		5	4.4				ATGACCATCGTG
	Bgsng7115.m6		6	5.5				GCCTTAAGCGAT
	Bgsng7115.m7		7	6.2	-1.7	-1.16	0.25	ATGGCAGCTCTA
	Bgsng7115.m8		8	7.4				AGAGTCCTGAGC
	Bgsng7115.m9		9	8.3				CCTTTCTTCTCA
	Bgsng7115.m10		10	9.6	-1.25	-0.84	0.24	GATTGCCGCAAG
	Bgsng7115.m11		11	10.6				TCTCACTAGGTA
	Bgsng7115.m12		12	11.5				GCCTTCTAAGGA
	Bgsng7115.m13		13	12.3	-1.42	-1.07	-0.06	CGGATTGGTGAC
	Bgsng7115.m14		14	13.1				TCGTTGGATGGT
	Bgsng7115.m15		15	14				TTGCCACTAGAT
	Bgsng7115.m16		16	15	-0.99	-0.98	-0.55	GCACCCAAAGTG
	Bgsng7115.m17		17	16.1				TCACAGATCCGA
	Bgsng7115.m18		18	17				CATCAAACCTCA
	Bgsng7115.m20		20	18.9	-1.24	-1.17	-0.49	CCGCAATAGGGT
	Bgsng7115.m23		23	22.3	-1.12	-0.81	-0.01	CGTTCTGGGAAT
	Bgsng7115.m24		24	23.2				CCAACACACGAT
	Bgsng7115.m25		25	24.0826	-2.02	-1.27	0.17	TAGCTGTCAAGCT
	Bgsng7115.m26		26	25.2654				CATGTGTGTAGAC
	Bgsng7115.m27		27	26.2839				CAGCAACATTGCA
	Bgsng7115.m28		28	26.9082	-2.61	-1.63	0.16	TCTTAGGCATGTG
	Bgsng7115.m29		29	28.1238				CGTAAATTCAGGC
	Bgsng7115.m30		30	29.5037				ATGGGTCCCACAT
	Bgsng7115.m31		31	30.7522	-2.2	-1.46	-0.05	CACGATTCGAGTC
	Bgsng7115.m32		32	31.2121				CGATGTATGTGGT
	Bgsng7115.m33		33	32.0007				AGAGCGTATCCAT
	Bgsng7115.m34		34	33.1506	-2.01	-1.43	-0.21	ACCTGCGAAGTAT
	Bgsng7115.m35		35	34.0377				CACCTTACACCTT
	Bgsng7115.m36		36	35.0233				TATTCGGTAGTGC
	Bgsng7115.m37		37	36.3375	-2.51	-1.66	-0.04	TAATGCGTCCAGC
	Bgsng7115.m38		38	37.3231				GAGAAAGACGGTC
	Bgsng7115.m39		39	37.9474				ATGCGTAGTGCGT
	Bgsng7115.m40		40	38.9002	-2.55	-1.82	-0.29	ACTGCATCGAGGA
	Bgsng7115.m41		41	40.083				CGAATGACGCCAT
	Bgsng7115.m42		42	41.1015				TATATCCACTGGC
	Bgsng7115.m43		43	41.89	-1.97	-1.5	-0.36	ATGGGAATGGGAC
	Bgsng7115.m44		44	43.1713				TGCAGAGCTCAGA
	Bgsng7115.m46		46	45.1098	-2.1	-1.74	-0.64	GTTGGCATGGTTA
	Bgsng7115.m47		47	46.194				TCTTCCGCTACTG
	Bgsng7115.m48		48	47.3767				CGCCTTAAGGAGA
	Bgsng7115.m49		49	48.3295	-2.48	-1.75	-0.26	TGCTCAGTATGTC
	Bgsng7115.m50		50	48.9866				ACGCGCAGATACT
	Bgsng7115.m51		51	50.3665				ATATCGCTACTGC
	Bgsng7115.m52		52	51.0893	-2.1	-1.5	-0.24	CTATCGTAAGGCG
	Bgsng7115.m53		53	52.0093				ACCTGGGCATTAG
	Bgsng7115.m54		54	52.8964				ATTGCCCAGATGA
	Bgsng7115.m55		55	54.0791	-2.09	-1.48	-0.27	CATTTGGACGACG
	Bgsng7115.m56		56	55.1962				TTGAAGTCCATCG
	Bgsng7115.m57		57	55.919				TTCACCATAGGTG
	Bgsng7115.m58		58	57.1018	-1.99	-1.36	-0.19	TACCCAGAGATCT
	Bgsng7115.m59		59	58.2517				TGGCATACGGCAT
	Bgsng7115.m60		60	58.876				AGTTCTACGTCAG
Bgsng7128	Bgsng7128.m1	female	1	0.1	-0.47	-1.98	-2.31	CTAGCGAACATCG
	Bgsng7128.m2		2	0.8				GAATCTTCGAGCG
	Bgsng7128.m3		3	2.1				CAAGCATGCCTAC
	Bgsng7128.m4		4	3.3	-2.34	-2.13	-0.63	TCCCAGAACAACG
	Bgsng7128.m5		5	4				ACACCTGGTGATC
	Bgsng7128.m6		6	5.1				GACTTGGTATTCG
	Bgsng7128.m7		7	6	-2	-1.79	-0.47	ACGCGCAGATACT
	Bgsng7128.m8		8	7.4				AAGAGATGTCGAG
	Bgsng7128.m9		9	8.1				GACAGGAGATAGC
	Bgsng7128.m10		10	9.8	-0.97	-1.4	-1.2	ACACGTAAGCCTG
	Bgsng7128.m11		11	10.5				CCTGAACTAGTTG
	Bgsng7128.m12		12	10.9				AGCTGGAAGTCCT
	Bgsng7128.m13		13	12	-1.14	-1.31	-1	TATCGTTGACCAC
	Bgsng7128.m14		14	13.2				TACACGATCTACG
	Bgsng7128.m16		16	15	-1.97	-2.09	-1.43	TCCAAAGTGTTCG
	Bgsng7128.m17		17	16.2				ATTCCTGTGAGTC
	Bgsng7128.m18		18	17.3				GAGTGGTAGAGAT
	Bgsng7128.m19		19	18.2	-1.81	-2.08	-1.57	CCATAGGGTTCAT
	Bgsng7128.m20		20	19				CCATGCGATAACA
	Bgsng7128.m21		21	20.1				GCTCAGTGCAGAT
	Bgsng7128.m22		22	21.7	-0.63	-1.2	-1.46	TAATCCACAGCGT
	Bgsng7128.m23		23	22.3				TCGTCGATAATCG
	Bgsng7128.m24		24	24.1	-1.36	-1.86	-1.61	AATGGAGCATGAC
	Bgsng7128.m25		25	24.7397				TAGTGTTTCGGAC
	Bgsng7128.m26		26	25.4297				TCACTGGTGCATA
	Bgsng7128.m27		27	26.1196				AGGTTCGGTCCAT
	Bgsng7128.m28		28	27.0067	-1.7	-1.92	-1.28	ATGTGGCTCGTGT
	Bgsng7128.m29		29	28.1238				ATACTCGGGAACT
	Bgsng7128.m30		30	29.0437				GTTCTCTCGACAT
	Bgsng7128.m31		31	30.0294	-1.83	-1.83	-1.02	GCAGAAATGTGTC
	Bgsng7128.m32		32	31.0807				CACGACTGCATAA
	Bgsng7128.m33		33	32.2306				TACACGCGGTTTA
	Bgsng7128.m34		34	33.1177	-1.46	-1.39	-0.73	ACAACGTGCTCCA
	Bgsng7128.m35		35	34.1691				GCTGATCCATCTT
	Bgsng7128.m36		36	34.9576				CGTCACGGACATT
	Bgsng7128.m37		37	36.009	-1.65	-1.7	-1.04	TGCGAACGTATCT
	Bgsng7128.m38		38	36.9289				CATCGTATCAACG
	Bgsng7128.m39		39	37.9474				CATATCGCAGTTG
	Bgsng7128.m40		40	38.8673	-1.73	-1.86	-1.19	CACACTAACGTTG
	Bgsng7128.m41		41	40.083				GCATTGCGTGAGA
	Bgsng7128.m42		42	40.9372				TGGCAGTTTGTTC
	Bgsng7128.m43		43	42.0871	-2.04	-1.93	-0.94	TAATGCGTCCAGC
	Bgsng7128.m44		44	42.9085				GTAGATGCTTCGC
	Bgsng7128.m45		45	43.9927				TAACGGCGCTGAT
	Bgsng7128.m46		46	45.0769	-2.1	-1.98	-0.96	GCTTCGGTAGATC
	Bgsng7128.m47		47	45.9968				ACTGACAGCCATG
	Bgsng7128.m48		48	47.0482				GGTGGTGGTTACA
	Bgsng7128.m49		49	47.9681	-1.67	-1.66	-0.89	ATGACTCATTCGC
	Bgsng7128.m50		50	49.0195				TAGGATTGCTCGC
	Bgsng7128.m51		51	50.1366				CTATACCACGGAT
	Bgsng7128.m52		52	51.0893	-1.64	-1.58	-0.81	TGAACTGCCGTAT
	Bgsng7128.m54		54	53.0278				TGAACTGCCGTAT
	Bgsng7128.m55		55	54.0463	-1.93	-1.77	-0.82	TGACTTTGTGTGC
	Bgsng7128.m56		56	54.9991				TTCACCATAGGTG
	Bgsng7128.m57		57	56.149				GGCTGTATGGGTA
	Bgsng7128.m58		58	57.1018	-1.8	-1.75	-0.96	AGTTTGCAACGCG
	Bgsng7128.m59		59	58.0217				TCTGTTGCTCTCG
	Bgsng7128.m60		60	58.9745				CTACATCTAAGCG
Bgsng7131	Bgsng7131.m1	male	1	0.3	-1.06	-0.67	-0.2	CTTCGGCAGAATC
	Bgsng7131.m2		2	1.2				CACGGTTGTGAGT
	Bgsng7131.m3		3	2.2				TTACTGTGCGATG
	Bgsng7131.m4		4	3.1	-0.52	-0.34	0.04	GCACACACGTTAT
	Bgsng7131.m5		5	4.7				ATCCCGAATTTGC
	Bgsng7131.m6		6	5.2				TACAGATGGCTCG
	Bgsng7131.m7		7	6	-0.4	-1.2	-1.4	GAGGCTCATCATC
	Bgsng7131.m8		8	7.1				GAAGTTGGAAGTG
	Bgsng7131.m9		9	8.2				ACGGGACATGCTA
	Bgsng7131.m10		10	9.3	-0.77	-1.53	-1.69	GAGGAATAGCAGT
	Bgsng7131.m11		11	10.2				AGGCTACACGACA
	Bgsng7131.m12		12	11				CACGCCATAATGT
	Bgsng7131.m13		13	12.3	-1.47	-1.75	-1.39	GTTGGTCAATCTC
	Bgsng7131.m15		15	14.1				TCCTCTGTCGACA
	Bgsng7131.m16		16	15.1	-1.26	-1.65	-1.6	TTCCTAGGTGAGA
	Bgsng7131.m17		17	16.2				GTCATATCGTACG
	Bgsng7131.m18		18	17				CAGCGGTGACATA
	Bgsng7131.m19		19	18.7	-1.63	-2.07	-1.9	ACTCACGGTATGT
	Bgsng7131.m20		20	19.3				AATCTTGCTGCAC
	Bgsng7131.m21		21	20.3				TGGCAAGACTCTG
	Bgsng7131.m22		22	21.3	-0.33	-1.33	-2.21	CCTCTCGTGATCA
	Bgsng7131.m23		23	22.2				TACTAATCTGCGC
	Bgsng7131.m24		24	23.6				GGTCACTGACAGA
	Bgsng7131.m25		25	24.2469	0.44	-0.83	-2.2	ACGTGCTTAGGCT
	Bgsng7131.m26		26	25.1997				AGCTCTCCGTAGA
	Bgsng7131.m27		27	26.0539				TGTAGAGGTAGAG
	Bgsng7131.m28		28	27.0724	-0.08	-1.12	-1.94	GACGCGAACTAAT
	Bgsng7131.m29		29	27.9595				GTGGCAAATCTAG
	Bgsng7131.m30		30	29.2737				CAGTTGTAGTCCG
	Bgsng7131.m31		31	30.4236	-0.27	-1.55	-2.43	ATATGTGCCGGCT
	Bgsng7131.m32		32	31.3436				TGCGAGCGAAGTA
	Bgsng7131.m33		33	32.1321				CAGCGTAATTAGC
	Bgsng7131.m34		34	33.2491	-0.78	-1.63	-2.02	TGTTAAGCTGACC
	Bgsng7131.m35		35	34.1691				ACGTGATCCGCTA
	Bgsng7131.m36		36	35.1219				GCCAGATATAGCA
	Bgsng7131.m37		37	35.9761	-0.88	-1.44	-1.58	TCGCTCCCTAACA
	Bgsng7131.m38		38	36.9617				CATATACTCGCAC
	Bgsng7131.m39		39	38.046				TGTGTGTGACTTG
	Bgsng7131.m40		40	38.933	-0.62	-1.43	-1.85	GTTCGGAGTGACA
	Bgsng7131.m42		42	41.0029				GCGCGAACAGTTA
	Bgsng7131.m43		43	41.9885	-0.75	-1.47	-1.73	AGTTGGCCGAGTA
	Bgsng7131.m44		44	43.1385				AACAGCCGGTCAT
	Bgsng7131.m45		45	44.1241				GCACTCGTTAGAG
	Bgsng7131.m46		46	45.0112	-0.37	-1.39	-1.97	GGTCACTGACAGA
	Bgsng7131.m47		47	46.0625				TATCAGGTGTGCT
	Bgsng7131.m48		48	47.3439				AATTTGATCCCGC
	Bgsng7131.m49		49	47.9681	-1.06	-1.56	-1.46	TACACGATCTACG
	Bgsng7131.m51		51	50.038				GGTGGAATAGAGC
	Bgsng7131.m52		52	51.2208	-1.55	-1.85	-1.41	CGACTCCAAGATA
	Bgsng7131.m53		53	52.305				ATGCGTAGTGCGT
	Bgsng7131.m54		54	53.0935				GTCAAACTTACCG
	Bgsng7131.m55		55	54.112	-1.53	-1.87	-1.47	GCCGAGATTGGTA
	Bgsng7131.m56		56	55.0319				TTGCCACTAGATG
	Bgsng7131.m57		57	56.0833				CACGTCGATGGAT
	Bgsng7131.m58		58	57.0032	-1.49	-1.8	-1.41	ACTTATGCGGTTC
	Bgsng7131.m59		59	58.2846				AGTTCCCGAGTAT
	Bgsng7131.m60		60	59.2045	-0.76	-1.33	-1.41	GGTTCTTATGACG
Bgsng7142	Bgsng7142.m1	male	1	0.4	-3.86	-0.1	2.43	GATCCACGGACA
	Bgsng7142.m2		2	1.5				ATTGTGCGGTGT
	Bgsng7142.m3		3	2.7				TATAGCCCTGGA
	Bgsng7142.m4		4	3.4	0.75	-0.02	-0.78	GTATTGACGGTC
	Bgsng7142.m5		5	4.6				TGCCATCTGAAT
	Bgsng7142.m6		6	5.5				CTCGCTTCACTT
	Bgsng7142.m7		7	6.6	0.11	-0.29	-0.54	AGAGTAGCTAAG
	Bgsng7142.m8		8	7.8				CACTCAACAGAC
	Bgsng7142.m9		9	8.5	-0.08	-0.6	-0.95	AGTTGGCCGAGT
	Bgsng7142.m11		11	10.1				GTCTCTCTACGC
	Bgsng7142.m12		12	12.1				AAGCCGTTCCAA
	Bgsng7142.m13		13	12.6	-0.54	-1.11	-1.46	GAGTCGCGTTTA
	Bgsng7142.m14		14	13.3				ATTACGGCGGCA
	Bgsng7142.m15		15	14.4				GCTATGGACCGA
	Bgsng7142.m16		16	15.6	-0.65	-1.13	-1.43	GGACCGAACTCA
	Bgsng7142.m17		17	16.6				ATGCCAACCAAC
	Bgsng7142.m18		18	17.2	-0.1	-0.82	-1.6	CATGAGTGCTAC
	Bgsng7142.m20		20	19.3				TACGTGTACGTG
	Bgsng7142.m21		21	20.2				CAGGTGCTACTA
	Bgsng7142.m22		22	21.3	-0.4	-1.15	-1.7	AATCGCTTTGTG
	Bgsng7142.m23		23	22.3				GCCAACTGTAAC
	Bgsng7142.m24		24	23.9				TTAGTTGAGTCC
	Bgsng7142.m25		25	24.5755	-0.22	-1.13	-1.83	GCACCTTACCTTA
	Bgsng7142.m26		26	25.2983				GTAATCGGTGCCA
	Bgsng7142.m27		27	26.2182				ATGGTCGCATCGT
	Bgsng7142.m28		28	27.5324	0.03	-1.27	-2.36	TATGGGCGAATGG
	Bgsng7142.m29		29	28.9123				GCACTCATCATTC
	Bgsng7142.m30		30	29.438				TATGCCATGCCGT
	Bgsng7142.m31		31	30.2922	-1.29	-1.58	-1.36	CGGTTATTTGGCG
	Bgsng7142.m32		32	31.4093				TACGGGTCATCAT
	Bgsng7142.m33		33	32.1978	-0.43	-1.33	-1.91	CGTAGGTGCTTAC
	Bgsng7142.m35		35	34.2348				GTGTAAGACTTGG
	Bgsng7142.m36		36	35.3519				CAACTTTCAGGAG
	Bgsng7142.m37		37	36.3375	-0.4	-0.96	-1.29	TATGACGGTTCTC
	Bgsng7142.m38		38	37.5203				CCAATCACTATGC
	Bgsng7142.m39		39	38.3416				CCTTGTGCCTTGA
	Bgsng7142.m40		40	39.3273	-0.74	-1.32	-1.51	AAGCACCTACACT
	Bgsng7142.m41		41	40.4115				AAGTTCGCGCTAG
	Bgsng7142.m42		42	41.3314				GTCGTTAAGCGTA
	Bgsng7142.m43		43	42.4814	-0.15	-1.2	-1.93	GGTGTAAGGTAAC
	Bgsng7142.m44		44	43.2699				GGTCGGTAAGCTA
	Bgsng7142.m45		45	44.3212	-0.32	-1.17	-1.62	CCATAGGGTTCAT
	Bgsng7142.m46		46	46.0297				TTAGTGCGTTTGC
	Bgsng7142.m47		47	47.1468				CGATATTCATCGC
	Bgsng7142.m48		48	48.0338	-0.25	-1.08	-1.51	AAGAGATGTCGAG
	Bgsng7142.m49		49	48.5267				ATGAGACTCCACT
	Bgsng7142.m50		50	49.2166				GCAAAGCAAAGTC
	Bgsng7142.m51		51	50.3665				GGTTAACAGGAAC
	Bgsng7142.m52		52	51.2208	-0.69	-1.16	-1.16	CCTCCATGAGAAT
	Bgsng7142.m53		53	52.2393				GTAACCGTAACCA
	Bgsng7142.m55		55	54.5391	-0.53	-1.2	-1.4	ACGCATTGCATTG
	Bgsng7142.m56		56	55.1305				ATCATCTGGGTTG
	Bgsng7142.m57		57	56.2804				TTGATGCTATGCG
	Bgsng7142.m58		58	57.2989	-0.4	-1.17	-1.49	ACCACATACATCG
Bgsng7149	Bgsng7149.m1	female	1	0.2	-0.3	-0.3	-0.3	ATTGGGCTAGGC
	Bgsng7149.m2		2	1.4				AGCTTGACAGCT
	Bgsng7149.m3		3	2.3				GTCTACACACAT
	Bgsng7149.m4		4	3.4	-1.24	-1.1	-0.25	TGCAATGTTGCT
	Bgsng7149.m5		5	5.1				TCGGAGTGTTGT
	Bgsng7149.m6		6	5.7				GCCTGAATTTAC
	Bgsng7149.m7		7	6.2	-0.53	-0.39	0.1	ATGTGGGACCCA
	Bgsng7149.m8		8	7.5				GGTCACTGACAG
	Bgsng7149.m9		9	8.6				ACCACATACATC
	Bgsng7149.m10		10	9.4	-1	-0.72	0.09	TCTGTTGCTCTC
	Bgsng7149.m11		11	10.2				ATACTTCGCAGG
	Bgsng7149.m12		12	11.1				TAACACCACATC
	Bgsng7149.m13		13	12.2	-1.46	-1.07	-0.05	TCAACAGCATCG
	Bgsng7149.m14		14	13.1				GTCCGAAACACT
	Bgsng7149.m15		15	14.2				TATGCACCAGTG
	Bgsng7149.m16		16	15.2	-1.38	-1.27	-0.62	GACTCGAATCGT
	Bgsng7149.m17		17	16.1				AACACAAGGAGT
	Bgsng7149.m18		18	17.3				AGTTCCCGAGTA
	Bgsng7149.m19		19	18.6	-1.05	-1.16	-0.84	ATTGCAGGTACC
	Bgsng7149.m21		21	20.2				AGACTGCGTACT
	Bgsng7149.m23		23	22.2	-1.25	-1.26	-0.73	CAGCAAAGCGTC
	Bgsng7149.m24		24	23.1				CGTCCGAAATACG
	Bgsng7149.m25		25	24.5097	-1.6	-1.62	-0.92	TGACATTGTCACG
	Bgsng7149.m26		26	25.2983				CGGATCGTAATAC
	Bgsng7149.m27		27	26.4482				AGAAACATCCCAC
	Bgsng7149.m28		28	27.5652	-1.36	-1.81	-1.5	ATGCCGTATGCCA
	Bgsng7149.m29		29	28.7152				TCGGGTGTTTGCT
	Bgsng7149.m30		30	29.3723				TCGGATCTAGTGT
	Bgsng7149.m31		31	30.0622	-1.49	-1.79	-1.34	CTACACAAGTCGC
	Bgsng7149.m32		32	31.0479				CTATCTATCCTGC
	Bgsng7149.m33		33	32.1649				CGCCAACAACCAT
	Bgsng7149.m34		34	33.4791	-1.42	-1.8	-1.45	TCTCGTGAATGAC
	Bgsng7149.m36		36	35.4504				TGAGAGTCCACTT
	Bgsng7149.m37		37	36.2718	-1.4	-2.03	-1.84	AACAATGGTAGGC
	Bgsng7149.m38		38	37.2903				TGTACACGGCGAT
	Bgsng7149.m39		39	37.9802				GTCAAGAACCTCG
	Bgsng7149.m40		40	40.2472	-1.65	-2.19	-1.82	CAATTGTGCACGC
	Bgsng7149.m41		41	40.9372				AGGTCTAGGGTCT
	Bgsng7149.m42		42	41.5943				CATAACATCCGTC
	Bgsng7149.m43		43	42.2842	-1.71	-2.36	-2.01	GCAAGCCGATTGT
	Bgsng7149.m44		44	43.0399				ACTTGAGTGCGGT
	Bgsng7149.m45		45	44.1241				CGCACTCTAGAAT
	Bgsng7149.m46		46	45.4383	-1.63	-2.3	-1.99	GCATGGCTCTAAT
	Bgsng7149.m47		47	46.194				GATTACTCGGCAT
	Bgsng7149.m48		48	47.1468				GTGACCTGATGTC
	Bgsng7149.m49		49	48.0338	-1.59	-2.27	-1.99	TGAGTCACTGGTG
	Bgsng7149.m50		50	49.1181				CCTCCATGAGAAT
	Bgsng7149.m51		51	50.268				AACGTATCGCCAC
	Bgsng7149.m52		52	51.2536	-1.4	-2.18	-2.03	CATATCGCAGTTG
	Bgsng7149.m53		53	52.3378				GGAGTCGGTCTAT
	Bgsng7149.m54		54	53.1263				ACCTGGGCATTAG
	Bgsng7149.m55		55	54.0134	-1.63	-2.34	-2.03	AGAGGAGACCAAT
	Bgsng7149.m56		56	55.1305				CTCGGATGGTGAT
	Bgsng7149.m57		57	56.0176				TTCTGGGAACACG
	Bgsng7149.m58		58	57.2332	-1.6	-2.38	-2.12	AGCCTAAGCACGT
	Bgsng7149.m59		59	58.186				AACAGCCGGTCAT
	Bgsng7149.m60		60	59.3031	-1.45	-2.35	-2.21	GATAGTGCCACTC
Bgsng7150	Bgsng7150.m1	male	1	0.2	-2.73	-0.26	1.51	TAAACCGCGTGTA
	Bgsng7150.m2		2	1.5				AGAGCCTACGTTC
	Bgsng7150.m3		3	2.2				AAGATGGATCAGC
	Bgsng7150.m4		4	3.3	0.23	0.39	0.32	AATGTCCGTGACG
	Bgsng7150.m5		5	4.3				AGCCTAAGCACGT
	Bgsng7150.m6		6	5.9				TCTACGGAGAGCT
	Bgsng7150.m7		7	6.5	0.5	-0.12	-0.75	CTCTACCTCTACA
	Bgsng7150.m8		8	7.4				ATTAGTTCGCGTC
	Bgsng7150.m9		9	8.2				CTAGATTTGCCAC
	Bgsng7150.m10		10	9.8	0.8	0.88	0.6	CGGACTACAACTG
	Bgsng7150.m11		11	10.3				AGCCGGCACATAT
	Bgsng7150.m12		12	11.2				TACTTCGCTCGCA
	Bgsng7150.m13		13	12	0.25	0.24	0.09	ATACCTTCGGTAC
	Bgsng7150.m14		14	13.5				GGTCAGCTTAACA
	Bgsng7150.m15		15	13.9				TAGCGGATCACGT
	Bgsng7150.m16		16	15.1	-0.16	-0.3	-0.38	CCATACATAGCTG
	Bgsng7150.m17		17	16				TAAGGTAAGGTGC
	Bgsng7150.m18		18	17.4				TGGCACCGATTAC
	Bgsng7150.m19		19	18.8	0.79	0.18	-0.82	ACCTGGGCATTAG
	Bgsng7150.m20		20	20.4				GACTCACTCAATC
	Bgsng7150.m21		21	20.9	0.44	0.18	-0.25	CCTATCCTTGGCT
	Bgsng7150.m24		24	23				ACGTAAATCGCCG
	Bgsng7150.m25		25	24.214	0.11	-0.11	-0.39	ATTGACCGCGGTT
	Bgsng7150.m26		26	24.9697				ACGATCTTCGAGC
	Bgsng7150.m27		27	26.1525				ATCACCTCCTTGT
	Bgsng7150.m29		29	28.9123				AGATCTCTGGGTA
	Bgsng7150.m30		30	29.4708	-3.27	-2.43	-0.58	CATCAGTACTAGG
	Bgsng7150.m31		31	31.0807				CGTGTTAGATGTG
	Bgsng7150.m32		32	31.6721				CTCAGTTCTCGTT
	Bgsng7150.m33		33	32.2964				ACGCTACAACTCG
	Bgsng7150.m34		34	33.2491	0.3	-0.19	-0.76	CGTGCAACCAATC
	Bgsng7150.m35		35	34.5962				CGTCGAATTTGCG
	Bgsng7150.m36		36	36.4032				CGCATCAGAGTTA
	Bgsng7150.m37		37	36.896	0.4	-0.3	-1.04	TGTCTTGATAGCG
	Bgsng7150.m38		38	37.7831				GGAAAGTCGAAGA
	Bgsng7150.m39		39	38.5388				GAGACAGCTTGCT
	Bgsng7150.m40		40	39.4259	0.35	-0.23	-0.8	GGAGTTTCCACAT
	Bgsng7150.m41		41	40.0501				AGATCGGCTCGAT
	Bgsng7150.m42		42	41.0029				GCAGCCGAGTATA
	Bgsng7150.m43		43	42.1857	0	-0.44	-0.74	CTTGACTGAGGTA
	Bgsng7150.m44		44	43.0728				ACTTTGTCGCAAC
	Bgsng7150.m45		45	44.4855				TGGCAAGACTCTG
	Bgsng7150.m46		46	45.1426	0.36	-0.03	-0.42	CCATGCGATAACA
	Bgsng7150.m49		49	48.3952	-0.25	-0.36	-0.32	AATCAGTCTCGTG
Bgsng7155	Bgsng7155.m1	female	1	0.2	-4.2	-0.91	1.89	ACGATGCGACCAT
	Bgsng7155.m2		2	1.2				GCTTCGGTAGATC
	Bgsng7155.m3		3	2.6				GAATGATGAGTGC
	Bgsng7155.m4		4	3.2	-2.54	-2.06	-0.36	ACGGCATGGCATA
	Bgsng7155.m5		5	4.3				CGCCAAATAACCG
	Bgsng7155.m6		6	5.5				ATGATGACCCGTA
	Bgsng7155.m7		7	6.4	-0.94	-1.58	-1.33	CAGGAAGGTTAAG
	Bgsng7155.m8		8	7.5				CTACCGGATCAAT
	Bgsng7155.m9		9	8.2				CCAAGTCTTACAC
	Bgsng7155.m10		10	9.1	-0.47	-1.25	-1.6	CTTACACCAAGTC
	Bgsng7155.m11		11	10.1				CGTCCGAAATACG
	Bgsng7155.m12		12	11.2				CGTGACAATGTCA
	Bgsng7155.m13		13	12.2	-1.37	-1.88	-1.75	GTATTACGATCCG
	Bgsng7155.m14		14	13				GTGGGATGTTTCT
	Bgsng7155.m15		15	14				TGGCATACGGCAT
	Bgsng7155.m16		16	15.1	-0.85	-1.59	-2.04	AGCAAACACCCGA
	Bgsng7155.m17		17	16.3				ACACTAGATCCGA
	Bgsng7155.m18		18	17				TGACCTCCAAGAT
	Bgsng7155.m19		19	18.1	-1.19	-1.43	-1.19	GCCGAGATTGGTA
	Bgsng7155.m20		20	19				TACGTAGTTTCGC
	Bgsng7155.m21		21	20				CGGACGTTCATAT
	Bgsng7155.m22		22	21.2	-0.45	-1.28	-1.87	TCCGTACCATAAG
	Bgsng7155.m23		23	22				ATACACGTGGCGT
	Bgsng7155.m24		24	23				GTGTTGCAGCATG
	Bgsng7155.m25		25	23.9512	-0.54	-1.43	-1.94	AGACTTCATGCGA
	Bgsng7155.m26		26	24.9697				GATTTAGGACGAC
	Bgsng7155.m27		27	26.1853				CATCCCTACGGAA
	Bgsng7155.m28		28	28.0909	-0.79	-1.54	-1.74	AGCCGTAAACTTG
	Bgsng7155.m29		29	28.6495				TACTCTAGCCGGT
	Bgsng7155.m30		30	29.4051				GATTAAGCCTGGA
	Bgsng7155.m31		31	30.555	-0.56	-1.45	-1.86	AGACTACCCGTTG
	Bgsng7155.m32		32	31.3107				TGTGGTCATCGTA
	Bgsng7155.m33		33	32.1321				TCGCATTTGGATG
	Bgsng7155.m34		34	33.1506	-0.67	-1.59	-1.96	AGGATAGCCAAGG
	Bgsng7155.m35		35	34.2348				CGGTTCCATTAGG
	Bgsng7155.m36		36	35.3519				ACAACACATGCTG
	Bgsng7155.m37		37	36.1075	-0.6	-1.59	-2.05	GATCCACGGACAT
	Bgsng7155.m38		38	37.0603				GAGTATGCAGCCA
	Bgsng7155.m39		39	38.1774				GGCCATTAGTCAC
	Bgsng7155.m40		40	39.0645	-0.38	-1.49	-2.13	GAAGCAGAATTGC
	Bgsng7155.m41		41	40.9043				CTTACGAGGCATC
	Bgsng7155.m42		42	41.7586	-0.15	-1.33	-2.1	CGCAAGGATTGCT
	Bgsng7155.m44		44	43.5984				ACGATGCGACCAT
	Bgsng7155.m45		45	44.3869				CCTACGCCTCTAT
	Bgsng7155.m46		46	44.9783	0.05	-1.09	-1.91	TTAGGGCTCGTAT
	Bgsng7155.m47		47	46.3911				CTTCGGCAGAATC
	Bgsng7155.m48		48	47.0482				TATCGTTGACCAC
	Bgsng7155.m49		49	48.0338	-0.48	-1.4	-1.79	GAATCTTCGAGCG
	Bgsng7155.m50		50	49.1509				AACCACACATCGC
	Bgsng7155.m51		51	50.0708				AATTTGATCCCGC
	Bgsng7155.m52		52	51.4179	-0.68	-1.64	-1.94	CGAATGACGCCAT
	Bgsng7155.m53		53	52.1407				CTATCGTAAGGCG
	Bgsng7155.m54		54	53.5863				TTCTCCGTGTCGA
	Bgsng7155.m55		55	54.2763	-0.08	-1.11	-1.7	TAGAGTACCGGCT
	Bgsng7155.m56		56	55.1305				CTAGTGGTGGGTA
	Bgsng7155.m57		57	56.1161				CACATCTAACACG
	Bgsng7155.m58		58	57.2332	-0.34	-1.29	-1.7	TGGCACCGATTAC
	Bgsng7155.m59		59	58.4488				TGGTGTTGGTGTA
	Bgsng7155.m60		60	59.0402				GGTAATCCTGTGT
Bgsng7173	Bgsng7173.m1	male	1	0.3	-1.01	-1.87	-1.77	GACTCTTGGCAAT
	Bgsng7173.m2		2	1.6				TAACTCTGATGCG
	Bgsng7173.m3		3	2.6	-0.79	-1.67	-1.43	TCGCATGAAGTCT
	Bgsng7173.m4		4	4				GTCGTCCTAAATC
	Bgsng7173.m5		5	4.4				TTCCGTAGGGATG
	Bgsng7173.m6		6	5.6	-0.98	-0.89	-0.19	CAAGTTTACGGCT
	Bgsng7173.m7		7	6.8				ACCGGCTAGAGTA
	Bgsng7173.m8		8	7.4				TCCAGGCTTAATC
	Bgsng7173.m9		9	8.4				CAACGGGTAGTCT
	Bgsng7173.m10		10	9	-0.36	-0.78	-0.9	TACGATGACCACA
	Bgsng7173.m11		11	10.5				TTGCAGACAGGCA
	Bgsng7173.m12		12	11.1				CCTTGGCTATCCT
	Bgsng7173.m13		13	12	-0.39	-0.68	-0.83	CCTAATGGAACCG
	Bgsng7173.m14		14	13.3				CTGGAAATCTGCA
	Bgsng7173.m15		15	14.1				TAAGGCCTATCGA
	Bgsng7173.m16		16	15.5	-0.64	-0.9	-0.96	GATAGAAAGCCAG
	Bgsng7173.m17		17	16.1				AGTTTGCAACGCG
	Bgsng7173.m18		18	17.1				TTCGCCCTTCAGT
	Bgsng7173.m19		19	18.3	0.14	-0.63	-1.58	GACCCAATGTGGA
	Bgsng7173.m20		20	19.3				TCCATAACTAGCG
	Bgsng7173.m21		21	20.3				ACAATCGGTTGCG
	Bgsng7173.m22		22	21.1	0.29	-0.76	-1.97	CCTCCATGAGAAT
	Bgsng7173.m23		23	22.1				AACCACACATCGC
	Bgsng7173.m24		24	23.1				GGCTGTATGGGTA
	Bgsng7173.m25		25	23.9841	0.14	-1.01	-2.1	TCGATAGGCCTTA
	Bgsng7173.m26		26	25.1668				CTGGCTTTCTATC
	Bgsng7173.m27		27	26.0539				CGCGTTGCAAACT
	Bgsng7173.m28		28	27.2038	0.12	-1.11	-2.2	ACTGAAGGGCGAA
	Bgsng7173.m29		29	28.1238				TACTGATGGCCTC
	Bgsng7173.m30		30	29.0766				CTGGTTGGTTACG
	Bgsng7173.m31		31	30.0294	-0.33	-1.36	-2.07	GTGCACGTGATAA
	Bgsng7173.m32		32	31.0807				GAGATGATCAGTC
	Bgsng7173.m33		33	32.2964				CAATGACCTCGTG
	Bgsng7173.m34		34	32.9863	-0.45	-1.07	-1.45	GACAGCTCAAACA
	Bgsng7173.m35		35	34.1362				GAACCGCATAAGT
	Bgsng7173.m36		36	35.089				TCGCTCACAGAAT
	Bgsng7173.m37		37	35.9761	-0.52	-1.13	-1.45	TAATGGAGGAACG
	Bgsng7173.m38		38	37.1589				AGTGTATTTGCCG
	Bgsng7173.m39		39	38.2102				GCTCGCTACTTCA
	Bgsng7173.m40		40	39.0316	-0.57	-1.39	-1.82	CTGGAGCATGACT
	Bgsng7173.m41		41	39.9515				CCACGTGTGGAAT
	Bgsng7173.m42		42	40.97				CCGCTACGTCTTA
	Bgsng7173.m43		43	41.9557	0.1	-0.91	-1.7	TTGTAGCCTCAAG
	Bgsng7173.m44		44	43.1056				CTCTACCTCTACA
	Bgsng7173.m45		45	44.0584				GCTCAGTGCAGAT
	Bgsng7173.m46		46	45.2083	-1.11	-1.65	-1.59	ACTTTGTCGCAAC
	Bgsng7173.m47		47	46.1611				GAAGTTGGAAGTG
	Bgsng7173.m48		48	47.081				GTCAATTGACCGC
	Bgsng7173.m49		49	48.001	-0.18	-1.23	-1.85	GACCCAATGTGGA
	Bgsng7173.m50		50	49.0523				TGTAACGCCAACA
	Bgsng7173.m51		51	49.9723				GACGAGTCAGTCT
	Bgsng7173.m52		52	51.1879	-0.13	-1.09	-1.64	GTATGACTGGCTG
	Bgsng7173.m53		53	52.075				TGGAGCACGTTGT
	Bgsng7173.m54		54	52.9949				GCACCCAAAGTGT
	Bgsng7173.m55		55	53.9806	-0.11	-1.07	-1.61	ATATCGCTACTGC
	Bgsng7173.m56		56	55.0648				GACTCTTGGCAAT
	Bgsng7173.m57		57	56.149				CGTCCGAAATACG
	Bgsng7173.m58		58	56.9704	-0.4	-1.09	-1.36	TAACTTGCGGACG
	Bgsng7173.m59		59	58.2189				AGAGTCCTGAGCT
	Bgsng7173.m60		60	59.1716	-0.33	-0.99	-1.3	TACCTTGGGTGAT
Bgsng7177	Bgsng7177.m1	female	1	0.3	0.18	0.81	0.7	GAGGCCATCAGTA
	Bgsng7177.m2		2	1.3				CGTAACCAACCAG
	Bgsng7177.m3		3	2.5				TTCTGGGAACACG
	Bgsng7177.m4		4	3.4	0.41	0.53	0.38	GACTGATCATCTC
	Bgsng7177.m5		5	4.3				CACGAGGTCATTG
	Bgsng7177.m6		6	5.3				TGTTTGAGCTGTC
	Bgsng7177.m7		7	6.4	1.78	0.76	-0.93	ACTTATGCGGTTC
	Bgsng7177.m8		8	7.3				ATTCTGTGAGCGA
	Bgsng7177.m9		9	8.8	1.05	0.52	-0.47	TGCGGCATCGAAT
	Bgsng7177.m11		11	10.3				ATTATACCTCGGC
	Bgsng7177.m12		12	11				AGAACACGTCTCG
	Bgsng7177.m13		13	12	0.2	-0.3	-0.97	CACATGCCTAAGA
	Bgsng7177.m14		14	13.1				ATGGATACGCTCT
	Bgsng7177.m15		15	14.4				AAGGTGTAAGGTG
	Bgsng7177.m16		16	15.1	0.67	-0.24	-1.65	GCACTACCGAATA
	Bgsng7177.m17		17	16.1				ACACGAGCCACAT
	Bgsng7177.m18		18	17				TGGAGCACGTTGT
	Bgsng7177.m19		19	18	1.46	0.22	-1.9	GATCTTCAGTACG
	Bgsng7177.m20		20	19.1				CGACATGCTATTC
	Bgsng7177.m21		21	20.2				TCATCTGACTGAC
	Bgsng7177.m22		22	21.2	1.57	0.1	-2.19	CTGGTTAATCTGC
	Bgsng7177.m23		23	22.3				CCTAAGCACATGT
	Bgsng7177.m24		24	23				CCAATCACTATGC
	Bgsng7177.m25		25	24.1155	0.41	-0.48	-1.48	ATTCGATGCCGCA
	Bgsng7177.m26		26	25.3311				CGCGTCCATGAAT
	Bgsng7177.m27		27	26.2182				GCCGAGGTATAAT
	Bgsng7177.m28		28	27.2038	0.4	-0.57	-1.59	CGAGACGTGTTCT
	Bgsng7177.m29		29	28.7152				TCTTAGGCATGTG
	Bgsng7177.m30		30	29.4051				AGAGCGTATCCAT
	Bgsng7177.m31		31	30.2922	0.13	-0.8	-1.64	CACCTTACACCTT
	Bgsng7177.m32		32	31.3107				GAGGTGAGTTCTA
	Bgsng7177.m33		33	32.4935				GAGGTCCAAATCA
	Bgsng7177.m34		34	33.0849				TGAACGGGACGTA
	Bgsng7177.m35		35	34.2348				GTACGGATTATGG
	Bgsng7177.m36		36	35.3847				ATATCACCGGCAC
	Bgsng7177.m37		37	36.1404				AGGATTACTCCGT
	Bgsng7177.m38		38	37.1917				GTTACTGGGTGGA
	Bgsng7177.m39		39	38.3745				GACCGAGCTATGT
	Bgsng7177.m40		40	39.1302	-0.44	-1.03	-1.3	CACTGGTATATCG
	Bgsng7177.m41		41	40.2472				AGCAACGGACTCT
	Bgsng7177.m42		42	41.3643	0.22	-0.7	-1.49	ATCAGAACCTCGC
	Bgsng7177.m44		44	43.2699				TGCAATGTTGCTG
	Bgsng7177.m46		46	45.5369	0.34	-0.66	-1.54	AGCACGAGCCTAT
	Bgsng7177.m47		47	46.7525				ATGTGCACGACTA
	Bgsng7177.m48		48	47.4425				GACAGGAGATAGC
	Bgsng7177.m49		49	48.3624	0.15	-0.84	-1.57	CACGTCGATGGAT
	Bgsng7177.m52		52	51.0893	-0.11	-1.09	-1.65	CGTACAGTTATCG
	Bgsng7177.m53		53	52.2393				CGTGGTTAGCATG
	Bgsng7177.m54		54	53.3563				TCCCATTGAAGGA
	Bgsng7177.m55		55	54.572	0.48	-0.78	-1.77	CGAGCAGCACATA
	Bgsng7177.m56		56	55.3933				GAGGCCATCAGTA
	Bgsng7177.m57		57	56.3133				TAAACCGCGTGTA
	Bgsng7177.m58		58	57.2661	0.38	-0.67	-1.46	CCTTGTGCCTTGA
	Bgsng7177.m59		59	58.186				ATGGCAGCTCTAT
	Bgsng7177.m60		60	59.533	0.55	-0.59	-1.52	GACTGCATCTTAC
Bgsng7178	Bgsng7178.m1	female	1	0.3	-2.38	-2.69	-1.69	GCTAATTACGCTG
	Bgsng7178.m2		2	1.4				GTGCCGGTGATAT
	Bgsng7178.m3		3	2.3				TGCTATATCTGGC
	Bgsng7178.m4		4	3.3	1.95	0.04	-1.7	CCATTCGCCCATA
	Bgsng7178.m5		5	4.4				GTAAGCACCTACG
	Bgsng7178.m6		6	5.3				GGTAACAGCTCGA
	Bgsng7178.m7		7	6.3	1.44	0.8	-0.42	CTCCTGAAAGTTG
	Bgsng7178.m8		8	7.4				GCGACTTGTGTAG
	Bgsng7178.m9		9	8.1				GTCATTCACGAGA
	Bgsng7178.m10		10	9	1.29	0.6	-0.66	ATCTCTGGCATAC
	Bgsng7178.m11		11	10.4				AAGTGGACTCTCA
	Bgsng7178.m12		12	11.1				TACCCAGAGATCT
	Bgsng7178.m13		13	12	0.06	0.04	-0.03	CATCCAAATGCGA
	Bgsng7178.m14		14	13				CAGCATGTGTTGT
	Bgsng7178.m15		15	14.1				TTATCACGTGCAC
	Bgsng7178.m16		16	15.5	0.16	-0.15	-0.64	ATTCATGGACGCG
	Bgsng7178.m17		17	16.4				TAGAACTCACCTC
	Bgsng7178.m18		18	17.3				TGATTTGGACCTC
	Bgsng7178.m19		19	18.4	0.72	0.11	-0.91	TCCCAACTTCGCA
	Bgsng7178.m20		20	19.2				ATGCGTAGTGCGT
	Bgsng7178.m21		21	20.1				TGTACACGGCGAT
	Bgsng7178.m22		22	21	1.81	0.8	-1.1	AGGATTACTCCGT
	Bgsng7178.m23		23	22.1				TGTGTGTGACTTG
	Bgsng7178.m24		24	23				GAGTATGCAGCCA
	Bgsng7178.m25		25	23.9841	0.11	-0.46	-1.05	GCCAGATATAGCA
	Bgsng7178.m26		26	25.1011				TATGGGCGAATGG
	Bgsng7178.m27		27	26.1196				CGTAGGTGCTTAC
	Bgsng7178.m28		28	27.171	-0.2	-0.51	-0.77	TCGAGCTGTTACC
	Bgsng7178.m29		29	28.1238				CAACTTTCAGGAG
	Bgsng7178.m30		30	28.978				CTACACAAGTCGC
	Bgsng7178.m31		31	30.1608	-0.28	-0.66	-0.93	TCTCGTGAATGAC
	Bgsng7178.m32		32	31.0479				GTATGCCAGAGAT
	Bgsng7178.m33		33	32.0664				TGAGAGTCCACTT
	Bgsng7178.m34		34	32.9534	-0.34	-0.72	-0.96	AGATCTCTGGGTA
	Bgsng7178.m35		35	34.0705				TCGCATTTGGATG
	Bgsng7178.m36		36	35.0562				GATAACATGTGCG
	Bgsng7178.m37		37	35.9761	-0.45	-1.07	-1.37	TCCCAACTTCGCA
	Bgsng7178.m38		38	36.9289				GGTTAACAGGAAC
	Bgsng7178.m39		39	38.2431				GTTGGCATGGTTA
	Bgsng7178.m40		40	38.9659	-0.49	-0.92	-1.05	GGAAGTGAAGTTG
	Bgsng7178.m41		41	40.0501				AGAGCGCCGTTAT
	Bgsng7178.m42		42	40.97				GATCCGACACTAG
	Bgsng7178.m43		43	41.9557	-0.12	-0.66	-1.01	CCAGTAGTCTTAC
	Bgsng7178.m44		44	43.007				GCCTGAATTTACG
	Bgsng7178.m45		45	43.9927				TGTAATTGTCGCG
	Bgsng7178.m46		46	44.9455	-0.42	-0.86	-0.96	GAAGCAGAATTGC
	Bgsng7178.m47		47	46.0297				CTATAGTCGTGTC
	Bgsng7178.m48		48	46.9825				TAGGAACTGGCCT
	Bgsng7178.m49		49	48.0996	0.14	-0.52	-1	GCTGGGTCATATG
	Bgsng7178.m50		50	49.0852				TCGATGAACTCGA
	Bgsng7178.m51		51	50.3665				AGGTACCAGGCTA
	Bgsng7178.m52		52	51.0565	-0.4	-0.84	-0.92	CTACAATGTCGGT
	Bgsng7178.m53		53	51.9764				ACGTAAATCGCCG
	Bgsng7178.m54		54	52.9949				TCGACCAGCAATC
	Bgsng7178.m55		55	54.1777	-0.19	-0.78	-1.05	GACCAAAGAGGAT
	Bgsng7178.m56		56	55.2948				TTCGCCCTTCAGT
	Bgsng7178.m57		57	56.1819				AACACAAGGAGTG
	Bgsng7178.m58		58	57.1018	-0.36	-0.77	-0.87	GAAGGAAGCAGGT
	Bgsng7178.m59		59	58.0546				CCTTTCTTCTCAG
	Bgsng7178.m60		60	59.2045	-0.58	-0.94	-0.94	GTTGAACGAAAGC
Bgsng7192	Bgsng7192.m1	female	1	0.1	-1.4	-1.71	-1.36	CCTTGGCTATCC
	Bgsng7192.m2		2	1.2				CCTAATGGAACC
	Bgsng7192.m3		3	2.5				CTGGAAATCTGC
	Bgsng7192.m4		4	3.3	0.3	-0.51	-0.92	TAAGGCCTATCG
	Bgsng7192.m5		5	4.3				GATAGAAAGCCA
	Bgsng7192.m6		6	5.4				CAACGGGTAGTC
	Bgsng7192.m7		7	6.3	0.71	-0.4	-1.41	TTCGCCCTTCAG
	Bgsng7192.m8		8	7.5				GAGGCCATCAGT
	Bgsng7192.m9		9	8.3	0.17	-0.28	-0.73	CGTAACCAACCA
	Bgsng7192.m10		10	10.2				TTCTGGGAACAC
	Bgsng7192.m11		11	11.3				GACTGATCATCT
	Bgsng7192.m12		12	12.1	-1.2	-1.44	-1.17	CACGAGGTCATT
	Bgsng7192.m13		13	12.8				TGTTTGAGCTGT
	Bgsng7192.m14		14	13.5				AGTTTGCAACGC
	Bgsng7192.m15		15	14.2				ATTCTGTGAGCG
	Bgsng7192.m16		16	15	-0.6	-1.2	-1.65	TGCGGCATCGAA
	Bgsng7192.m17		17	16.1				CATTTGGACGAC
	Bgsng7192.m18		18	17				ATTATACCTCGG
	Bgsng7192.m19		19	18.2	0.68	-0.95	-2.99	TCTATCGGGTTA
	Bgsng7192.m20		20	19.3				ACAGGAACTCGC
	Bgsng7192.m21		21	20.3				TCGTTTCGGGAA
	Bgsng7192.m22		22	21.2	0.44	-0.71	-2.07	ATAACCCGCCAA
	Bgsng7192.m23		23	22.3				GCCATAGGTTTG
	Bgsng7192.m24		24	23.1				CAGTAACGGCCA
	Bgsng7192.m25		25	24.1483	0.74	-0.4	-1.78	GTGCACGTGATAA
	Bgsng7192.m26		26	25.0683				CGCGTCCATGAAT
	Bgsng7192.m27		27	26.5467				GAGGTGAGTTCTA
	Bgsng7192.m28		28	27.2038	-0.55	-1.38	-1.77	GAGGTCCAAATCA
	Bgsng7192.m29		29	28.2881				TGAACGGGACGTA
	Bgsng7192.m30		30	29.0766				GTACGGATTATGG
	Bgsng7192.m31		31	30.2593	-0.65	-1.54	-1.9	GATAACATGTGCG
	Bgsng7192.m33		33	32.0007				TGTTCGGTGTCCA
	Bgsng7192.m34		34	33.0192	-0.6	-1.42	-1.78	CGTAATGCGTAAC
	Bgsng7192.m35		35	34.0705				TGTTCGGTGTCCA
	Bgsng7192.m36		36	35.0562				TACCGTGCTCACA
	Bgsng7192.m37		37	36.009	-0.44	-1.31	-1.79	TCCAATAGCGTGT
	Bgsng7192.m38		38	37.1589				GCCTATACTACAC
	Bgsng7192.m39		39	38.2102				CAGCACTAAGCGA
	Bgsng7192.m40		40	39.1302	-0.82	-1.46	-1.58	TCTTGTCAAGGTG
	Bgsng7192.m41		41	40.2472				CTACGACCATTAG
	Bgsng7192.m42		42	41.2				CGCAGACAGACTA
	Bgsng7192.m43		43	42.1528	-0.69	-1.48	-1.74	ATGTGGGACCCAT
	Bgsng7192.m44		44	43.1056				ATCGCTCGAGGAT
	Bgsng7192.m45		45	44.1898				ACACCCTCCTGTA
	Bgsng7192.m46		46	45.3726	-0.72	-1.48	-1.68	GCACACACGTTAT
	Bgsng7192.m48		48	47.5082				GTTTCTAGAGCTC
	Bgsng7192.m49		49	48.3624	-0.51	-1.41	-1.76	GAGCCTTACATGC
	Bgsng7192.m50		50	49.7423				ACAATCGGTTGCG
	Bgsng7192.m51		51	50.4651				TAAGCCTCCAAGC
	Bgsng7192.m54		54	54.7362	-1.15	-1.62	-1.38	ATGGTTGTTGGCG
	Bgsng7192.m55		55	55.4262				CTAGATTTGCCAC
	Bgsng7192.m56		56	55.8862				GGAAAGTCGAAGA
	Bgsng7192.m57		57	56.609				GTTCGGAGTGACA
	Bgsng7192.m58		58	57.3975	-1.22	-1.8	-1.6	GATTAGCACTCTC
	Bgsng7192.m59		59	58.0874				GTTGACGACAGCT
	Bgsng7192.m60		60	59.2045				ATGAGTTGGAAGC
Bgsng7202	Bgsng7202.m1	female	1	0.2	-3.81	-1.39	0.93	TGTGATGGAGAAC
	Bgsng7202.m2		2	1.3				AACCATCGGGTGA
	Bgsng7202.m3		3	2.3				GTAAGTCGTGGCA
	Bgsng7202.m4		4	3.3	-2.57	-1.26	0.82	CATCGGTCAAGGA
	Bgsng7202.m5		5	4.3				AACGGCAGCATCT
	Bgsng7202.m6		6	5.4				TTACGAGACGGCT
	Bgsng7202.m7		7	6.2	0.54	0.2	-0.27	GGCAACCTCAGAT
	Bgsng7202.m8		8	7.1				TAAAGTCACCCTC
	Bgsng7202.m9		9	8.1				CCTCTACCTACGA
	Bgsng7202.m10		10	9.1	0.41	0.24	-0.09	TACGGTATGTCTG
	Bgsng7202.m11		11	10.7				GGTGAAGATACAG
	Bgsng7202.m12		12	11.3				CCTACTGTGCCTA
	Bgsng7202.m13		13	12.3	0.54	0.55	0.31	TGCTGCTTAACAC
	Bgsng7202.m14		14	13.2				TTCAGCGCCCTTA
	Bgsng7202.m15		15	14.3				AATTAGGCAGAGC
	Bgsng7202.m16		16	15.5	0.52	0.18	-0.49	GTCCAGTAATGCA
	Bgsng7202.m17		17	16				TAGACTGTACTCG
	Bgsng7202.m18		18	17.4	0.56	0.32	-0.2	CGCATGAGGATCA
	Bgsng7202.m20		20	19.6				ACCACATACATCG
	Bgsng7202.m21		21	20.7				TCTGTTGCTCTCG
	Bgsng7202.m22		22	21.2	0.63	0.25	-0.45	ATACTTCGCAGGT
	Bgsng7202.m23		23	22.3				TAACACCACATCG
	Bgsng7202.m24		24	23.5				TCAACAGCATCGT
	Bgsng7202.m25		25	24.1483	0.39	-0.24	-1.03	TACGTGTAGGCTT
	Bgsng7202.m26		26	25.3311				GATAGCGAACTCA
	Bgsng7202.m27		27	26.2511				GCTTGAGAAATCG
	Bgsng7202.m28		28	27.1053	-0.24	-0.48	-0.68	GCGACTCTAAACG
	Bgsng7202.m29		29	28.1566				GAAGACAGCTATC
	Bgsng7202.m30		30	29.4708				TGTCGCCGTACAT
	Bgsng7202.m31		31	30.0951	0.05	-0.54	-1.12	CGGTTTAACACGC
	Bgsng7202.m32		32	31.3436				GCTCCCTTTGTGT
	Bgsng7202.m33		33	32.2964				TGGTCTCCTACAG
	Bgsng7202.m34		34	33.1177	-0.24	-0.68	-1.01	CTAACGCTGTGTG
	Bgsng7202.m35		35	34.0048				TCTACACAGCACA
	Bgsng7202.m36		36	35.2861				CGTCTTCAGCAAG
	Bgsng7202.m37		37	36.1075	-0.4	-0.78	-0.95	GATGATCGCCGAT
	Bgsng7202.m38		38	37.2903				TCCGGTTCCTACA
	Bgsng7202.m39		39	38.2759				GATGTGAGCGCTA
	Bgsng7202.m40		40	39.0973	-0.64	-0.81	-0.67	TGTCCAGGTTTAC
	Bgsng7202.m41		41	39.9844				GTGCCATAACCAT
	Bgsng7202.m42		42	41.4629				CAACACGCACGAT
	Bgsng7202.m43		43	42.12	0.08	-0.59	-1.13	AATGGAGCATGAC
	Bgsng7202.m44		44	43.1056				CGACTGTCTTAAC
	Bgsng7202.m45		45	44.1241				GAATGCAACGCCA
	Bgsng7202.m46		46	45.1098	-0.41	-0.98	-1.19	CCTGAACTAGTTG
	Bgsng7202.m47		47	46.5225				CGACATGCTATTC
	Bgsng7202.m48		48	47.1139				GGATGTAAGTAGC
	Bgsng7202.m49		49	48.0667	-0.29	-0.72	-0.87	GGTGGTGGTTACA
	Bgsng7202.m50		50	49.2823				AACCACACATCGC
	Bgsng7202.m51		51	50.1694				ATTGCAGGTACCG
	Bgsng7202.m52		52	51.0893	-1.03	-1.24	-0.91	TACGTAGTTTCGC
	Bgsng7202.m53		53	52.0421				GCTTACATCGAGC
	Bgsng7202.m54		54	53.2249	-0.72	-1.05	-0.93	CGAACTCAATGCG
	Bgsng7202.m56		56	55.4919				CGCAAGGATTGCT
	Bgsng7202.m57		57	56.4447				AAGTGTTTGCCGA
	Bgsng7202.m58		58	57.2661	-0.93	-1.22	-0.99	TGCTCGTAGGATC
	Bgsng7202.m59		59	58.2846				GGTTTCAAGCTTG
	Bgsng7202.m60		60	59.0731				GTCAACGCGATGT
Bgsng7204	Bgsng7204.m1	male	1	0.2	-4.47	-2.05	0.48	GACGAGTCAGTCT
	Bgsng7204.m2		2	1.3				GGATGTAAGTAGC
	Bgsng7204.m3		3	2.2				ACATAACGCCGTA
	Bgsng7204.m4		4	3.3	-1.45	-1.59	-0.8	CACCACGGAAACA
	Bgsng7204.m5		5	4.5				GCTGGGTCATATG
	Bgsng7204.m6		6	5.9				TATGTGGCCCAAT
	Bgsng7204.m7		7	6.4	1.24	0.92	0.04	GTCTCATGTAGGC
	Bgsng7204.m8		8	7.1				AGGGACGATAATG
	Bgsng7204.m9		9	7.9				AGCTATCCACGAT
	Bgsng7204.m10		10	9.2	-0.51	-0.25	0.35	TGATCAGAAGAGC
	Bgsng7204.m11		11	10.1				GCAAAGCAAAGTC
	Bgsng7204.m12		12	11.1				CGTCTGGTTCCTA
	Bgsng7204.m13		13	12	-0.34	-0.02	0.53	GGTGGAATAGAGC
	Bgsng7204.m14		14	13				TGACTTTGTGTGC
	Bgsng7204.m15		15	14.4				CTATACCACGGAT
	Bgsng7204.m16		16	15	-0.32	-0.2	0.15	ATAGCGGTCTGGA
	Bgsng7204.m17		17	16.1				AGTTAGTGCGTCT
	Bgsng7204.m18		18	17				CGTGGTTAGCATG
	Bgsng7204.m19		19	18.8	-0.12	-0.46	-0.74	GTCCGAAACACTA
	Bgsng7204.m20		20	19.2				TATGCACCAGTGA
	Bgsng7204.m21		21	20				ATGGACCGAACCT
	Bgsng7204.m22		22	21.2	0.42	-0.19	-0.95	AACACAAGGAGTG
	Bgsng7204.m23		23	22.3				AGTTCCCGAGTAT
	Bgsng7204.m24		24	23.3				ATGTCGAGAGAAC
	Bgsng7204.m25		25	24.3455	0.02	-0.54	-1.05	CATTGACCGGTCA
	Bgsng7204.m26		26	25.0354				CGGAATCCGATTA
	Bgsng7204.m27		27	26.1853				GAGACAGTAGGAG
	Bgsng7204.m28		28	27.3353	-1.19	-0.8	-0.05	GAGCTGCACCTAA
	Bgsng7204.m29		29	28.1238				CACTGACTTAAGG
	Bgsng7204.m30		30	29.2408	-0.12	-0.36	-0.58	GAACCAAACTCGA
	Bgsng7204.m31		31	30.9822				CGAAATGCTACGT
	Bgsng7204.m32		32	31.705				ACGGATAACCTCC
	Bgsng7204.m33		33	32.6249				GTTCTCCATCACA
	Bgsng7204.m34		34	33.512	0.21	0	-0.28	TCACCCGATGGTT
	Bgsng7204.m35		35	34.0705				TGCCACGACTTAC
	Bgsng7204.m36		36	35.1219				CGTAATGCGTAAC
	Bgsng7204.m37		37	36.1075	-0.74	-0.89	-0.75	CAACCTTTACAGC
	Bgsng7204.m38		38	36.9946				AGGGTTCCAGTTA
	Bgsng7204.m39		39	37.9802				TACTAGGGCTTGC
	Bgsng7204.m40		40	39.0316	-0.42	-0.69	-0.71	GATCAACTACCGC
	Bgsng7204.m41		41	39.9844				GAAGGAAGCAGGT
	Bgsng7204.m42		42	41.2				TGATGCTAACTCG
	Bgsng7204.m43		43	42.3171	0.37	-0.38	-1.07	TACTAATCTGCGC
	Bgsng7204.m44		44	43.237				TAATCCACAGCGT
	Bgsng7204.m45		45	44.5841				CTTGATGCGTATG
	Bgsng7204.m46		46	45.5697	-0.58	-0.85	-0.78	TGTAACGCCAACA
	Bgsng7204.m47		47	46.1611				GGAGACAAGGGAT
	Bgsng7204.m48		48	47.3767				TTATATTGGGCCG
	Bgsng7204.m49		49	48.1324	-0.99	-1.06	-0.67	CATAACATCCGTC
	Bgsng7204.m50		50	49.4466				GCAGCCGAGTATA
	Bgsng7204.m51		51	50.2023				TACCTTGGGTGAT
	Bgsng7204.m52		52	51.5822	-0.88	-1.14	-0.93	TCCTCCTATTGCG
	Bgsng7204.m53		53	52.1736				ACCCATGACGGAT
	Bgsng7204.m54		54	53.1921				TGTACACGGCGAT
	Bgsng7204.m55		55	54.0463	-0.58	-1.07	-1.13	CCTAATGGAACCG
	Bgsng7204.m56		56	55.1305				AATGTCCGTGACG
	Bgsng7204.m57		57	55.9519				GGCCATTAGTCAC
	Bgsng7204.m58		58	57.1018	-0.92	-1.17	-0.97	GGTATGACTCACT
	Bgsng7204.m59		59	58.2189				CGCAATCGGTAGA
	Bgsng7204.m60		60	59.1388				TGCACAATGGCGT
Bgsng8024	Bgsng8024.m37	female	37	35.9432	-2.3	-1.33	0.41	GGAACTAGCCGTA
	Bgsng8024.m38		38	36.9617				GTGTGGCCAAACT
	Bgsng8024.m39		39	38.0131				TCGCTGTAACAGA
	Bgsng8024.m40		40	39.0973	-1.56	-0.81	0.44	TCGGAGTGTTGTG
	Bgsng8024.m41		41	40.0501				AGCTGTTGTTTGC
	Bgsng8024.m42		42	41.1672				TCTTGTCAAGGTG
	Bgsng8024.m43		43	42.0871	-1.71	-1.06	0.18	TCCAAAGTGTTCG
	Bgsng8024.m44		44	43.007				AGGCATCTTACGA
	Bgsng8024.m45		45	43.9598				CGGACGTTCATAT
	Bgsng8024.m46		46	45.0769	-1.21	-0.94	-0.2	CCGAGGTAGTACA
	Bgsng8024.m47		47	46.0297				GGTGGAATAGAGC
	Bgsng8024.m48		48	47.1796				ACTCTTCTAGAGC
	Bgsng8024.m49		49	48.0338	-1.56	-1.07	-0.06	AATACCGCTTTGC
	Bgsng8024.m50		50	49.0195				GGCAGTGTATCGA
	Bgsng8024.m51		51	50.1694				TCGCTCCCTAACA
	Bgsng8024.m52		52	50.9908	-1.18	-0.91	-0.21	AACCGCGGTCAAT
	Bgsng8024.m53		53	52.0093				CTACCGGATCAAT
	Bgsng8024.m54		54	52.9292				GAGTTAGGGAAGC
	Bgsng8024.m55		55	54.0791	-1.19	-0.82	-0.1	CATCAAACCTCAC
	Bgsng8024.m56		56	54.9662				GAAAGCGATTGAG
	Bgsng8024.m57		57	56.4118				TAATCGGATTCCG
	Bgsng8024.m58		58	57.0032	-1.08	-0.85	-0.28	AAGTGGACTCTCA
	Bgsng8024.m59		59	57.9889				CCTCTACCTACGA
	Bgsng8024.m60		60	59.0731	-1.28	-1.1	-0.52	TCTGCAGTTGGAC
Bgsng8031	Bgsng8031.m1	male	1	0.13142	-1.84	-1.78	-1.07	GGAGACAAGGGAT
	Bgsng8031.m2		2	1.14992				CCAGTGTATGCAT
	Bgsng8031.m3		3	2.16843				GCGATATATCGCT
	Bgsng8031.m4		4	3.31835	-0.42	-0.02	0.4	TCTAGCGTAGTGC
	Bgsng8031.m5		5	4.13973				GGCCACGTAGTAT
	Bgsng8031.m6		6	5.6182	0.53	0.69	0.63	GTCAATTGACCGC
	Bgsng8031.m9		9	8.18089	1.17	0.54	-0.61	GAACTAGTCACCG
	Bgsng8031.m11		11	9.95505				AATCAGTCTCGTG
	Bgsng8031.m12		12	11.0393				CCTCGTTCGACTA
	Bgsng8031.m13		13	12.2549	1.42	0.99	-0.26	TAGGATTGCTCGC
	Bgsng8031.m15		15	14.0948				TAGGAACTGGCCT
	Bgsng8031.m16		16	15.0476	1.25	0.59	-0.85	ATGAGACTCCACT
	Bgsng8031.m17		17	16.0989				GACGGAACCCATA
	Bgsng8031.m18		18	17.0517				CAGCTAGAACGCT
	Bgsng8031.m19		19	18.0045	0.66	0.37	-0.18	AATCCGTACAGCG
	Bgsng8031.m20		20	19.0887				TGAGTCACTGGTG
	Bgsng8031.m21		21	20.0415				ATGTGCACGACTA
	Bgsng8031.m22		22	21.0272	0.17	-0.05	-0.31	CGGAGCTATGGTA
	Bgsng8031.m23		23	23.0313				CTAGCGAACATCG
	Bgsng8031.m25		25	24.1484	-0.46	-0.21	0.14	CAAGCATGCCTAC
	Bgsng8031.m26		26	25.1669				TCCCAGAACAACG
	Bgsng8031.m27		27	26.0868				ACACCTGGTGATC
	Bgsng8031.m29		29	28.1239	-0.37	-0.26	-0.08	ACGCGCAGATACT
	Bgsng8031.m30		30	29.0766				AAGAGATGTCGAG
	Bgsng8031.m31		31	30.0294				GACAGGAGATAGC
	Bgsng8031.m32		32	31.0808	-0.97	-0.62	0.02	ACACGTAAGCCTG
	Bgsng8031.m33		33	32.0664				CCTGAACTAGTTG
	Bgsng8031.m34		34	33.0192				TATCGTTGACCAC
	Bgsng8031.m35		35	33.9063	-0.79	-0.49	0.07	TACACGATCTACG
	Bgsng8031.m36		36	34.9905				GACTTTCCCTCGA
	Bgsng8031.m37		37	36.1075				CACTTGTCCCTTG
	Bgsng8031.m38		38	37.0603	-0.11	0.05	0.25	AGAAGTCCCTGGT
	Bgsng8031.m39		39	38.2102				TCGTCGATAATCG
	Bgsng8031.m40		40	38.9659				ACTCACGGTATGT
	Bgsng8031.m41		41	40.0501	0.21	0.25	0.22	GGATGGTGTTGCT
	Bgsng8031.m42		42	41.0358				AGAGCGCCGTTAT
	Bgsng8031.m43		43	42.0871				ATCCCGAATTTGC
	Bgsng8031.m44		44	43.0399	0.15	0.1	0.04	GCCAAGCTACAGT
	Bgsng8031.m45		45	44.0255				ACAATCGGTTGCG
	Bgsng8031.m46		46	44.9455				CTACAATGTCGGT
	Bgsng8031.m47		47	46.0297	-0.13	-0.04	0.09	GTGTTGCAGCATG
	Bgsng8031.m48		48	47.0153				TGGGTTATCATCG
	Bgsng8031.m49		49	48.1653				TGATCAGAAGAGC
	Bgsng8031.m50		50	48.9866	0.32	0.23	0.05	AGGAGTAACACAG
	Bgsng8031.m51		51	50.1694				GAACCTGCCTAAT
	Bgsng8031.m52		52	51.0893				CAGCATGTGTTGT
	Bgsng8031.m53		53	52.0421	0.34	0.16	-0.11	GTATTACGATCCG
	Bgsng8031.m54		54	53.1592				GCCTTCTAAGGAC
	Bgsng8031.m55		55	54.0463				ACCCTGTACCCTA
	Bgsng8031.m56		56	55.3276	0.41	0.34	0.07	TCAAGGCATCGGA
	Bgsng8031.m57		57	56.1819				GATAGCTGTCTTC
	Bgsng8031.m58		58	57.0689				CGTTTAGAGTCGC
	Bgsng8031.m59		59	57.956	0.76	0.56	0.02	TGCTGCTTAACAC
	Bgsng8031.m60		60	59.1059				GCTAGATGCCAGA
Bgsng8033	Bgsng8033.m1	male	1	0.295695	-0.48	-1.15	-1.28	TCCAAAGTGTTCG
	Bgsng8033.m2		2	1.57704				ATTCCTGTGAGTC
	Bgsng8033.m3		3	2.3327				GAGTGGTAGAGAT
	Bgsng8033.m4		4	3.48263	-1.99	-1.21	0.21	CTTCGGCAGAATC
	Bgsng8033.m7		7	7.35951	-0.9	-0.75	-0.04	CACGGTTGTGAGT
	Bgsng8033.m8		8	8.04947				TTACTGTGCGATG
	Bgsng8033.m9		9	8.93655	-0.5	-0.66	-0.47	GCACACACGTTAT
	Bgsng8033.m10		10	10.0865				ATCCCGAATTTGC
	Bgsng8033.m13		13	13.1748	0.42	-0.02	-0.73	TACAGATGGCTCG
	Bgsng8033.m14		14	14.0619				GAGGCTCATCATC
	Bgsng8033.m15		15	15.1461	0.29	-0.41	-1.41	GAAGTTGGAAGTG
	Bgsng8033.m16		16	16.1646				ACGGGACATGCTA
	Bgsng8033.m19		19	19.0559	1.75	1.02	-0.64	GAGGAATAGCAGT
	Bgsng8033.m20		20	20.0087	0	-0.46	-0.87	AGGCTACACGACA
	Bgsng8033.m22		22	22.0457				GTTGGTCAATCTC
	Bgsng8033.m23		23	23.0313	-0.39	-0.65	-0.72	TCCTCTGTCGACA
	Bgsng8033.m29		29	29.0766	-0.15	-0.61	-1	AAGGAGCGCCTTA
	Bgsng8033.m31		31	31.0151				GCACGACAACACA
	Bgsng8033.m32		32	31.9679				GGAAACCACCACA
	Bgsng8033.m33		33	32.9535	-1.21	-0.81	-0.03	ATCGGCGTTACAT
	Bgsng8033.m37		37	37.2246	-1.55	-0.98	0.1	AACGTATCGCCAC
	Bgsng8033.m38		38	37.9802				GAGCCTTACATGC
	Bgsng8033.m39		39	39.1959	-1.21	-0.74	0.12	TCCGAATTCACAG
	Bgsng8033.m40		40	40.1158				CCACGAAGCTATG
	Bgsng8033.m41		41	41.1672	-1.06	-0.78	-0.12	ATTCTAGCGTTGC
	Bgsng8033.m43		43	43.2699				GTGTTGCAGCATG
	Bgsng8033.m44		44	43.9598				AACGCCGAATGCA
	Bgsng8033.m45		45	45.3069	-0.98	-0.6	0.09	CCTATCCTTGGCT
	Bgsng8033.m46		46	45.9968				GGAGAATGTGATC
	Bgsng8033.m47		47	46.9825				ATGGGCTCTGATA
	Bgsng8033.m48		48	48.1653	-1.35	-0.94	-0.09	TCACAGATCCGAT
	Bgsng8033.m49		49	49.0852				CGTTTGTTAGTGC
	Bgsng8033.m50		50	50.2023				TTCCGTAGGGATG
	Bgsng8033.m51		51	51.1222	-1.33	-0.86	0	TCGCATGAAGTCT
	Bgsng8033.m52		52	52.0421				TACTTCGCTCGCA
	Bgsng8033.m53		53	53.2249				ACCTAGAGTCGGA
	Bgsng8033.m54		54	54.0791	-1.37	-0.89	-0.04	TATTACCGGCATC
	Bgsng8033.m55		55	55.0319				GATTACTCGGCAT
	Bgsng8033.m56		56	56.1819				CTGTAGGAGACCA
	Bgsng8033.m57		57	57.6932	-1.2	-0.87	-0.2	TTCAGCGCCCTTA
	Bgsng8033.m58		58	58.7117				TGCACAATGGCGT
	Bgsng8033.m59		59	59.3031				ATAGAGGGTGGAT
	Bgsng8033.m60		60	60.1244	-1.19	-0.97	-0.43	AGCTATCCACGAT
Bgsng8048	Bgsng8048.m1	female	1	0.229985	-1.38	-1.59	-1.13	GGATCGCAGATCA
	Bgsng8048.m2		2	1.21563				CAGTGCATATGCT
	Bgsng8048.m3		3	2.3327				CGATCCGTATTAG
	Bgsng8048.m4		4	3.08837	0.15	-0.57	-0.84	AGTAGAGGGATGT
	Bgsng8048.m5		5	4.04116				ATCGATCTGTGGT
	Bgsng8048.m8		8	6.96525	-0.68	-1.06	-0.82	TTGCGCATACTAG
	Bgsng8048.m9		9	8.08232				AGATGTTCTGCTG
	Bgsng8048.m10		10	9.2651	-0.25	-0.73	-0.97	GTATGCGCTGTAT
	Bgsng8048.m11		11	10.415				GCTGATGAGCTGT
	Bgsng8048.m13		13	12.1892	-0.11	-0.29	-0.48	TCACGGGAGTTGT
	Bgsng8048.m14		14	13.1748				GTCTAATTCCGAG
	Bgsng8048.m15		15	14.1276				CGCAGCGGTATAT
	Bgsng8048.m16		16	15.2776	-0.2	-0.22	-0.21	CTTGTGTCGATAG
	Bgsng8048.m17		17	15.8689				ACATTCAGCGCAG
	Bgsng8048.m18		18	17.2489				CCACCTACTCCAT
	Bgsng8048.m19		19	17.9388	1.62	0.71	-1.08	GTACATACCGGTC
	Bgsng8048.m20		20	18.9245				AGCTGTTGTTTGC
	Bgsng8048.m21		21	20.0087				CTGCTAACGCAAC
	Bgsng8048.m22		22	21.0272	2.79	1.88	-0.39	TCCGAATTCACAG
	Bgsng8048.m37		37	36.1075	0.88	0.45	-0.37	CAAGTGAGAGAGT
	Bgsng8048.m38		38	37.1589				GAAAGCGATTGAG
	Bgsng8048.m39		39	38.046				AATCTTGCTGCAC
	Bgsng8048.m40		40	39.393	1.33	0.64	-0.52	ACGCCACGAATGA
	Bgsng8048.m41		41	40.8058				TACAGATGGCTCG
	Bgsng8048.m42		42	41.4629				CAAGCATGCCTAC
	Bgsng8048.m43		43	42.1528	0.37	0.03	-0.38	GAACTAGTCACCG
	Bgsng8048.m44		44	43.2699				TCCGTACCATAAG
	Bgsng8048.m45		45	44.4198				AGCTCTCAGAGGT
	Bgsng8048.m46		46	45.4054	0.23	-0.1	-0.42	TGTTGACACTACG
	Bgsng8048.m47		47	46.2597				TGAAGAGGTAGTC
	Bgsng8048.m48		48	46.9825				GCTAATTACGCTG
	Bgsng8048.m49		49	48.4281	0.46	-0.07	-0.61	ATCTGCCTGGAAC
	Bgsng8048.m50		50	49.1181				AGTGAGAGAAGCG
	Bgsng8048.m51		51	50.038				TAACTCTGATGCG
	Bgsng8048.m52		52	51.3522	0.82	0.25	-0.45	ACGGCATGGCATA
	Bgsng8048.m53		53	52.2064				GTGTGGCCAAACT
	Bgsng8048.m54		54	53.1921				ACGTTAGCACACA
	Bgsng8048.m55		55	54.4077	0.95	0.18	-0.71	CCTGTCATACAAG
	Bgsng8048.m56		56	55.0319				TCTGCAGTTGGAC
	Bgsng8048.m57		57	55.9519				TGTGAGCACGGTA
	Bgsng8048.m58		58	57.6275	0.89	0.11	-0.76	GGCAGTGTATCGA
	Bgsng8048.m59		59	58.4488				ACCGATAATTCCG
	Bgsng8048.m60		60	59.5659	0.88	0.07	-0.84	AGGCTACACGACA
Bgsng8061	Bgsng8061.m37	female	37	36.9617	-0.95	-0.28	0.65	CAATGTACGCTTG
	Bgsng8061.m38		38	38.0788				TAGCGGATCACGT
	Bgsng8061.m39		39	39.1959	-0.6	0.01	0.74	TCAGACAGACCGT
	Bgsng8061.m40		40	40.083				CATAGTTTAGCCG
	Bgsng8061.m41		41	41.1343				AATCCGTACAGCG
	Bgsng8061.m42		42	42.0214	-0.89	-0.27	0.6	CCAGTGTATGCAT
	Bgsng8061.m43		43	42.9742				ACATCACTTAGCG
	Bgsng8061.m44		44	44.2227				ATACACGTGGCGT
	Bgsng8061.m45		45	45.274	-1.09	-0.37	0.62	CAGAATCTTCGGT
	Bgsng8061.m46		46	46.1611				CGTCTGGTTCCTA
	Bgsng8061.m47		47	47.2782				CTCAGTATGCAGC
	Bgsng8061.m48		48	48.001	-1.09	-0.38	0.57	GTGGAACCACGTA
	Bgsng8061.m49		49	49.1181				CTCGAGAGTACGA
	Bgsng8061.m50		50	50.3008				TATGCACCAGTGA
	Bgsng8061.m51		51	51.385	-0.53	-0.1	0.39	GTCTTCGTCGCTA
	Bgsng8061.m52		52	51.9436				TCGACGGTGCAAT
	Bgsng8061.m53		53	53.3235				AGCCGAATTCCAG
	Bgsng8061.m54		54	54.2434	-0.78	-0.3	0.29	GCACTTTACCAAG
	Bgsng8061.m55		55	55.1634				CACACAGCGTTAG
	Bgsng8061.m56		56	56.0504				GTTACGCATTACG
	Bgsng8061.m57		57	57.1346	-0.92	-0.52	0.04	TATGTGGCCCAAT
	Bgsng8061.m58		58	58.3174				GTCCAGTAATGCA
	Bgsng8061.m59		59	59.1716				ATCGGCGTTACAT
	Bgsng8061.m60		60	59.9602	-0.42	-0.27	-0.09	CTCGGATGGTGAT
Bgsng8064	Bgsng8064.m1	male	1	0.2	0.19	0.56	0.39	AACGGCAGCATCT
	Bgsng8064.m2		2	1.3				TTACGAGACGGCT
	Bgsng8064.m3		3	2.3				GGCAACCTCAGAT
	Bgsng8064.m4		4	3	1.34	1.89	1.38	TAAAGTCACCCTC
	Bgsng8064.m5		5	4				CCTCTACCTACGA
	Bgsng8064.m6		6	5.1				TACCTCTCAGAAC
	Bgsng8064.m7		7	6	-0.12	1.1	2.4	GGTAGGAACAATG
	Bgsng8064.m8		8	7.1				TGAGGATGATAGC
	Bgsng8064.m9		9	8				CTGGCCTAGGAAT
	Bgsng8064.m10		10	9.2	1.83	2.49	2.38	CGAGATACCCAGA
	Bgsng8064.m11		11	10.1				GAGAGAATGATCG
	Bgsng8064.m12		12	11				TACGGTATGTCTG
	Bgsng8064.m13		13	12.1	1.6	2.05	1.96	GGTGAAGATACAG
	Bgsng8064.m14		14	13.1				CCTACTGTGCCTA
	Bgsng8064.m15		15	14				TGCTGCTTAACAC
	Bgsng8064.m16		16	15	0.6	1.26	1.93	TTCAGCGCCCTTA
	Bgsng8064.m17		17	16.2				AATTAGGCAGAGC
	Bgsng8064.m18		18	17				GTCCAGTAATGCA
	Bgsng8064.m19		19	17.9	0.66	1.16	1.44	AGATAGGACAGGT
	Bgsng8064.m20		20	19.1				CGCATGAGGATCA
	Bgsng8064.m21		21	20.1				GACGAGTCAGTCT
	Bgsng8064.m22		22	21	0.7	1.26	1.49	GGATGTAAGTAGC
	Bgsng8064.m23		23	22.1				ACATAACGCCGTA
	Bgsng8064.m24		24	23				CACCACGGAAACA
	Bgsng8064.m25		25	24.1812	0.28	1.07	1.7	CATATGACCCAGC
	Bgsng8064.m26		26	25.2983				ATTGGGCCACATA
	Bgsng8064.m27		27	26.1853				TACCGTGCTCACA
	Bgsng8064.m28		28	27.171	-0.19	0.88	2	CATTATCGTCCCT
	Bgsng8064.m29		29	28.0909				ATCGTGGATAGCT
	Bgsng8064.m30		30	29.1423				GCTCTTCTGATCA
	Bgsng8064.m31		31	30.0951	0.03	0.92	1.76	GACTTTGCTTTGC
	Bgsng8064.m32		32	31.0479				TACGTGTAGGCTT
	Bgsng8064.m33		33	32.2635				GCTCTATTCCACC
	Bgsng8064.m34		34	33.4134	0.51	1.14	1.51	GCACACAAAGTCA
	Bgsng8064.m35		35	34.2676				ATCCGTGGTATAG
	Bgsng8064.m36		36	34.9905				TCCAGACCGCTAT
	Bgsng8064.m37		37	36.0747	0.34	0.88	1.22	TCGCCGCTTTCAT
	Bgsng8064.m38		38	37.0603				ATTGGGCTAGGCT
Bgsng8067	Bgsng8067.m37	male	37	36.009	-0.46	-1.29	-1.8	ATTTCACGGGACA
	Bgsng8067.m38		38	37.1917				AGCCGGCACATAT
	Bgsng8067.m40		40	38.9987	-0.65	-1.32	-1.61	GATCGCAGGTGTA
	Bgsng8067.m41		41	40.3787				CCTATGTGATGGC
	Bgsng8067.m42		42	41.0686				TCTAGCGTAGTGC
	Bgsng8067.m43		43	41.9885	-0.91	-1.52	-1.63	ATACACGTGGCGT
	Bgsng8067.m44		44	43.1713				TAGTTAACGTCCG
	Bgsng8067.m45		45	43.9927				GACTCACTCAATC
	Bgsng8067.m46		46	45.044	-0.62	-1.3	-1.52	CCACGAAGCTATG
	Bgsng8067.m47		47	46.1283				CACATGCCTAAGA
	Bgsng8067.m48		48	47.0153				TCGTTGGATGGTA
	Bgsng8067.m49		49	48.1653	-0.88	-1.39	-1.37	CCGGGATTTCAAC
	Bgsng8067.m50		50	49.1838				CTCCTGAAAGTTG
	Bgsng8067.m51		51	50.0708				CTTACACCAAGTC
	Bgsng8067.m52		52	50.9908	-1.06	-1.47	-1.28	GTTGCTTGCAATG
	Bgsng8067.m53		53	52.0421				ACAAAGGCCCTGA
	Bgsng8067.m54		54	53.0935				TTCTACGGAGCAT
	Bgsng8067.m55		55	54.0134	-1.15	-1.59	-1.39	AGTGTTCGATCGC
	Bgsng8067.m56		56	55.0976				ACACGAGCCACAT
	Bgsng8067.m57		57	55.9847				CACCACGGAAACA
	Bgsng8067.m58		58	57.1346	-1.16	-1.65	-1.5	GATCTTCAGTACG
	Bgsng8067.m59		59	58.0546				AATACCGCTTTGC
	Bgsng8067.m60		60	59.0402	-0.98	-1.64	-1.68	TTCCTAGGTGAGA
Bgsng8119	Bgsng8119.m13	female	13	12.0906	0.24	0.51	0.76	AATGCCTCAACTG
	Bgsng8119.m14		14	13.1091				TGAGCCGGAATCT
	Bgsng8119.m15		15	14.1605				ACTGACAGCCATG
	Bgsng8119.m16		16	15.0804	0.96	0.54	-0.4	GAATAGAGCCAAG
	Bgsng8119.m18		18	17.1174				GGATGGTGTTGCT
	Bgsng8119.m20		20	19.6801				TTAGGGCTCGTAT
	Bgsng8119.m21		21	20.8958	1.16	0.43	-0.87	ACGCCACGAATGA
	Bgsng8119.m23		23	22.2757				GCGGCAATTACGT
	Bgsng8119.m27		27	26.1854				GAAGAAGCGGTAG
	Bgsng8119.m28		28	27.0725	0.52	0.44	-0.01	TATCAGGTGTGCT
	Bgsng8119.m29		29	28.0253				TCTTCCGCTACTG
	Bgsng8119.m30		30	29.7995	0.22	0.24	0.03	ATCGCTCGAGGAT
	Bgsng8119.m31		31	30.3251				GCATGGCTCTAAT
	Bgsng8119.m32		32	31.1465				CAACACGCACGAT
	Bgsng8119.m33		33	32.165				CGACTGTCTTAAC
	Bgsng8119.m34		34	33.5449	0.7	0.55	0.02	TCAAGCTCAAGCA
	Bgsng8119.m35		35	34.0377				TGTTATCGCACAC
	Bgsng8119.m37		37	36.1075	0.59	0.39	-0.09	GTTGAACGAAAGC
	Bgsng8119.m38		38	37.1917				AGCTGGAAGTCCT
	Bgsng8119.m39		39	38.1445				GCGATATATCGCT
	Bgsng8119.m40		40	39.0316	0.83	0.57	-0.01	TGCGCTTGGATAT
	Bgsng8119.m41		41	39.9844				ATCCGTCATAACG
	Bgsng8119.m42		42	41.3643				GGATGTAAGTAGC
	Bgsng8119.m43		43	42.0543	0.7	0.58	0.21	CCTGTCATACAAG
	Bgsng8119.m44		44	43.007				AACCATCGGGTGA
	Bgsng8119.m45		45	44.0913				TTCAACAGGTGCG
	Bgsng8119.m46		46	45.044	0.67	0.44	0.01	GCTGGGTCATATG
	Bgsng8119.m47		47	46.0954				TGTTTGAGCTGTC
	Bgsng8119.m48		48	47.0482				ATACTTCGCAGGT
	Bgsng8119.m49		49	47.9681	0.69	0.3	-0.24	TTGTATGTGCGTC
	Bgsng8119.m50		50	49.1509				TTCACGGGTTGAG
	Bgsng8119.m51		51	50.038				TCGAGACGCTTAG
	Bgsng8119.m52		52	51.0565	0.63	0.13	-0.45	GCCGTTCTTCCAT
	Bgsng8119.m53		53	51.9764				CTTGCTGAAGACG
	Bgsng8119.m54		54	53.0278				CATCGGTCAAGGA
	Bgsng8119.m55		55	54.0463	0.3	-0.07	-0.44	GTCTCATGTAGGC
	Bgsng8119.m56		56	55.1634				TGTCTTGATAGCG
	Bgsng8119.m57		57	56.1161				CACGCCATAATGT
	Bgsng8119.m58		58	57.4632	0.19	-0.23	-0.59	GCTAAGAGAGTAG
	Bgsng8119.m59		59	58.186				TATATCCACTGGC
	Bgsng8119.m60		60	59.2374	0.09	-0.35	-0.69	AGTGTATTTGCCG
Bgsng8145	Bgsng8145.m1	male	1	0.229985	-1.77	-1.2	-0.39	TGTAATTGTCGCG
	Bgsng8145.m2		2	1.57704				GTACCTAATTGCG
	Bgsng8145.m3		3	2.26699	-0.77	-2.32	-2.14	TAACGCTTGGGTA
	Bgsng8145.m4		4	3.90974				CCATAGGGTTCAT
	Bgsng8145.m5		5	4.53399				CCATGCGATAACA
	Bgsng8145.m6		6	4.99395				GCTCAGTGCAGAT
	Bgsng8145.m7		7	6.17673	0.87	0.08	-0.89	TAATCCACAGCGT
	Bgsng8145.m8		8	7.35951				TCGTCGATAATCG
	Bgsng8145.m9		9	8.47658	0.79	-0.1	-1.22	AATGGAGCATGAC
	Bgsng8145.m11		11	10.5464				AATCTTGCTGCAC
	Bgsng8145.m12		12	11.2364				TGGCAAGACTCTG
	Bgsng8145.m13		13	12.1563	0.49	-0.16	-1.13	CCTCTCGTGATCA
	Bgsng8145.m14		14	13.1091				TACTAATCTGCGC
	Bgsng8145.m15		15	14.0948				GGTCACTGACAGA
	Bgsng8145.m16		16	15.8689	0.22	-0.31	-1.07	ATTGGGCTAGGCT
	Bgsng8145.m17		17	16.5918				AGCTTGACAGCTA
	Bgsng8145.m18		18	17.2489				GTCTACACACATG
	Bgsng8145.m19		19	18.1688	0.33	-0.35	-1.25	TGCAATGTTGCTG
	Bgsng8145.m20		20	19.1216				TCGGAGTGTTGTG
	Bgsng8145.m21		21	20.2387				GCCTGAATTTACG
	Bgsng8145.m22		22	20.9615	0.23	-0.33	-0.94	ATGTGGGACCCAT
	Bgsng8145.m24		24	23.0313				TCTGTTGCTCTCG
	Bgsng8145.m25		25	24.1155	-0.22	-0.65	-0.95	ATACTTCGCAGGT
	Bgsng8145.m26		26	25.0355				TAACACCACATCG
	Bgsng8145.m28		28	27.3682	-0.12	-0.6	-1	GTCCGAAACACTA
	Bgsng8145.m29		29	28.0253				TATGCACCAGTGA
	Bgsng8145.m30		30	29.3723	-0.13	-0.48	-0.81	ATGGACCGAACCT
	Bgsng8145.m32		32	31.0151				AGTTCCCGAGTAT
	Bgsng8145.m34		34	32.9535	-0.32	-0.63	-0.82	GACACATTTCTGC
	Bgsng8145.m37		37	36.1075	-0.12	-0.62	-1.01	TCCATAACTAGCG
	Bgsng8145.m38		38	37.2574				GGTACATCGGTTG
	Bgsng8145.m39		39	38.0131				CCACACCTTCTGT
	Bgsng8145.m40		40	39.1302	-0.08	-0.76	-1.28	TGTCCAGGTTTAC
	Bgsng8145.m41		41	40.0501				TATGTGGCCCAAT
	Bgsng8145.m42		42	41.2				AGGATCCGCATGT
	Bgsng8145.m43		43	42.0543	0.14	-0.69	-1.35	TTAGCCCATAGTC
	Bgsng8145.m44		44	43.0399				GACTGATCATCTC
	Bgsng8145.m45		45	44.4527				ATGTCGAGAGAAC
	Bgsng8145.m46		46	45.2412	-0.19	-0.84	-1.2	GTGTTTGGTCGAT
	Bgsng8145.m47		47	46.0297				GCCATAGGTTTGA
	Bgsng8145.m48		48	46.9825				TCAGACAGACCGT
	Bgsng8145.m49		49	48.231	-0.16	-0.81	-1.15	GCATGAAATGGAC
	Bgsng8145.m50		50	49.2166				ACACAAAGGGAGC
	Bgsng8145.m51		51	50.1037				CCTACTGTGCCTA
	Bgsng8145.m52		52	51.1222	-0.05	-0.83	-1.29	GTTTCTAGAGCTC
	Bgsng8145.m53		53	52.1407				CCTAAGCACATGT
	Bgsng8145.m54		54	53.1592				TCCTCTGTCGACA
	Bgsng8145.m55		55	54.0134	0.13	-0.78	-1.4	GCTGATGAGCTGT
	Bgsng8145.m56		56	55.2291				AAGTTCGCGCTAG
	Bgsng8145.m57		57	56.1819				ATTTGGGTCATCG
	Bgsng8145.m58		58	57.0361	0.34	-0.57	-1.3	CATGGCTACACAT
	Bgsng8145.m59		59	57.9889				TACATCACCACAG
	Bgsng8145.m60		60	58.9417	-0.01	-0.72	-1.2	AGGTTTGCCAGTC
Bgsng8153	Bgsng8153.m37	female	37	36.1732	1.06	-0.41	-2.06	GACAATCTGCTTG
	Bgsng8153.m38		38	37.0603				TAATAGGCCGCTC
	Bgsng8153.m39		39	38.9987	1.42	-0.32	-2.3	TAATAGGCCGCTC
	Bgsng8153.m40		40	39.6558				CCTATCCTTGGCT
	Bgsng8153.m41		41	40.3787				TGGCTCTACAGAT
	Bgsng8153.m42		42	41.2657				AACCGTTCCAGAT
	Bgsng8153.m43		43	42.5799	1.02	-0.57	-2.2	ACAAGGAGGTGAT
	Bgsng8153.m44		44	43.1385				GTAAGCACCTACG
	Bgsng8153.m45		45	44.2555				CGCCAAATAACCG
	Bgsng8153.m46		46	45.6026	0.25	-1.14	-2.22	ATGCACTGGCGAT
	Bgsng8153.m47		47	46.3254				AGATTCGTTGTCG
	Bgsng8153.m48		48	47.4753				TTCGCGTGAAACA
	Bgsng8153.m49		49	48.5924	0.4	-1	-2.12	AGATAGGACAGGT
	Bgsng8153.m50		50	49.348				TGAGTTCGCTATC
	Bgsng8153.m51		51	50.2023				GGTGAAGATACAG
	Bgsng8153.m52		52	51.4507	0.01	-1.15	-1.9	TGCGCTTGGATAT
	Bgsng8153.m53		53	52.3378				CTGGTTAATCTGC
	Bgsng8153.m54		54	53.2249				CAGTGCATATGCT
	Bgsng8153.m55		55	54.3091	0	-1.26	-2.03	AGCAAACACCCGA
	Bgsng8153.m56		56	55.4919				TGAATAGTCCGCG
	Bgsng8153.m57		57	56.8389	0.03	-1.22	-1.98	ACGCAACTGCTAT
	Bgsng8153.m58		58	57.3646				CGCAATCGGTAGA
	Bgsng8153.m59		59	58.1203				ACTTAGCTTGCAC
	Bgsng8153.m60		60	59.0074	0.1	-1.26	-2.1	ACTAGCTCCATAG
Bgsng8157	Bgsng8157.m37	male	37	36.0418	0.58	0.28	-0.19	ACGTCTGTAGCAT
Bgsng8161	Bgsng8161.m1	male	1	0.164275	-1.26	-1.58	-1.26	TAAACCGCGTGTA
	Bgsng8161.m2		2	1.24849				AGAGCCTACGTTC
	Bgsng8161.m3		3	3.08837	-2.39	-3.01	-1.75	AAGATGGATCAGC
	Bgsng8161.m4		4	3.74547				AATGTCCGTGACG
	Bgsng8161.m5		5	4.27115				AGCCTAAGCACGT
	Bgsng8161.m6		6	5.15823				TCTACGGAGAGCT
	Bgsng8161.m7		7	6.04531	0.96	-0.4	-1.73	ATTAGTTCGCGTC
	Bgsng8161.m8		8	7.19524				CTAGATTTGCCAC
	Bgsng8161.m9		9	8.21374				CGGACTACAACTG
	Bgsng8161.m10		10	9.2651	0.47	-0.42	-1.36	AGCCGGCACATAT
	Bgsng8161.m11		11	10.2179				ATACCTTCGGTAC
	Bgsng8161.m12		12	11.1707				GGTCAGCTTAACA
	Bgsng8161.m13		13	12.0249	0.88	-0.15	-1.7	TAGCGGATCACGT
	Bgsng8161.m14		14	13.0434				CCATACATAGCTG
	Bgsng8161.m15		15	14.3576				TAAGGTAAGGTGC
	Bgsng8161.m16		16	15.0804	0.42	-0.44	-1.67	TGGCACCGATTAC
	Bgsng8161.m17		17	16.6903				ACGATGCGACCAT
	Bgsng8161.m18		18	17.3803	1.14	0.38	-1	GCTTCGGTAGATC
	Bgsng8161.m20		20	19.2202				GAATGATGAGTGC
	Bgsng8161.m21		21	20.1401				ACGGCATGGCATA
	Bgsng8161.m22		22	20.9943	0.63	-0.05	-0.98	CGCCAAATAACCG
	Bgsng8161.m23		23	22.0128				ATGATGACCCGTA
	Bgsng8161.m24		24	23.0642				CAGGAAGGTTAAG
	Bgsng8161.m25		25	23.9513	1.16	0.14	-1.34	CTACCGGATCAAT
	Bgsng8161.m26		26	25.3969				CCAAGTCTTACAC
	Bgsng8161.m27		27	26.1526				CTTACACCAAGTC
	Bgsng8161.m28		28	27.1711	0.77	-0.14	-1.31	CGTCCGAAATACG
	Bgsng8161.m29		29	28.1896				CGTGACAATGTCA
	Bgsng8161.m30		30	29.3395				GTATTACGATCCG
	Bgsng8161.m31		31	30.0623	0.41	-0.44	-1.4	GTGGGATGTTTCT
	Bgsng8161.m32		32	31.4093				TGGCATACGGCAT
	Bgsng8161.m33		33	32.7564				AGCAAACACCCGA
	Bgsng8161.m34		34	33.4464	-0.18	-0.72	-1.15	ACACTAGATCCGA
	Bgsng8161.m35		35	34.202				TGACCTCCAAGAT
	Bgsng8161.m37		37	36.4361	0.27	-0.5	-1.26	CGGCGATGTACAT
	Bgsng8161.m38		38	37.6517				GGTGAAGATACAG
	Bgsng8161.m39		39	38.3416				AGACTGCGTACTA
	Bgsng8161.m40		40	39.163	0.01	-0.7	-1.27	ATCTCTGGCATAC
	Bgsng8161.m41		41	40.1815				GGCTCTGCTCTTA
	Bgsng8161.m42		42	41.2329				AGTTCTACGTCAG
	Bgsng8161.m43		43	42.2514	-0.14	-0.82	-1.25	TGCGGCATCGAAT
	Bgsng8161.m44		44	43.1713				TAACACCACATCG
	Bgsng8161.m45		45	44.2884				GGTGTAAGGTAAC
	Bgsng8161.m46		46	45.3726	-0.05	-0.71	-1.12	GAGTCAACCGCAT
	Bgsng8161.m47		47	46.0297				TTAGTGCGTTTGC
	Bgsng8161.m48		48	47.2782				TAGTGCTGCGTAC
	Bgsng8161.m49		49	48.231	-0.61	-1.18	-1.29	AGTGCGATGCGTA
	Bgsng8161.m50		50	49.348				CGCATGAGGATCA
	Bgsng8161.m51		51	50.038				CTCGGCAATTATG
	Bgsng8161.m52		52	51.6807	-0.39	-0.96	-1.15	CCAATCACTATGC
	Bgsng8161.m53		53	52.1407				ACGGGACATGCTA
	Bgsng8161.m54		54	53.4549				ATGGGAATGGGAC
	Bgsng8161.m55		55	54.572	-0.63	-1.09	-1.11	AGAAGTCCCTGGT
	Bgsng8161.m56		56	55.9847				GATGATCGCCGAT
	Bgsng8161.m58		58	58.4488	-0.55	-0.99	-1.06	CTAATTACACGCG
	Bgsng8161.m59		59	59.0074				AGGGTTCCAGTTA
	Bgsng8161.m60		60	59.6973	-0.62	-1.06	-1.13	ATTTGCAGGCTGC
Bgsng8168	Bgsng8168.m1	female	1	0.164275	-2.95	-2.31	-1.08	GCAGGATAGATAG
	Bgsng8168.m2		2	1.51133				ATGGTTGTTGGCG
	Bgsng8168.m3		3	2.13557				TTGATGCTATGCG
	Bgsng8168.m4		4	3.05551	-0.7	-0.84	-0.41	CTCGAGAGTACGA
	Bgsng8168.m5		5	4.46828				ACTATTGTCACGC
	Bgsng8168.m6		6	5.42107	0.35	-0.04	-0.42	AACCGCGGTCAAT
	Bgsng8168.m7		7	7.06382				GCTCGAAGATCGT
	Bgsng8168.m8		8	8.2466				ACAAGGAGGTGAT
	Bgsng8168.m9		9	9.03512	0.11	-0.6	-1.23	GACTCTTGGCAAT
	Bgsng8168.m10		10	9.95505				CCTAGTACTGATG
	Bgsng8168.m11		11	10.415				CACATCTAACACG
	Bgsng8168.m12		12	11.1378				AACGAGAACTGAG
	Bgsng8168.m13		13	12.0578	-0.62	-0.61	-0.37	CGAGTTGTAGCGT
	Bgsng8168.m14		14	13.2406				GATTGGTTGCACG
	Bgsng8168.m16		16	15.0476	0.05	-0.47	-1.17	GGTGAAGATACAG
	Bgsng8168.m17		17	16.0661				CCTACTGTGCCTA
	Bgsng8168.m18		18	16.986				TGCTGCTTAACAC
	Bgsng8168.m19		19	18.3331	0.33	-0.43	-1.46	TTCAGCGCCCTTA
	Bgsng8168.m20		20	19.1544				AATTAGGCAGAGC
	Bgsng8168.m21		21	20.1729				GTCCAGTAATGCA
	Bgsng8168.m22		22	21.0929	1.17	-0.04	-1.85	TAGACTGTACTCG
	Bgsng8168.m23		23	22.0128				CGCATGAGGATCA
	Bgsng8168.m25		25	25.0026	0.42	-0.41	-1.36	GGATGTAAGTAGC
	Bgsng8168.m26		26	26.8097	-0.16	-0.7	-1.12	ACATAACGCCGTA
	Bgsng8168.m27		27	27.3353				CACCACGGAAACA
	Bgsng8168.m28		28	28.1567	-0.16	-0.7	-1.12	GCTGGGTCATATG
	Bgsng8168.m30		30	30.5551	-0.01	-0.63	-1.19	GTCTCATGTAGGC
	Bgsng8168.m31		31	31.1465				AGGGACGATAATG
	Bgsng8168.m33		33	32.625				TGATCAGAAGAGC
	Bgsng8168.m34		34	33.2821	-0.32	-0.95	-1.36	GCAAAGCAAAGTC
	Bgsng8168.m35		35	34.1035				CGTCTGGTTCCTA
	Bgsng8168.m37		37	36.2061	-0.3	-0.9	-1.28	AACCTCGTCAAGC
	Bgsng8168.m38		38	37.2246				AACGCCGAATGCA
	Bgsng8168.m39		39	38.046				CTGCATAGATCTC
	Bgsng8168.m40		40	39.393	-0.12	-0.93	-1.51	CGATGTCGTCAAT
	Bgsng8168.m41		41	40.3129				TGCGAACGTATCT
	Bgsng8168.m42		42	41.1343				TAACTTGCGGACG
	Bgsng8168.m43		43	42.0543	0.23	-0.7	-1.5	TACGATGACCACA
	Bgsng8168.m44		44	43.1056				CCATACATAGCTG
	Bgsng8168.m45		45	44.1241				GCAAGCCGATTGT
	Bgsng8168.m46		46	44.7812	-0.04	-0.8	-1.31	TCGGTTGGTACAT
	Bgsng8168.m47		47	46.1611				AAGACACAGGTAC
	Bgsng8168.m48		48	47.2125				GGATAGCCACTTC
	Bgsng8168.m49		49	48.1653	0.32	-0.53	-1.24	ATGTACGGCGACA
	Bgsng8168.m50		50	49.1181				TAGACTGTACTCG
	Bgsng8168.m51		51	50.0051				GGTTCACCATAGT
	Bgsng8168.m52		52	51.0236	-0.01	-0.64	-1.02	TCATCTGACTGAC
	Bgsng8168.m53		53	52.075				GTATGCGCTGTAT
	Bgsng8168.m54		54	53.5206				CAATTGTGCACGC
	Bgsng8168.m55		55	54.3748	0.33	-0.45	-1.07	CTGGAGCATGACT
	Bgsng8168.m56		56	55.0648				TAGTGCTGCGTAC
	Bgsng8168.m57		57	56.5433				GAATCCGGACACT
	Bgsng8168.m58		58	57.8575	0.45	-0.4	-1.12	GATCCACGGACAT
	Bgsng8168.m59		59	58.4817				CTTCTAAGGAGCT
	Bgsng8168.m60		60	59.8945	0.42	-0.43	-1.14	GTATACAGAAGGC
Bgsng8169	Bgsng8169.m1	male	1	0.2	-2.48	0.09	1.82	AGTTAGTGCGTCT
	Bgsng8169.m3		3	3	0.04	0.53	0.74	CGTGGTTAGCATG
	Bgsng8169.m5		5	5.6	0.67	1.46	1.89	AATACCGCTTTGC
	Bgsng8169.m6		6	7.2				ACCTGGGCATTAG
	Bgsng8169.m7		7	8.1				GACTCACTCAATC
	Bgsng8169.m8		8	8.8	1.57	1.42	0.46	CCTATCCTTGGCT
	Bgsng8169.m9		9	9.5				TGAGTTCGCTATC
	Bgsng8169.m10		10	10.2				GTTTCTAGAGCTC
	Bgsng8169.m11		11	11.3				ACGTAAATCGCCG
	Bgsng8169.m12		12	12.1	1.04	1.33	1.25	GCCGAGATTGGTA
	Bgsng8169.m13		13	13.8				TACGTAGTTTCGC
	Bgsng8169.m14		14	14.5				CGGACGTTCATAT
	Bgsng8169.m15		15	15.2	1.68	1.68	0.96	TCCGTACCATAAG
	Bgsng8169.m16		16	16.1				ATACACGTGGCGT
	Bgsng8169.m17		17	17.3				GTGTTGCAGCATG
	Bgsng8169.m18		18	18.2	1.61	1.71	1.09	CACGTCGATGGAT
	Bgsng8169.m19		19	19.1				AGCGATGCCTTAT
	Bgsng8169.m20		20	20.1				TGCGCTTGGATAT
	Bgsng8169.m21		21	21.5	2.29	2.06	0.69	TTGCTGGTCCTCT
	Bgsng8169.m22		22	22.1				GACCCAATGTGGA
	Bgsng8169.m23		23	23.1				CGATTTCTCAAGC
	Bgsng8169.m24		24	24.2	2.09	1.96	0.82	ACAATCGGTTGCG
	Bgsng8169.m25		25	25.594				ATTCTCATGGAGG
	Bgsng8169.m26		26	26.4153				GCGATGTGTGGTT
	Bgsng8169.m27		27	27.5981	1.89	1.88	1.02	TACCCATACAGCC
	Bgsng8169.m28		28	28.2552				CGTACTGAAGATC
	Bgsng8169.m29		29	29.0437				GAATAGCATGTCG
	Bgsng8169.m30		30	30.1936	1.77	1.92	1.32	GTCAGTCAGATGA
	Bgsng8169.m31		31	31.3764				GCAGATTAACCAG
	Bgsng8169.m32		32	32.0664				ACATGTGCTTAGG
	Bgsng8169.m33		33	33.4134	1.79	1.89	1.23	GCATAGTGATTGG
	Bgsng8169.m34		34	34.2348				TGCGAAGTTGGGA
	Bgsng8169.m35		35	35.1876				ACGCACTACGCAT
	Bgsng8169.m36		36	36.1404	1.79	1.65	0.81	ATCGCCGTGTACA
	Bgsng8169.m37		37	37.0932				GCAAAGCAAAGTC
	Bgsng8169.m38		38	38.046				CGTGATCTCTCCA
	Bgsng8169.m39		39	39.4259	1.82	1.69	0.8	AGAACGACCACCA
	Bgsng8169.m40		40	40.1158				ACGACGTCTTAGA
	Bgsng8169.m41		41	41.3643				CATCCAAATGCGA
	Bgsng8169.m42		42	42.12	1.13	1.23	0.81	ATTCTGTGAGCGA
	Bgsng8169.m43		43	43.0728				GACACATTTCTGC
	Bgsng8169.m44		44	44.0255				CTACGACCATTAG
	Bgsng8169.m45		45	45.1755	0.69	0.97	0.87	GATCGCAGGTGTA
	Bgsng8169.m46		46	45.9968				AGCGACTGTGCAT
	Bgsng8169.m47		47	47.1468				ATTATACCTCGGC
	Bgsng8169.m48		48	48.2967	0.49	1.03	1.15	TGTGATGGAGAAC
	Bgsng8169.m49		49	49.2823				CTATACCACGGAT
	Bgsng8169.m50		50	50.1366				GCACTTTACCAAG
	Bgsng8169.m51		51	51.0565	0.18	0.84	1.14	TAGACTGTACTCG
	Bgsng8169.m52		52	52.2064				ACAATTTCCGACG
	Bgsng8169.m53		53	53.422				AGGTAGTCCTCAT
	Bgsng8169.m54		54	54.2434	-3.86	-1.92	0.96	TCAAGGCATCGGA
	Bgsng8169.m55		55	55.2948				TAGTCAGGCCATA
	Bgsng8169.m56		56	56.1161				TAACAAGGAACGC
	Bgsng8169.m57		57	57.1346	0	0.7	1.03	TAACGGCGCTGAT
	Bgsng8169.m58		58	58.2846				TGAAACTTCGCGC
	Bgsng8169.m59		59	59.3359				CAGGCTAGGTACA
	Bgsng8169.m60		60	60.3544	0.02	0.68	0.92	TGTGCAAGCGACA
Bgsng8178	Bgsng8178.m1	male	1	0.295695	-2.1	-1.79	-0.93	GGTGGAATAGAGC
	Bgsng8178.m2		2	1.64275				TGACTTTGTGTGC
	Bgsng8178.m3		3	2.16843				CTATACCACGGAT
	Bgsng8178.m4		4	3.35121	-0.94	-2.07	-1.75	ATAGCGGTCTGGA
	Bgsng8178.m5		5	4.43542				AGTTAGTGCGTCT
	Bgsng8178.m6		6	5.09252				CGTGGTTAGCATG
	Bgsng8178.m7		7	6.37386	1.22	0.39	-0.82	AATACCGCTTTGC
	Bgsng8178.m8		8	7.19524				ACCTGGGCATTAG
	Bgsng8178.m9		9	8.11518				GACTCACTCAATC
	Bgsng8178.m10		10	9.2651	1.37	0.73	-0.57	CCTATCCTTGGCT
	Bgsng8178.m11		11	10.0208				GTTTCTAGAGCTC
	Bgsng8178.m12		12	11.0721				ACGTAAATCGCCG
	Bgsng8178.m13		13	12.2878	1.46	0.9	-0.51	GCCGAGATTGGTA
	Bgsng8178.m14		14	13.372				TACGTAGTTTCGC
	Bgsng8178.m15		15	14.1933				CGGACGTTCATAT
	Bgsng8178.m16		16	15.2118	0.94	0.26	-1.03	TCCGTACCATAAG
	Bgsng8178.m17		17	16.1975				ATACACGTGGCGT
	Bgsng8178.m18		18	17.3146				GTGTTGCAGCATG
	Bgsng8178.m19		19	18.2017	0.79	0.42	-0.31	CACGTCGATGGAT
	Bgsng8178.m20		20	19.023				AGCGATGCCTTAT
	Bgsng8178.m22		22	21.0929	1.27	0.38	-1.1	TTGCTGGTCCTCT
	Bgsng8178.m23		23	22.1114				GACCCAATGTGGA
	Bgsng8178.m24		24	23.0313	0.73	-0.02	-1.04	TCCATAACTAGCG
	Bgsng8178.m27		27	26.0868				CCTCCATGAGAAT
	Bgsng8178.m28		28	26.9411	0.96	-0.05	-1.39	AACCACACATCGC
	Bgsng8178.m29		29	28.1239				GGCTGTATGGGTA
	Bgsng8178.m32		32	31.0808	0.7	0.06	-0.86	CTGGTTAATCTGC
	Bgsng8178.m33		33	32.3293				CCTAAGCACATGT
	Bgsng8178.m34		34	33.1835	-0.02	-0.15	-0.27	CCAATCACTATGC
	Bgsng8178.m35		35	34.1692				ATGCGTAGTGCGT
	Bgsng8178.m37		37	36.1732	0.02	-0.22	-0.43	TCCCAACTTCGCA
	Bgsng8178.m38		38	37.1589				AATACACTGTCCG
	Bgsng8178.m39		39	38.0788				GCACTACCGAATA
	Bgsng8178.m40		40	39.1302	-0.07	-0.39	-0.6	ATAAGGCCTTCTG
	Bgsng8178.m41		41	40.1487				GGAGTCGGTCTAT
	Bgsng8178.m42		42	41.3314				ATGGATACGCTCT
	Bgsng8178.m43		43	42.3499	-0.42	-0.72	-0.74	TCTACGGAGAGCT
	Bgsng8178.m45		45	44.2227				TACAAACCCTGTG
	Bgsng8178.m46		46	45.1755	-0.86	-0.8	-0.39	AGCACGAGCCTAT
	Bgsng8178.m47		47	46.3254				ATAGGCGATCTCT
	Bgsng8178.m48		48	47.0482				CCATTCGCCCATA
	Bgsng8178.m49		49	48.1324	-0.44	-0.64	-0.57	CCATAATCCGTAC
	Bgsng8178.m50		50	49.0852				ACATCCGCGAAGT
	Bgsng8178.m51		51	50.4322				ACGTAAATCGCCG
	Bgsng8178.m52		52	51.1222	-0.68	-0.8	-0.58	CGATCCGTATTAG
	Bgsng8178.m53		53	52.3378				CCAAGTCTTACAC
	Bgsng8178.m54		54	53.1921				CTTGACTGAGGTA
	Bgsng8178.m55		55	54.3748	-0.6	-0.76	-0.61	GCGCGAACAGTTA
	Bgsng8178.m56		56	55.3276				GAGAGCTCTACGT
	Bgsng8178.m57		57	56.2476				GTGTCTACATTGC
	Bgsng8178.m58		58	57.1018	-0.65	-0.71	-0.52	CACTTGTCCCTTG
	Bgsng8178.m59		59	58.2846				CGACGAGTTTGGT
	Bgsng8178.m60		60	59.2702	-0.97	-0.84	-0.44	TGTTGACACTACG
Bgsng8224	Bgsng8224.m1	male	1	0.164275	-0.76	-0.17	0.22	TGTACACGGCGAT
	Bgsng8224.m2		2	1.08421				AGGATTACTCCGT
	Bgsng8224.m3		3	2.23414				TGTGTGTGACTTG
	Bgsng8224.m4		4	2.9898	1.29	0.14	-1.02	GAGTATGCAGCCA
	Bgsng8224.m5		5	4.20544				TAATGGAGGAACG
	Bgsng8224.m6		6	5.05966				TGTCTTGATAGCG
	Bgsng8224.m7		7	6.01246	0.76	0.22	-0.51	AACGCCGAATGCA
	Bgsng8224.m9		9	7.98376				CATATCGCAGTTG
	Bgsng8224.m10		10	9.13368	0.44	0.22	-0.15	CCATGGACACAGA
	Bgsng8224.m11		11	10.3165				TCGAATCACAGCG
	Bgsng8224.m12		12	10.9736				GCACTTTACCAAG
	Bgsng8224.m14		14	13.0763	0.84	0.5	-0.33	GAAAGGACAGGTA
	Bgsng8224.m15		15	13.9634				GAGTTGTCACGGT
	Bgsng8224.m16		16	14.9819	0.33	0.15	-0.22	TGCACAATGGCGT
	Bgsng8224.m17		17	16.0332				AGGCTTTCGTAGC
	Bgsng8224.m18		18	16.986				ATGAGTTGGAAGC
	Bgsng8224.m20		20	18.9245	0.54	0.16	-0.47	ACATCCGCGAAGT
	Bgsng8224.m21		21	19.9758				GTCCATAGCTAGT
	Bgsng8224.m22		22	20.9615	-0.2	-0.27	-0.21	GGATAGCCACTTC
	Bgsng8224.m23		23	22.0128				TTGGGCGTGAACT
	Bgsng8224.m24		24	22.9328				TAACAAGGAACGC
	Bgsng8224.m25		25	23.9184	-0.61	-0.47	-0.14	TCTGCAGTTGGAC
	Bgsng8224.m27		27	25.9554				ATAGGCGATCTCT
	Bgsng8224.m28		28	26.9739	-0.33	-0.43	-0.46	ACTACAGCCTATG
	Bgsng8224.m30		30	28.9781				AACCTCGTCAAGC
	Bgsng8224.m31		31	29.9309	-0.67	-0.68	-0.49	GGTACATCGGTTG
	Bgsng8224.m32		32	31.0479				AGTGTTCGATCGC
	Bgsng8224.m33		33	32.2636	-0.15	-0.33	-0.46	ACCGATAATTCCG
	Bgsng8224.m36		36	34.9905				CGGCGATGTACAT
	Bgsng8224.m37		37	35.9432	-0.22	-0.25	-0.16	GTGCCGGTGATAT
	Bgsng8224.m38		38	37.0275				CTGGGTACCATAT
	Bgsng8224.m39		39	37.9802				GATATGCGGCTGT
	Bgsng8224.m40		40	39.0316	0.68	0.21	-0.41	TGCTATATCTGGC
	Bgsng8224.m41		41	40.3129				ATGGACCGAACCT
	Bgsng8224.m42		42	40.97				CTCTGCTAGCCTA
	Bgsng8224.m43		43	42.0543	-0.29	-0.26	-0.09	GATCTCATAGGCA
	Bgsng8224.m44		44	43.007				GTACCGTGGTAGA
	Bgsng8224.m45		45	43.9927				ACCGATAATTCCG
	Bgsng8224.m46		46	45.1098	-0.33	-0.32	-0.15	AAGCCTACACGTA
	Bgsng8224.m47		47	45.964				GGTAGGAACAATG
	Bgsng8224.m48		48	47.1796				AGTGTTCGATCGC
	Bgsng8224.m49		49	48.0996	0.1	-0.01	-0.1	CGGACGTTCATAT
	Bgsng8224.m50		50	49.0523				TTGCGCATACTAG
	Bgsng8224.m51		51	50.3994				GAACTTAGGCCGA
	Bgsng8224.m52		52	51.3193	0.52	0.22	-0.2	AGATCGGCTCGAT
	Bgsng8224.m53		53	52.1407				TTGTATGTGCGTC
	Bgsng8224.m54		54	52.9621				GCATGAAATGGAC
	Bgsng8224.m55		55	54.0463	0.4	0.06	-0.34	CCACTTGGATAGC
	Bgsng8224.m56		56	55.2291				GGAGTTTCCACAT
	Bgsng8224.m57		57	56.2804				ATATGCCAGTGCA
	Bgsng8224.m58		58	57.2004	0.67	0.03	-0.69	CCAACACACGATC
	Bgsng8224.m59		59	58.0217				CTTCAGTTCGCCT
	Bgsng8224.m60		60	59.1716	0.38	-0.11	-0.65	CAAACTATCTCGC
Bgsng8233	Bgsng8233.m3	male	3	2.43127				ACGGCCAATCGAT
	Bgsng8233.m4		4	3.12122	-0.8	-0.06	0.74	CATGTTGGCATGT
	Bgsng8233.m5		5	4.20544				GAAGAAGCGGTAG
	Bgsng8233.m6		6	4.9611				TATCAGGTGTGCT
	Bgsng8233.m7		7	6.04531	-0.98	-0.87	-0.16	TCTTCCGCTACTG
	Bgsng8233.m8		8	7.26095				ATCGCTCGAGGAT
	Bgsng8233.m9		9	7.9509				GCATGGCTCTAAT
	Bgsng8233.m10		10	9.33081	-0.62	-0.71	-0.39	CAACACGCACGAT
	Bgsng8233.m11		11	9.95505				CGACTGTCTTAAC
	Bgsng8233.m12		12	11.105				TCAAGCTCAAGCA
	Bgsng8233.m13		13	12.0906	-0.26	-0.19	-0.01	TGTTATCGCACAC
	Bgsng8233.m14		14	13.2077				TGTAATTGTCGCG
	Bgsng8233.m15		15	14.1605				GTACCTAATTGCG
	Bgsng8233.m16		16	15.1461	-0.18	-0.46	-0.74	TAACGCTTGGGTA
	Bgsng8233.m17		17	15.9675				CCATAGGGTTCAT
	Bgsng8233.m19		19	18.3331	0.32	-0.52	-1.62	CCATGCGATAACA
	Bgsng8233.m20		20	19.2859				GCTCAGTGCAGAT
	Bgsng8233.m21		21	20.1072				TAATCCACAGCGT
	Bgsng8233.m22		22	21.06	-0.47	-0.93	-1.13	TCGTCGATAATCG
	Bgsng8233.m23		23	22.2757				AATGGAGCATGAC
	Bgsng8233.m25		25	24.4441	-0.18	-0.5	-0.72	AATCTTGCTGCAC
	Bgsng8233.m26		26	25.0026				TGGCAAGACTCTG
	Bgsng8233.m27		27	26.7768	-0.17	-0.52	-0.82	CCTCTCGTGATCA
	Bgsng8233.m28		28	27.5653				TACTAATCTGCGC
	Bgsng8233.m29		29	28.4524				GGTCACTGACAGA
	Bgsng8233.m41		41	28.8137				TCGTTTCGGGAAT
	Bgsng8233.m42		42	29.2737				TTCTACGGAGCAT
	Bgsng8233.m31		31	30.4237	-1.32	-1.16	-0.58	AGCTTGACAGCTA
	Bgsng8233.m32		32	30.9494				GTCTACACACATG
	Bgsng8233.m33		33	32.3621				TGCAATGTTGCTG
	Bgsng8233.m34		34	33.2164	-1.01	-0.95	-0.55	TCGGAGTGTTGTG
	Bgsng8233.m35		35	34.2349				GCCTGAATTTACG
	Bgsng8233.m36		36	35.5162				ATGTGGGACCCAT
	Bgsng8233.m37		37	36.4361	-0.85	-0.85	-0.54	TGCCAGGCTAGAT
	Bgsng8233.m38		38	38.1445				CCTAGTACTGATG
	Bgsng8233.m39		39	38.7688	-0.94	-0.87	-0.42	TTATCACGTGCAC
	Bgsng8233.m40		40	39.8858				GATCCGACACTAG
	Bgsng8233.m43		43	42.1528	-1	-1.08	-0.72	ATTCGGTTGTCAG
	Bgsng8233.m44		44	44.0255				CGATTTCTCAAGC
	Bgsng8233.m45		45	44.8141	-1.22	-1.06	-0.43	GGCAACCTCAGAT
	Bgsng8233.m46		46	45.964				TGTGTGTGACTTG
	Bgsng8233.m47		47	46.8182				AGTTAGTGCGTCT
	Bgsng8233.m48		48	47.5739				GAGTATGCAGCCA
	Bgsng8233.m49		49	48.1981	-0.43	-0.62	-0.55	GTCATATCGTACG
	Bgsng8233.m50		50	49.5123				GTGGGATGTTTCT
	Bgsng8233.m51		51	50.4651				ACTCGTCGGTAAT
	Bgsng8233.m52		52	51.2208	-0.38	-0.66	-0.68	GCGTTACACACAC
	Bgsng8233.m53		53	52.075				GTAGTGTCTAGCT
	Bgsng8233.m54		54	53.5206				ATTATCGTGCACG
	Bgsng8233.m55		55	54.4077	-0.35	-0.77	-0.9	TGATGCTAACTCG
	Bgsng8233.m57		57	55.9847				AAGGCCTGACTGA
	Bgsng8233.m58		58	57.3975	-0.42	-0.98	-1.16	GGAACGTAACAAG
	Bgsng8233.m59		59	58.0217				GTATAGGTTCGCG
	Bgsng8233.m60		60	59.3031	0.02	-0.58	-1.01	GCTTATCATTGGC
Bgsng8234	Bgsng8234.m1	male	1	0.13142	-0.56	-0.85	-0.8	ACCACATACATCG
	Bgsng8234.m2		2	1.87273				TCTGTTGCTCTCG
	Bgsng8234.m3		3	2.3327				ATACTTCGCAGGT
	Bgsng8234.m4		4	3.05551	1.33	-0.52	-1.8	TAACACCACATCG
	Bgsng8234.m5		5	4.04116				TCAACAGCATCGT
	Bgsng8234.m6		6	5.12537				GTCCGAAACACTA
	Bgsng8234.m7		7	6.11102	0.7	0.33	-0.25	TATGCACCAGTGA
	Bgsng8234.m9		9	7.9509				ATGGACCGAACCT
	Bgsng8234.m10		10	9.13368	0.39	0.24	-0.03	AACACAAGGAGTG
	Bgsng8234.m11		11	10.4479				AGTTCCCGAGTAT
	Bgsng8234.m12		12	11.0721				ATGTCGAGAGAAC
	Bgsng8234.m13		13	12.0906	0.15	0.27	0.35	GACACATTTCTGC
	Bgsng8234.m14		14	13.0434				TTATGCAGTCGTG
	Bgsng8234.m15		15	14.2919				TAAACCGCGTGTA
	Bgsng8234.m16		16	15.2118	1.02	0.83	0.17	AGAGCCTACGTTC
	Bgsng8234.m17		17	15.9347				AAGATGGATCAGC
	Bgsng8234.m19		19	18.1031	0.86	0.3	-0.69	AGCCTAAGCACGT
	Bgsng8234.m20		20	19.1544				TCTACGGAGAGCT
	Bgsng8234.m21		21	20.0415				ATTAGTTCGCGTC
	Bgsng8234.m22		22	21.9471	0.27	-0.03	-0.4	CTAGATTTGCCAC
	Bgsng8234.m23		23	22.8342				CGGACTACAACTG
	Bgsng8234.m24		24	23.2942	0.01	-0.29	-0.6	AGCCGGCACATAT
	Bgsng8234.m26		26	25.1998				ATACCTTCGGTAC
	Bgsng8234.m27		27	26.284				GGTCAGCTTAACA
	Bgsng8234.m28		28	27.0396	0.48	0.01	-0.67	TAGCGGATCACGT
	Bgsng8234.m29		29	27.9924				CCATACATAGCTG
	Bgsng8234.m42		42	29.0766				GCCGATTCGGAAT
	Bgsng8234.m30		30	29.1424	-0.08	-0.24	-0.41	TAAGGTAAGGTGC
	Bgsng8234.m32		32	31.3108				ACGATGCGACCAT
	Bgsng8234.m33		33	32.0336				GCTTCGGTAGATC
	Bgsng8234.m34		34	32.9535	-0.12	-0.52	-0.87	GAATGATGAGTGC
	Bgsng8234.m37		37	36.009	0.26	-0.19	-0.67	AGTGACGTTCGGT
	Bgsng8234.m38		38	37.0932				CGGAAGTGTCTGA
	Bgsng8234.m39		39	38.2759				CAAGTTTACGGCT
	Bgsng8234.m40		40	39.1959	0.88	0.05	-0.95	TCAACAGCATCGT
	Bgsng8234.m41		41	40.083				TATTGCTCCTCCG
	Bgsng8234.m43		43	42.1528	1.31	0.22	-1.12	ACTCTTCTAGAGC
	Bgsng8234.m44		44	43.0728				CGATAACATGCCA
	Bgsng8234.m45		45	43.9927				TAGAACTCACCTC
	Bgsng8234.m46		46	45.2083	1.45	0.26	-1.15	GTCCAGTAATGCA
	Bgsng8234.m47		47	46.3254				AGGATTACTCCGT
	Bgsng8234.m48		48	46.9825				TTGCTGGTCCTCT
	Bgsng8234.m49		49	48.3295	1.4	0.37	-0.89	TAGCTCGTAACTG
[truncated: 457 more rows]

## Sheet: table S2
table S2 - Numerical values of all heatmaps depicted in main and Supplementary Figures.
(A) Data pertaining to fig. S5A-D
fig. S5A	Fractional abundance
		subject 1	subject 2	subject 3	subject 4	subject 5	subject 6	subject 7	subject 8	subject 9	subject 10	subject 11	subject 12	subject 13	subject 14	subject 15	subject 16	subject 17	subject 18	subject 19	subject 20	subject 21	subject 22	subject 23	subject 24	subject 25	subject 26	subject 27	subject 28	subject 29	subject 30	subject 31	subject 32	subject 33	subject 34	subject 35	subject 36	subject 37	subject 38	subject 39	subject 40
	Operational Taxonomic Unit	Fractional abundance
	865469	0.002	0	0.0015	0.0005	0.0005	0.0025	0	0	0	0	0.001	0.001	0	0	0.001	0.0015	0	0	0.0005	0.001	0	0	0.0015	0	0.004	0.005	0.018	0.0025	0.007	0	0.0215	0.0275	0.003	0	0.004	0.035	0.0185	0.002	0	0
	1107027	0.019	0.0045	0.0005	0.01	0.006	0.005	0.0035	0	0	0.0565	0.015	0.0535	0.0035	0.048	0	0.0105	0	0.0055	0.004	0.0015	0.073	0.168	0.0575	0.0095	0.003	0.14	0.0145	0.204	0.1495	0.1015	0	0.0255	0.045	0.1065	0.002	0.075	0.052	0.0005	0	0.017
	338145	0.0155	0	0	0.0455	0	0	0	0	0	0	0	0	0	0.0025	0	0.002	0	0	0	0	0	0.0025	0.0045	0	0	0	0	0	0.1145	0.0005	0	0	0	0.0015	0	0	0	0	0	0
	553611	0.0005	0.001	0	0	0.001	0	0	0	0	0	0.0015	0.001	0.0005	0	0	0	0.0005	0.0005	0	0	0.0025	0	0.0015	0.002	0	0	0	0	0.0005	0	0.0005	0	0	0.0005	0	0.0005	0	0	0	0
	780650	0.0455	0.005	0	0.0425	0	0.0005	0.0045	0.0025	0	0.003	0.018	0	0	0.004	0.0035	0.0015	0.002	0	0.0005	0.0035	0.003	0	0.002	0	0	0	0	0	0.008	0	0.073	0.0045	0.0005	0.01	0.0005	0.003	0.001	0.0125	0.01	0
	470382	0.015	0.0325	0.001	0.0135	0.0125	0.0195	0.006	0.0065	0.039	0.0025	0.001	0.0345	0.0585	0.0025	0.0075	0.0385	0.004	0.005	0.006	0.0015	0.016	0.0055	0.003	0.0025	0.0005	0.005	0.019	0.0025	0.0035	0.0015	0.016	0.001	0.0055	0.0135	0.007	0.0135	0.016	0.007	0.01	0.006
	370183	0.008	0.011	0.001	0.0135	0.016	0.021	0.024	0.002	0.056	0.0055	0.006	0.0195	0.001	0.008	0.0025	0.0025	0.003	0.004	0.015	0.002	0.004	0.0015	0.0015	0.006	0.0055	0.0145	0.0255	0.007	0.0045	0.002	0.001	0.0015	0.007	0.0125	0.001	0.002	0.0205	0.0015	0.022	0.005
	369429	0.0105	0.01	0	0.01	0.044	0.006	0.0055	0.014	0	0.0065	0.026	0.0365	0.0005	0.0055	0.0045	0.011	0.009	0.0015	0.004	0.003	0.021	0.0025	0.0025	0.002	0.0115	0.0245	0.022	0.0005	0.01	0.006	0.0035	0.0065	0.0045	0.0045	0.011	0.0015	0.003	0.019	0.0105	0.0005
	363794	0.008	0.0045	0.0005	0.0245	0.005	0.003	0.002	0.001	0.013	0.003	0.0125	0.0025	0.0195	0.016	0.001	0.015	0.005	0.0005	0.012	0.004	0.049	0.0195	0.017	0.0015	0.003	0.0065	0.0095	0.0135	0.008	0.004	0.0095	0.003	0.01	0.012	0.0075	0.009	0.0045	0.009	0.0025	0.0115
	1111191	0.008	0.004	0.0005	0.019	0.0255	0.0015	0.009	0.0365	0	0.009	0.017	0.029	0.011	0.003	0.0125	0.018	0.0165	0.0105	0.005	0.0025	0.0195	0.0115	0.008	0.004	0.006	0.0165	0.021	0.0015	0.0215	0.0065	0.006	0.002	0.004	0.019	0.011	0.0025	0.013	0.003	0.0435	0.0055
	368099	0	0	0	0	0	0	0	0	0	0	0	0	0	0	0	0	0	0	0	0	0	0	0	0	0	0	0	0	0	0	0	0	0	0	0	0	0	0	0	0
	1111294	0.0025	0	0.0235	0.005	0.003	0.0425	0.0055	0.002	0.001	0.008	0.0235	0.0005	0	0.0555	0.0615	0.0015	0	0.001	0.004	0.001	0.0535	0.001	0.2215	0.0015	0.0035	0	0.158	0.004	0.007	0.0045	0.0125	0.0055	0	0.012	0.005	0.0845	0.0065	0.06	0.0015	0.4345
	262095	0	0	0	0	0	0	0	0	0	0.0005	0	0	0	0	0	0	0	0	0	0	0	0	0	0	0	0	0	0	0	0	0	0	0	0	0	0	0	0	0	0
	561171	0.0005	0.0055	0	0.001	0.0005	0.0085	0.002	0.003	0	0.0005	0.0015	0.019	0.066	0.001	0	0.004	0	0.0335	0.005	0.0025	0.0035	0	0	0.0015	0.0005	0.0015	0.004	0	0.004	0.001	0.012	0	0	0.001	0.001	0.0025	0.002	0.012	0.1075	0
	583656	0.0005	0	0.0005	0	0.0065	0	0	0.001	0	0	0.023	0	0	0.002	0	0.0005	0.0345	0	0.0025	0	0	0.0015	0	0.005	0.014	0	0	0	0	0	0	0	0	0	0.0025	0	0.0015	0.004	0	0
	514523	0.0015	0	0	0.001	0.0055	0.0005	0	0	0	0.007	0	0.001	0	0.006	0.007	0	0	0.001	0.0085	0	0	0.001	0.002	0.0005	0.0195	0	0.007	0	0	0.0145	0	0.0005	0	0.0015	0.0025	0.0005	0.0055	0	0	0
	551902	0.0045	0.0015	0	0.0025	0.014	0.009	0.0085	0.0105	0.0015	0.006	0.002	0.0105	0.0005	0.002	0.0595	0.008	0.0005	0.007	0.0115	0.0025	0.0015	0.0065	0.0005	0.0005	0.0085	0.003	0.001	0	0.0015	0.001	0.066	0.0015	0.001	0.0015	0.007	0.0115	0.014	0.002	0.005	0.0005
	363646	0	0	0	0.0135	0	0.0005	0.1575	0.114	0	0.002	0	0	0.0445	0	0.0025	0	0.009	0.0385	0	0	0	0	0	0	0	0	0	0	0	0.001	0	0	0	0	0.009	0	0.006	0.0085	0	0
	712047	0	0	0	0	0	0	0	0	0	0	0	0	0.005	0	0	0	0	0	0	0.005	0	0	0	0.005	0	0	0	0	0	0	0	0	0	0	0	0	0	0	0	0
	422878	0.0015	0	0.0015	0	0	0.0025	0	0	0	0	0	0	0	0	0	0	0	0	0.0005	0	0	0	0	0	0	0	0	0.0005	0	0	0	0	0	0	0.0085	0.013	0	0	0	0
	124906	0	0	0	0	0	0	0	0	0	0	0	0	0	0	0	0	0	0	0	0	0	0.103	0	0	0	0	0	0	0	0	0	0	0	0	0	0	0	0	0	0
	311947	0	0.0035	0.002	0	0.006	0.0015	0.0005	0	0	0.0045	0.006	0.0005	0	0.003	0.002	0	0.001	0.0165	0.004	0	0.0095	0	0.0005	0.004	0.003	0.0005	0.001	0	0.0005	0.003	0.002	0	0	0.0005	0.0035	0	0.0025	0.004	0.0095	0
	330294	0.0195	0.008	0.007	0.0245	0.0195	0.0185	0.0035	0	0.007	0.012	0.0225	0.01	0.032	0.0135	0.0065	0.018	0.0015	0.145	0	0.0435	0.0095	0.0085	0.0085	0.002	0.0085	0.016	0.0185	0.0005	0.017	0.017	0.0085	0.005	0.009	0.022	0.014	0.002	0.002	0.012	0.002	0.0045
	523934	0.007	0.0165	0	0.0085	0.0135	0.002	0.0005	0.004	0	0.002	0.009	0.01	0.002	0.004	0.0065	0.01	0.0065	0.024	0.0075	0.0005	0.0005	0.0005	0.0005	0.0385	0.001	0.0055	0.013	0.0005	0	0.003	0.016	0.0005	0.003	0.0025	0.016	0.014	0.002	0.0025	0.0035	0.0035
	555945	0.0195	0.001	0.0005	0.1135	0	0	0.001	0.007	0	0.001	0.021	0	0	0.0035	0	0.02	0.0005	0	0	0.0035	0.0045	0.0335	0.002	0	0.001	0	0.0035	0.006	0.0115	0.0015	0.0685	0.008	0.0115	0.0305	0.0015	0.003	0.0045	0.001	0.011	0
	968954	0.001	0	0.002	0	0.0015	0	0	0.0005	0	0	0	0	0	0	0	0.011	0	0	0	0	0	0	0.0005	0	0.002	0	0.0015	0.006	0	0	0.002	0.0025	0	0	0.0025	0.002	0	0.002	0.0035	0
	559527	0.048	0.0055	0.0085	0.037	0.041	0.0145	0.091	0.033	0.4905	0.003	0.0205	0	0.0035	0.05	0.0015	0.1275	0.069	0.001	0.0075	0.0935	0.0465	0.112	0.0885	0.093	0.0445	0.0045	0.021	0.1635	0.1735	0.093	0.0315	0.0005	0.023	0.1045	0.0015	0.0115	0.0145	0	0.0375	0.046
	583572	0	0.0055	0	0.002	0	0.0005	0.0005	0.0005	0	0	0	0.001	0.0005	0	0	0	0	0.0015	0.001	0.003	0	0	0	0.0025	0	0	0	0	0	0	0	0	0.0005	0	0	0	0	0	0.0005	0
	254021	0	0	0	0	0	0	0	0	0	0	0	0	0	0.0005	0	0	0	0	0	0	0	0	0	0	0	0	0	0	0	0	0	0	0	0	0	0	0.04	0	0	0
	568118	0.06	0.002	0.027	0.0025	0.022	0.0075	0.003	0	0	0.006	0.001	0.001	0.001	0.0075	0.0015	0.0025	0	0.0015	0.0005	0.031	0.0015	0	0.001	0.0065	0.0145	0.0065	0.0005	0.0005	0.0005	0.0095	0	0.0265	0.0855	0.0165	0.0095	0.0305	0.0005	0.023	0	0
	335256	0	0.0875	0	0	0	0.007	0	0	0	0	0.0005	0	0	0	0	0	0	0	0	0	0	0	0.0035	0	0	0	0	0	0.0005	0.0015	0	0	0	0	0	0	0.0325	0	0	0
	515798	0.0085	0	0.002	0	0	0	0.0005	0	0	0.0005	0	0.002	0	0	0.001	0.003	0	0	0.037	0.0005	0	0	0	0.003	0.019	0.0005	0	0	0.0005	0	0	0	0.006	0.002	0	0	0	0	0	0
	528421	0	0	0	0	0	0	0	0	0	0	0	0	0	0	0	0	0	0	0	0	0	0	0.001	0	0	0	0	0	0	0	0	0	0	0	0	0	0	0	0	0
	529116	0	0	0	0	0	0	0	0	0	0	0	0	0	0.0005	0	0	0	0	0	0	0	0	0	0	0	0	0	0	0	0	0	0	0	0	0	0	0	0	0	0
	299059	0.0055	0.1385	0	0.0025	0.004	0.001	0	0	0	0.019	0.011	0.002	0	0.015	0	0.0005	0	0	0	0.0465	0	0	0.002	0.0065	0.01	0.006	0	0	0	0	0	0.001	0.0005	0.001	0	0.0105	0	0.002	0	0
	297672	0	0	0	0	0	0	0	0	0	0	0	0	0	0	0	0	0	0	0	0	0	0	0	0	0	0	0	0	0	0	0	0	0	0	0	0	0.0355	0	0	0
	1084865	0	0	0	0	0	0	0	0	0	0	0	0	0	0	0	0	0	0	0	0	0	0	0	0	0	0	0	0	0	0	0	0	0	0	0	0	0	0	0	0
	540940	0	0	0	0	0	0	0	0	0	0	0	0	0	0	0	0	0	0	0	0	0	0	0	0	0	0	0	0	0	0	0	0	0	0	0	0	0.0005	0	0	0
	360946	0	0.0695	0	0.0045	0	0	0.0355	0.002	0	0.004	0.001	0	0	0.0015	0	0	0.002	0	0.0265	0.034	0.007	0	0.001	0.012	0	0	0	0	0.0025	0	0	0	0	0	0	0.0005	0	0	0.0085	0.003
	829851	0	0	0	0	0	0	0	0	0	0	0	0	0	0	0	0	0	0	0	0	0	0	0	0	0	0	0	0	0	0	0	0	0	0	0	0	0	0	0	0
	589071	0	0	0	0	0	0	0	0	0	0	0	0	0.0005	0	0	0	0	0	0	0	0	0	0	0	0	0	0	0	0	0	0	0	0	0	0	0	0	0	0	0
	367213	0.0075	0.0235	0.004	0.0255	0.023	0.0055	0.0015	0.0045	0	0.02	0.027	0.009	0.002	0.022	0.042	0.015	0.003	0.0095	0.0135	0.0025	0.0175	0.0095	0.008	0.008	0.0075	0.0125	0.024	0.005	0.0485	0.0045	0.017	0.0005	0.001	0.004	0.013	0.0035	0.0195	0.0485	0.01	0.0025
	530928	0	0	0	0.005	0	0	0	0	0	0	0.0005	0	0	0	0.006	0	0	0.001	0	0.038	0	0	0	0.004	0	0	0	0	0	0	0	0	0	0	0	0	0	0	0	0
	1078587	0.0255	0.021	0.0065	0.0215	0.0325	0.0185	0.0105	0.0185	0.0445	0.0065	0.0135	0.053	0.0495	0.0115	0.054	0.06	0.0045	0.055	0.034	0.0105	0.0125	0.0275	0.0005	0.0065	0.012	0.006	0.01	0.0005	0.0165	0.0145	0.0175	0.0055	0.011	0.02	0.039	0.042	0.018	0.0365	0.1965	0.0115
	238608	0.018	0	0	0	0	0	0	0	0	0	0	0	0	0	0	0	0	0	0	0	0	0	0	0	0	0	0	0	0	0	0	0	0	0	0	0	0	0.0005	0	0
	591785	0.0715	0.0025	0.02	0.0035	0.0135	0.0085	0.003	0.0005	0	0.0125	0	0.0005	0.001	0.018	0.0005	0.012	0.009	0	0.023	0.012	0.003	0.0035	0.0205	0.002	0.0245	0.0715	0.0025	0	0.0035	0.0035	0.0035	0.0565	0.0495	0.016	0.0095	0.026	0.0015	0.013	0	0
	4441081	0.001	0.0085	0	0.0025	0.0015	0.0025	0.0015	0.0025	0.0045	0.0025	0.0095	0.0005	0.0055	0.005	0.0005	0	0.004	0.0025	0.001	0.0015	0.013	0.0085	0.0025	0.001	0.0015	0.0015	0.0055	0	0.003	0.003	0.0015	0	0.001	0.002	0.0015	0.0025	0.002	0.001	0.0015	0.0085
	577228	0	0.004	0	0.0015	0.0045	0	0	0	0	0.031	0.015	0	0	0.0125	0	0	0	0.0005	0	0	0.021	0	0	0	0.015	0	0.0005	0	0	0.0005	0	0	0	0	0	0	0	0	0.001	0
	1111582	0	0.05	0	0.0005	0	0.0095	0	0	0.0055	0	0.001	0	0	0	0.1155	0	0.001	0.0005	0.0015	0	0	0	0.01	0	0.002	0	0	0	0.001	0.001	0	0	0	0.0025	0.002	0.0015	0.0245	0.001	0	0.0105
	546557	0.069	0	0.052	0.0035	0.0025	0.0155	0.001	0	0	0.0135	0	0	0.0005	0.0085	0	0.0315	0.001	0	0.0305	0	0.0005	0	0	0.0015	0.0095	0.011	0.0065	0	0	0.003	0	0.122	0.1105	0.021	0.13	0.0015	0.008	0.0015	0.001	0
	366392	0	0	0	0.0285	0	0	0	0	0	0	0	0	0	0.0005	0	0.0085	0	0	0	0.1125	0	0	0.002	0	0	0	0	0.0915	0	0	0	0	0	0	0	0	0	0	0	0
	579608	0.005	0	0	0.0035	0.003	0.005	0	0	0.01	0	0.003	0.0235	0.001	0	0.001	0.042	0	0.002	0.0015	0.0035	0.003	0	0.0025	0	0.011	0.002	0.0045	0.0815	0.0055	0.0005	0.0065	0.012	0.0025	0.0035	0.011	0.0145	0.014	0.004	0.012	0
	592160	0	0	0	0	0	0.0005	0	0	0	0	0	0	0	0	0	0	0	0	0	0	0	0	0.0095	0	0	0	0	0.0005	0	0	0	0	0	0	0	0	0	0	0	0
	139221	0	0	0	0	0	0	0	0	0	0	0	0	0	0	0	0	0	0	0	0	0	0	0	0	0	0	0	0	0	0	0	0	0	0	0	0	0	0	0	0
	352304	0.0045	0	0.0035	0.003	0.006	0.0185	0.0005	0.0205	0	0.001	0	0.0095	0.0035	0.001	0.001	0.0005	0.001	0	0	0	0	0	0.002	0.002	0.0035	0.001	0.018	0	0.001	0.006	0.013	0.0765	0.004	0.0025	0.02	0.003	0.003	0.003	0	0
	264967	0.011	0	0.034	0.001	0.001	0.011	0	0	0	0	0.0015	0.002	0	0.0105	0	0.0015	0	0	0	0.0005	0	0	0.0005	0.0135	0.026	0	0.0005	0	0.005	0.0185	0	0	0	0.057	0.001	0.018	0	0	0.001	0
	372348	0	0.001	0	0.0105	0.004	0.012	0.001	0.0015	0	0.001	0.001	0.0225	0.0305	0	0.0005	0.005	0.038	0.0005	0.049	0.0045	0	0	0	0	0	0	0	0	0	0.009	0.0065	0	0	0.001	0.01	0	0.039	0.017	0.005	0.0015
	516159	0	0	0	0	0	0	0	0	0	0.0065	0	0.0025	0.004	0	0	0	0	0.004	0	0	0	0	0	0.0005	0	0	0	0	0	0.037	0	0.0585	0	0.0005	0.005	0	0	0	0	0
	1062061	0	0.0145	0.0005	0.0135	0.003	0.002	0.0415	0.0125	0	0.0195	0.0155	0.012	0.033	0.0045	0.005	0.003	0.062	0.006	0.0235	0.042	0.0485	0	0.005	0.0095	0.0045	0.0015	0.0015	0	0.0115	0.0015	0.0005	0.001	0.0045	0.0015	0.0035	0	0.0035	0.0005	0.001	0.0105
	708680	0.0115	0.0165	0.001	0.0455	0.0465	0.0325	0.0295	0.02	0.0005	0.053	0.0205	0.023	0.008	0.022	0.1105	0.0095	0	0.003	0.011	0.065	0.003	0.004	0.038	0.047	0.059	0.222	0.011	0.0015	0.011	0.0055	0.113	0.004	0.0675	0.006	0.1295	0.0085	0.0775	0.0045	0.006	0.002
	703741	0	0	0	0	0	0	0	0	0	0	0	0	0	0	0	0	0	0	0	0	0.0005	0	0.0045	0	0	0	0	0.107	0	0	0	0	0	0	0	0.0025	0	0	0	0
	514940	0.0365	0.0745	0.016	0.022	0.172	0.0485	0.0485	0.007	0.0035	0.1685	0.073	0.127	0.001	0.0765	0.105	0.046	0.024	0.1035	0.0365	0.035	0.004	0.0195	0.0785	0.0475	0.059	0.0715	0.0185	0.002	0.0255	0.1675	0.039	0.0845	0.086	0.0405	0.1235	0.042	0.131	0.265	0.014	0.001
	1076587	0.002	0.0115	0	0.007	0.013	0.002	0.005	0.0025	0.0385	0.002	0.0085	0.01	0.0085	0.0065	0.0055	0.01	0.0035	0.0205	0.005	0.004	0.0095	0.0105	0.011	0.008	0.0065	0.008	0.0215	0.001	0.007	0.002	0.0065	0.0035	0.0035	0.0045	0.007	0.0065	0.006	0.0025	0.015	0.003
	306124	0	0.001	0.1945	0	0	0	0	0	0	0.002	0	0	0	0.0015	0	0.0005	0	0	0	0	0	0	0	0	0	0	0	0	0.011	0.0025	0	0	0.0055	0.085	0	0.001	0	0	0.016	0
	446153	0	0.0155	0	0	0	0	0	0	0	0	0.001	0	0	0.0005	0	0.0005	0	0	0	0	0	0	0	0	0	0	0	0	0	0	0	0	0	0.002	0	0.0005	0	0	0.0005	0.0125
	589277	0	0	0	0	0	0	0.001	0.0025	0	0.0025	0	0	0	0	0	0	0.0015	0	0.0005	0	0	0	0.001	0	0	0	0	0	0	0	0	0	0	0	0.0005	0	0	0	0	0
	349024	0	0	0	0.0005	0	0.369	0	0.001	0.0075	0.009	0.0405	0.0545	0.022	0.003	0.0165	0.001	0	0	0.002	0.0005	0	0	0.051	0	0	0.0025	0.3275	0.0005	0.013	0.1215	0	0	0.005	0.026	0.001	0.0005	0	0.0355	0.0005	0.132
	4325509	0	0	0	0	0	0	0	0	0	0	0	0	0	0	0	0	0	0	0	0	0	0	0	0	0	0	0	0	0	0	0	0	0	0	0	0	0	0	0	0
	840914	0.109	0.007	0.2025	0.002	0.0055	0.01	0.0105	0	0	0.009	0.0135	0.001	0.0105	0.0105	0.0005	0.0115	0.001	0.001	0.024	0.024	0.001	0	0.0095	0.0095	0.0655	0.003	0.001	0.0015	0.0045	0.0305	0.0005	0.1215	0.05	0.018	0.016	0.0275	0.01	0.009	0	0.0005
	828483	0	0.0055	0	0	0	0	0.0005	0.001	0	0	0.0045	0	0	0.011	0.0015	0.0035	0	0.0015	0	0	0.0025	0	0.002	0	0	0	0.034	0.0015	0	0.0025	0	0.0035	0	0.001	0	0	0.0005	0	0.0025	0.014
	773251	0	0	0	0	0	0	0	0	0	0	0	0	0	0	0	0	0	0	0	0	0	0	0	0	0	0	0	0	0	0	0	0	0	0	0	0	0	0	0	0
	355837	0	0	0	0	0.034	0	0	0	0	0.0035	0.025	0.0015	0	0.003	0.0005	0	0.0015	0	0	0	0	0	0	0	0.0005	0	0.0015	0	0	0.006	0	0	0	0	0	0	0	0.0015	0	0.0005
	824876	0.003	0	0.0025	0.0005	0	0	0	0	0	0.0005	0	0	0	0.009	0	0.0025	0	0	0	0.0055	0	0	0	0.106	0	0	0	0	0.001	0.013	0	0	0	0.0005	0	0	0	0	0	0
	514272	0.0025	0.002	0	0	0.009	0	0.004	0.0105	0	0.0025	0.0005	0.032	0	0	0	0.008	0.003	0.008	0.008	0	0.0035	0.0065	0	0	0.0025	0.0015	0	0.001	0.003	0.001	0.0635	0	0.0045	0.003	0	0.0055	0.002	0.0005	0.007	0.003
	363400	0	0.003	0	0.0025	0.004	0.0015	0.004	0.003	0	0.0015	0.002	0.0045	0.001	0.001	0.0005	0.0045	0.0005	0.004	0	0	0.0015	0.0025	0	0.0005	0	0.0015	0.0025	0	0.002	0.001	0.0045	0	0.001	0.001	0.0005	0	0.002	0.0005	0	0.0005
	588929	0.127	0.0085	0.166	0.003	0.0085	0.009	0.007	0	0.0005	0.0115	0.012	0.0015	0.0245	0.016	0.0005	0.0145	0.0005	0	0.023	0.031	0.0005	0.001	0.0115	0.014	0.0795	0.003	0.0005	0.001	0.0055	0.0525	0.0005	0.0975	0.037	0.032	0.0175	0.031	0.011	0.0115	0	0.0005
	360015	0	0	0	0	0	0	0	0	0.1005	0.0005	0	0	0	0	0	0.0025	0.003	0	0	0.0015	0	0	0.0005	0	0.0005	0	0	0	0	0	0.003	0	0	0.001	0.001	0	0	0	0	0
	560535	0	0.006	0	0.003	0.0105	0.002	0	0.0145	0	0.005	0.006	0.008	0	0.006	0.004	0.0095	0	0.0165	0.0015	0.002	0.0095	0	0.003	0.011	0.0015	0.009	0.0035	0	0.0025	0.0025	0.0035	0	0.0025	0.0005	0.0065	0.0005	0.014	0.0005	0.0125	0.0025
	484304	0.004	0.0235	0	0.0005	0.088	0.0065	0.0045	0.0145	0.0175	0.0015	0.0805	0.0415	0.155	0.0245	0.0025	0.0435	0.0235	0.0635	0.04	0.002	0.1715	0.0585	0.0005	0.001	0.042	0.019	0.011	0.008	0.021	0.001	0.0985	0.0055	0.003	0.0025	0.002	0.0385	0.0095	0.0075	0.0625	0.0315
	516966	0	0	0	0	0	0.049	0	0	0	0	0	0	0	0	0	0	0	0	0	0	0	0	0	0	0	0	0	0	0	0	0	0	0	0	0	0	0	0	0	0.1095
	192347	0.0005	0.0135	0	0.0225	0.001	0.0055	0	0.0045	0	0.0665	0.032	0.003	0.052	0.027	0.008	0.002	0.0225	0	0	0.0475	0	0	0.0415	0.001	0	0	0.0005	0	0	0.01	0	0.0035	0	0.0005	0.002	0	0	0	0.005	0.008
	578837	0	0	0	0	0	0	0	0	0	0	0	0	0	0	0	0	0	0	0	0	0	0	0	0	0	0	0	0	0	0	0	0	0	0	0	0	0	0	0	0
	238205	0	0	0	0	0	0	0	0	0	0	0	0	0	0	0	0	0	0	0	0	0	0	0	0	0	0	0	0	0	0	0	0	0	0	0	0	0	0	0	0
	299882	0	0	0.0005	0.0015	0.001	0	0	0	0	0.007	0.0035	0.0005	0	0.0055	0	0.0045	0.0005	0	0	0.0245	0	0	0.006	0.05	0.001	0	0	0	0.0015	0.01	0	0	0.0065	0.006	0	0.003	0.005	0	0	0
	851865	0.02	0.019	0.0525	0.023	0.061	0.0615	0.029	0.104	0	0.0365	0.0635	0.076	0.01	0.039	0.084	0.0525	0.027	0.117	0.019	0.004	0.0005	0.0055	0.0585	0.085	0.116	0.131	0.004	0.002	0.0975	0.0275	0.0135	0.0215	0.12	0.019	0.151	0.227	0.1415	0.0335	0.029	0
	843553	0.0005	0.0005	0	0.0005	0.0005	0.0005	0.0025	0.0015	0	0	0.0005	0.001	0.0065	0	0.001	0.0095	0.0005	0.001	0.002	0	0	0	0	0.001	0.013	0.0005	0.001	0	0.0115	0.0005	0.009	0.005	0.007	0	0.0045	0.0035	0	0.004	0	0
	692154	0	0	0	0	0	0	0	0	0	0	0	0	0	0	0	0	0	0	0	0	0	0	0.0005	0	0	0	0	0.007	0	0	0	0	0	0	0	0	0	0	0	0
	646800	0	0	0.0005	0.002	0.0015	0.002	0	0	0	0.002	0.004	0	0	0.001	0.0015	0	0	0	0	0	0.001	0	0	0	0.005	0	0	0	0	0	0.003	0	0	0	0	0	0	0	0	0
	249776	0	0	0	0	0	0	0	0	0	0.0015	0	0	0	0	0	0	0	0.0075	0	0	0	0	0	0.0065	0	0	0	0	0	0	0	0	0	0	0	0	0	0	0	0
	583746	0.0415	0.0095	0.019	0.001	0.0265	0.0175	0.03	0.001	0	0.0345	0.0165	0.058	0.004	0.068	0.018	0.034	0.016	0	0.1485	0.0005	0.003	0.195	0.0315	0.032	0.071	0.009	0.002	0.0005	0.0015	0.019	0.0005	0	0.0785	0.032	0.0175	0.033	0.004	0.015	0.001	0
	4328026	0	0	0.0075	0.004	0.0055	0	0	0.0005	0	0.0015	0.0045	0.0005	0.001	0.0105	0.0005	0.0035	0	0.0005	0	0.0005	0.0075	0	0	0.0005	0	0.0005	0.004	0	0.0065	0.001	0	0	0.0005	0.0015	0	0.002	0.003	0.0005	0.0035	0.0005
	564704	0	0	0	0	0	0	0	0	0	0	0.002	0	0	0.0005	0	0	0	0.0005	0	0	0.0005	0	0.0005	0	0	0	0	0	0.001	0.0005	0	0	0.002	0.006	0.0005	0	0.001	0	0	0
	403701	0	0	0	0	0	0	0	0.0235	0	0	0	0	0	0	0	0	0	0	0	0	0	0	0	0	0	0	0	0	0	0	0	0	0	0	0	0	0	0	0	0
	922761	0	0	0.093	0	0	0	0	0	0.0105	0.0005	0.0125	0	0.0005	0.0005	0.0005	0.02	0	0.0005	0.0035	0	0.0015	0	0.037	0	0	0	0.0005	0.0015	0.032	0.0135	0.07	0	0.001	0.002	0.001	0.01	0.0675	0	0.002	0
	361811	0.0055	0.0555	0.003	0.0245	0.0065	0.005	0.021	0.0255	0	0.0105	0.008	0.002	0.0515	0.0035	0.0075	0.0185	0.0405	0.003	0.0315	0.0045	0.0035	0	0.0015	0.0025	0.0025	0.0025	0.015	0	0.0005	0.0185	0.007	0.0035	0.003	0	0.0035	0.0055	0	0.001	0.0035	0.004
	687245	0	0.0045	0	0	0	0.0005	0.0005	0	0	0.0015	0	0	0	0	0	0	0	0	0	0	0	0	0	0	0.001	0	0	0	0	0.003	0	0	0.0055	0.061	0	0.001	0	0	0.003	0
	583117	0	0	0	0	0	0	0	0.0005	0	0	0	0	0	0	0	0	0	0	0.0005	0	0	0	0	0	0	0	0	0	0	0	0	0	0.0005	0	0	0	0.0005	0	0	0
	545371	0	0	0.001	0	0	0	0	0	0	0	0	0	0	0.002	0	0	0	0	0	0	0	0	0	0	0	0	0.0005	0	0	0	0	0	0	0	0	0	0	0	0	0
	365385	0	0	0.0005	0	0	0	0	0	0.0315	0	0	0	0	0	0	0	0	0	0	0	0.0005	0.0275	0.003	0	0	0	0	0.0145	0.0185	0	0.0085	0	0	0	0	0.004	0	0	0	0
	New.0.ReferenceOTU231	0	0	0.0005	0	0	0	0	0	0	0	0	0	0	0.001	0	0	0	0	0	0	0	0	0	0	0	0	0.0005	0	0	0	0	0	0	0	0	0	0	0	0	0
	New.0.ReferenceOTU20	0	0	0	0	0	0	0	0	0	0	0	0	0	0	0	0	0	0	0	0	0	0	0	0	0	0	0	0	0	0	0	0	0	0	0	0	0	0	0	0
	New.0.ReferenceOTU378	0	0	0	0	0	0	0	0	0.0015	0	0	0	0	0	0	0	0	0	0	0	0	0	0	0	0	0	0	0.0065	0.0005	0	0	0	0	0	0	0	0	0	0	0
	New.0.ReferenceOTU428	0	0	0	0	0	0	0	0	0	0	0	0	0	0.029	0.0695	0	0	0	0	0	0	0	0	0	0	0	0	0	0	0	0	0	0	0	0	0	0	0.137	0	0
	New.0.ReferenceOTU152	0	0	0	0	0	0	0	0	0	0	0	0	0	0	0	0	0	0	0	0	0	0	0	0	0	0	0	0	0	0	0	0	0	0	0	0	0	0	0	0
	New.0.CleanUp.ReferenceOTU12292	0	0	0	0	0	0	0	0	0	0	0	0	0	0	0.001	0	0	0	0	0	0	0	0	0	0	0.0045	0	0	0	0.0005	0	0	0	0	0	0	0	0.0075	0	0
	New.0.CleanUp.ReferenceOTU41220	0	0	0	0	0	0	0	0	0	0	0	0	0	0	0	0	0	0	0	0	0	0	0	0	0	0	0	0	0	0	0	0	0	0	0	0	0	0	0	0
	New.0.CleanUp.ReferenceOTU170103	0	0	0	0	0	0	0	0	0.0005	0	0	0	0	0	0	0	0	0	0	0	0	0	0	0	0	0	0	0	0	0	0	0	0	0	0	0	0	0	0	0
	268730	0	0	0	0	0	0	0	0	0	0	0	0	0.0265	0	0.0005	0	0.004	0.0115	0	0	0	0	0	0.006	0	0	0	0	0	0	0	0	0	0	0	0	0	0	0	0
	172296	0	0	0	0	0	0.0035	0	0.0325	0	0	0	0	0	0	0	0	0.005	0.0025	0	0	0	0	0	0	0	0	0	0	0	0	0	0	0	0	0	0	0	0	0	0
	New.1.ReferenceOTU103	0	0	0	0	0.002	0	0	0	0	0	0	0	0	0.0005	0	0.0005	0	0	0	0	0	0.088	0	0	0	0	0	0	0	0	0	0	0	0	0	0	0	0	0	0
	New.1.ReferenceOTU17	0.009	0.009	0	0.0295	0.0005	0	0	0	0	0	0	0	0	0.0065	0	0.026	0.001	0.0085	0	0	0	0	0	0	0	0	0	0	0	0	0	0	0	0	0	0	0	0	0	0
	New.2.ReferenceOTU17	0	0	0	0	0	0	0.0025	0.0045	0	0.004	0.0035	0.0015	0	0	0	0	0	0	0	0.0015	0.0015	0	0.0035	0	0.0005	0	0.005	0.001	0.006	0.003	0.028	0.005	0.0045	0.033	0.0005	0.0005	0.001	0.002	0.011	0
	New.2.ReferenceOTU12	0	0	0	0	0	0	0	0	0	0.0005	0.0005	0	0	0	0	0	0	0	0	0	0.0005	0	0.0025	0	0	0.001	0	0.1825	0	0	0	0.003	0	0.0005	0	0.0005	0	0	0	0
	New.2.ReferenceOTU4	0	0	0	0	0	0.0005	0	0.001	0	0.001	0.009	0	0	0	0	0	0	0	0	0.001	0.001	0	0.001	0	0.0005	0.001	0.0005	0.0005	0.002	0.0005	0.0215	0.023	0.001	0.017	0.0005	0.0005	0.001	0	0.028	0
	New.3.ReferenceOTU1	0	0	0	0	0	0	0	0	0	0	0	0	0	0	0	0	0	0	0	0	0	0	0	0	0	0	0	0	0	0	0	0	0	0	0	0	0	0	0	0
	New.4.ReferenceOTU44	0	0	0	0	0	0	0	0	0	0	0	0	0	0	0	0	0	0	0	0	0	0	0	0	0	0	0	0	0	0	0	0	0	0	0	0	0	0	0	0
	New.4.ReferenceOTU43	0	0	0	0	0	0	0	0	0	0	0	0	0	0	0	0	0	0	0	0	0	0	0	0	0	0	0	0	0	0	0	0	0	0	0	0	0	0	0	0
	New.5.ReferenceOTU195	0	0	0	0	0	0	0	0	0	0	0	0	0	0	0	0	0	0	0	0	0	0	0	0	0	0	0	0	0	0	0	0	0	0	0	0	0	0	0	0
fig. S5B	Taxon-taxon covariance matrix
	Operational Taxonomic Unit	865469	1107027	338145	553611	780650	470382	370183	369429	363794	1111191	368099	1111294	262095	561171	583656	514523	551902	363646	712047	422878	124906	311947	330294	523934	555945	968954	559527	583572	254021	568118	335256	515798	528421	529116	299059	297672	1084865	540940	360946	829851	589071	367213	530928	1078587	238608	591785	4441081	577228
	865469	6.65793e-05	2.92268e-05	2.49199e-06	-5.36058e-07	2.48902e-05	-1.88702e-06	-5.69792e-06	-7.04968e-06	-7.47196e-06	-1.34607e-05	0	4.5484e-05	-5.20833e-08	-1.73526e-05	-6.98638e-06	-3.10897e-07	2.9859e-05	-3.78694e-05	-1.43429e-06	9.95513e-06	-1.07292e-05	-5.58173e-06	-2.79984e-05	6.32612e-06	1.62901e-05	2.67228e-06	-0.000125674	-1.81971e-06	1.47556e-05	2.08742e-05	2.2484e-06	-5.20192e-06	-6.57051e-08	-5.20833e-08	-1.55721e-05	1.31418e-05	0	1.85096e-07	-2.01651e-05	0	-5.20833e-08	-1.56571e-06	-4.47196e-06	-2.42548e-05	-9.78365e-07	3.74784e-05	-3.88782e-06	-8.91506e-06
	1107027	2.92268e-05	0.00275504	0.000303971	3.44712e-07	-0.000124479	-0.000141696	-7.00954e-05	-2.39599e-05	0.000120233	-1.27997e-06	0	-0.00021164	2.46635e-07	-0.000208695	-7.11825e-05	-5.94038e-06	-0.000145518	-0.000347236	-1.24728e-05	2.42051e-06	0.000345281	-3.66907e-05	-0.000136134	-0.000116112	3.08413e-05	3.4774e-06	0.000893075	-1.43428e-05	1.5253e-05	-5.43527e-05	-6.15747e-05	-5.15788e-05	5.1891e-07	1.3766e-07	-0.000146354	1.34149e-05	0	1.88942e-07	-0.000151659	0	-4.32853e-07	1.4633e-05	-4.80207e-05	-0.000388415	-8.90016e-06	0.000112349	1.47891e-05	7.38878e-06
	338145	2.49199e-06	0.000303971	0.000373512	1.02244e-07	6.00574e-05	-2.05535e-05	-1.09663e-05	1.38141e-06	1.6851e-05	3.59029e-05	0	-0.000102527	-6.05769e-08	-2.38859e-05	-1.16061e-05	-8.70256e-06	-2.56692e-05	-3.34862e-05	-1.81731e-06	-2.79615e-06	-5.87628e-06	-9.73397e-06	1.80506e-05	-1.78683e-05	0.000130894	-3.8875e-06	0.000330584	-2.91667e-08	-4.87468e-06	-2.00221e-05	-1.42224e-05	-5.34231e-06	-5.76923e-09	-2.85256e-08	-2.81699e-05	-4.30096e-06	0	-6.05769e-08	-1.32468e-05	0	-6.05769e-08	0.000115439	-7.69551e-07	-3.75673e-05	4.9125e-06	-1.53869e-05	-9.05128e-07	-1.04058e-05
	553611	-5.36058e-07	3.44712e-07	1.02244e-07	3.71635e-07	4.45353e-07	7.10417e-07	-9.09455e-07	1.90545e-06	2.20753e-06	8.26442e-07	0	2.30064e-06	-4.64744e-09	-3.30769e-07	8.31571e-07	-5.46795e-07	-6.74359e-07	-2.59888e-06	1.8109e-07	-7.4359e-08	-9.57372e-07	7.00321e-07	4.70833e-07	1.8992e-06	-7.61218e-07	-2.54647e-07	-2.16619e-06	1.39263e-07	-3.76442e-07	-1.25785e-06	1.16763e-06	-4.53205e-07	2.91667e-08	-4.64744e-09	2.10737e-06	-3.29968e-07	0	-4.64744e-09	9.88782e-07	0	1.76282e-09	6.39423e-07	-2.69391e-07	-2.44712e-06	5.88141e-08	-1.66779e-06	8.00641e-07	1.15288e-06
	780650	2.48902e-05	-0.000124479	6.00574e-05	4.45353e-07	0.00021416	5.0149e-06	-1.53678e-05	-1.44712e-06	1.66018e-05	2.64375e-06	0	-0.000120558	-4.63141e-08	7.43846e-06	-2.22933e-06	-1.04442e-05	9.51974e-05	-2.48905e-05	-2.09455e-06	-1.85e-06	-1.74638e-05	-3.31891e-06	-8.5609e-07	1.56588e-05	0.000234816	5.37019e-07	-0.000100176	9.11859e-08	-5.7899e-06	2.70402e-05	-9.89647e-06	-3.15192e-06	-1.18269e-07	-3.34936e-08	-7.21314e-06	-5.10881e-06	0	-7.19551e-08	-1.06779e-05	0	-8.47756e-08	3.58894e-05	3.8766e-07	5.61058e-06	1.80236e-05	3.08995e-05	-3.12885e-06	-3.53301e-06
	470382	-1.88702e-06	-0.000141696	-2.05535e-05	7.10417e-07	5.0149e-06	0.000163325	4.91595e-05	1.13766e-05	2.66002e-05	1.52659e-05	0	-0.000105479	-1.15865e-07	8.52038e-05	-1.93521e-05	-1.24173e-05	5.81154e-06	6.75657e-06	3.57532e-06	-2.83333e-07	-1.59452e-05	-7.34776e-06	6.30224e-06	5.15978e-06	9.41506e-06	4.33926e-06	0.000214087	2.37228e-06	4.46106e-06	-3.85229e-05	5.07888e-05	-9.29423e-06	-2.1891e-07	-1.15865e-07	4.82837e-05	4.06202e-06	0	5.72115e-08	1.43894e-05	0	6.02083e-07	-1.22869e-05	-1.13793e-05	0.000117825	1.5399e-06	-4.94502e-05	6.09808e-06	-1.37952e-05
	370183	-5.69792e-06	-7.00954e-05	-1.09663e-05	-9.09455e-07	-1.53678e-05	4.91595e-05	0.000111496	1.3883e-05	-5.20433e-06	1.12845e-05	0	-6.55481e-05	-4.72756e-08	2.03333e-05	-9.20272e-06	-6.82692e-07	-1.53526e-05	2.19367e-05	-2.37981e-06	-3.73718e-06	-2.03029e-05	-1.69391e-06	-2.66362e-05	-7.32933e-06	-1.34631e-05	-3.21394e-06	0.000491107	2.13942e-07	1.15873e-05	-3.08838e-05	1.45465e-05	2.52885e-06	-1.97115e-07	-1.52244e-08	-7.25481e-06	1.02973e-05	0	1.45032e-07	1.36715e-05	0	-1.04968e-07	-1.44856e-05	-7.97997e-06	7.68061e-05	-6.46635e-07	-2.41482e-05	2.59615e-07	-7.23237e-06
	369429	-7.04968e-06	-2.39599e-05	1.38141e-06	1.90545e-06	-1.44712e-06	1.13766e-05	1.3883e-05	9.8266e-05	3.80288e-06	5.54151e-05	0	-9.04808e-05	-3.6859e-08	-3.03205e-06	1.5133e-05	2.5641e-06	-4.38462e-06	-1.89984e-05	-2.90064e-06	-2.98718e-06	-1.81571e-05	5.90705e-06	-9.22115e-06	9.22596e-06	-1.01186e-05	3.47756e-07	-0.000202486	-7.83654e-07	-6.58814e-06	-5.20353e-06	-5.04167e-06	-4.44231e-06	-1.76282e-07	-4.96795e-08	8.94231e-07	-5.80288e-06	0	-8.17308e-08	-1.22083e-05	0	-1.13782e-07	4.31891e-05	-7.6266e-06	2.35096e-05	6.42628e-07	1.2133e-05	2.82692e-06	1.40737e-05
	363794	-7.47196e-06	0.000120233	1.6851e-05	2.20753e-06	1.66018e-05	2.66002e-05	-5.20433e-06	3.80288e-06	7.75152e-05	2.73798e-06	0	0.00011326	-7.77244e-08	-9.86538e-06	-4.97997e-06	-6.47756e-06	-2.0391e-05	-4.63373e-05	-2.80449e-07	-1.02564e-06	2.75657e-05	8.28526e-07	-1.60946e-05	-1.49431e-05	6.10913e-05	3.77404e-07	0.000117704	-1.35817e-06	-4.59054e-06	-1.91963e-05	-1.45785e-05	-1.49038e-06	2.03526e-07	8.89423e-08	-2.44375e-05	-4.15304e-06	0	-5.84936e-08	-1.2351e-05	0	1.33814e-07	9.42147e-06	-5.14503e-06	-3.08317e-05	-4.91186e-07	-1.44191e-05	1.59583e-05	1.72196e-05
	1111191	-1.34607e-05	-1.27997e-06	3.59029e-05	8.26442e-07	2.64375e-06	1.52659e-05	1.12845e-05	5.54151e-05	2.73798e-06	9.90883e-05	0	-9.60083e-05	-3.31731e-08	9.02321e-05	5.68061e-06	-3.82628e-06	3.66282e-06	6.22034e-05	-2.21314e-06	-4.58205e-06	-2.3109e-07	7.05609e-06	-2.72212e-06	1.35785e-06	3.0992e-05	1.49888e-06	-0.000118531	-1.17837e-06	1.33862e-06	-5.15236e-05	-1.79779e-05	-1.02763e-05	-9.19872e-08	-1.10096e-07	-4.38702e-05	1.28574e-06	0	1.8109e-08	-2.03478e-05	0	-7.53205e-09	2.30593e-05	-8.50048e-06	0.000168139	-1.76587e-06	-4.26252e-05	1.88269e-06	1.35609e-06
	368099	0	0	0	0	0	0	0	0	0	0	0	0	0	0	0	0	0	0	0	0	0	0	0	0	0	0	0	0	0	0	0	0	0	0	0	0	0	0	0	0	0	0	0	0	0	0	0	0
	1111294	4.5484e-05	-0.00021164	-0.000102527	2.30064e-06	-0.000120558	-0.000105479	-6.55481e-05	-9.04808e-05	0.00011326	-9.60083e-05	0	0.00624166	-3.19872e-07	-0.00019149	-5.79878e-05	-1.02641e-05	-6.67423e-05	-0.000292421	-1.23526e-05	9.42692e-06	-8.43808e-05	-3.51282e-05	-0.00019629	-5.15378e-05	-0.000221038	-1.38135e-05	-0.000448511	-1.52314e-05	-2.68391e-05	-0.000176096	-7.88808e-05	-6.26846e-05	4.83462e-06	2.89103e-07	-0.000166827	-2.40763e-05	0	-3.39103e-07	-0.000117788	0	-4.22436e-07	-9.16026e-06	-3.44878e-05	-0.000367071	-1.37071e-05	-0.00015478	7.72603e-05	-2.43885e-05
	262095	-5.20833e-08	2.46635e-07	-6.05769e-08	-4.64744e-09	-4.63141e-08	-1.15865e-07	-4.72756e-08	-3.6859e-08	-7.77244e-08	-3.31731e-08	0	-3.19872e-07	6.25e-09	-9.23077e-08	-3.1891e-08	5.96154e-08	-1.79487e-08	-1.04647e-07	-4.80769e-09	-8.97436e-09	-3.30128e-08	2.72436e-08	-3.8141e-08	-5.78526e-08	-1.13782e-07	-1.29808e-08	-6.84776e-07	-6.25e-09	-1.29808e-08	-5.46474e-08	-4.26282e-08	-2.11538e-08	-3.20513e-10	-1.60256e-10	1.52244e-07	-1.13782e-08	0	-1.60256e-10	-1.76282e-08	0	-1.60256e-10	8.8141e-08	-1.74679e-08	-2.54808e-07	-5.92949e-09	-6.89103e-09	-5.76923e-09	3.63141e-07
	561171	-1.73526e-05	-0.000208695	-2.38859e-05	-3.30769e-07	7.43846e-06	8.52038e-05	2.03333e-05	-3.03205e-06	-9.86538e-06	9.02321e-05	0	-0.00019149	-9.23077e-08	0.00039851	-1.64269e-05	-1.38795e-05	-3.05e-06	4.86269e-05	6.01282e-06	-3.84872e-06	-2.03359e-05	2.70192e-05	9.64859e-05	3.48462e-06	-1.59679e-05	4.45256e-06	-0.000255277	1.56667e-06	-5.93205e-06	-6.08872e-05	-1.06179e-05	-1.03e-05	-1.97436e-07	-8.58974e-08	-2.93526e-05	-5.18846e-06	0	-7.30769e-08	-4.48718e-08	0	7.47436e-07	-1.70705e-05	-7.1641e-06	0.000539096	-3.26795e-06	-8.02897e-05	-1.25256e-06	-1.38436e-05
	583656	-6.98638e-06	-7.11825e-05	-1.16061e-05	8.31571e-07	-2.22933e-06	-1.93521e-05	-9.20272e-06	1.5133e-05	-4.97997e-06	5.68061e-06	0	-5.79878e-05	-3.1891e-08	-1.64269e-05	4.54806e-05	3.26731e-06	-9.09744e-06	-1.33633e-05	-3.15705e-07	-1.17051e-06	-2.60801e-06	2.12019e-06	-1.32567e-05	4.37196e-06	-9.47596e-06	-1.05753e-06	-2.48537e-05	-8.46314e-07	-1.01907e-06	-1.13364e-05	-6.93814e-06	4.26474e-06	-6.37821e-08	-6.25e-09	-5.54968e-06	-8.98878e-07	0	-1.26603e-08	-7.98878e-06	0	-3.1891e-08	2.01442e-06	-2.66843e-06	-3.23734e-05	-8.97917e-07	-8.12772e-06	3.53141e-06	8.79712e-06
	514523	-3.10897e-07	-5.94038e-06	-8.70256e-06	-5.46795e-07	-1.04442e-05	-1.24173e-05	-6.82692e-07	2.5641e-06	-6.47756e-06	-3.82628e-06	0	-1.02641e-05	5.96154e-08	-1.38795e-05	3.26731e-06	1.80795e-05	7.15769e-06	-2.05519e-05	-8.39744e-07	-7.76923e-07	-3.56538e-06	1.54487e-06	-5.67051e-06	-2.56218e-06	-1.47308e-05	-6.77564e-07	-4.15327e-05	-8.03205e-07	3.27756e-06	-3.44038e-06	-2.60385e-06	1.31449e-05	-8.97436e-09	4.67949e-08	-5.17949e-06	2.86731e-06	0	4.03846e-08	-5.90385e-06	0	-3.01282e-08	4.82692e-06	-2.00192e-06	-1.39936e-05	-4.22436e-07	1.21731e-06	-1.46282e-06	9.50128e-06
	551902	2.9859e-05	-0.000145518	-2.56692e-05	-6.74359e-07	9.51974e-05	5.81154e-06	-1.53526e-05	-4.38462e-06	-2.0391e-05	3.66282e-06	0	-6.67423e-05	-1.79487e-08	-3.05e-06	-9.09744e-06	7.15769e-06	0.000183208	4.81795e-06	-2.39744e-06	9.4359e-07	-2.37692e-06	8.01282e-07	-2.10218e-05	1.86103e-05	7.09615e-05	9.11538e-07	-0.000197932	-1.86026e-06	6.7e-06	-3.36077e-05	-8.46026e-06	2.93846e-06	-1.76923e-07	-6.92308e-08	-3.23718e-05	6.00769e-06	0	8.46154e-08	-1.69872e-05	0	-8.84615e-08	4.67179e-05	1.82564e-06	5.58013e-05	-1.40769e-06	-3.62269e-05	-9.05641e-06	-7.93718e-06
	363646	-3.78694e-05	-0.000347236	-3.34862e-05	-2.59888e-06	-2.48905e-05	6.75657e-06	2.19367e-05	-1.89984e-05	-4.63373e-05	6.22034e-05	0	-0.000292421	-1.04647e-07	4.86269e-05	-1.33633e-05	-2.05519e-05	4.81795e-06	0.000964043	1.79647e-06	-5.30256e-06	-2.68394e-05	-3.69712e-06	5.43888e-05	-1.85854e-05	-3.76779e-05	-8.07901e-06	-8.49213e-05	1.14952e-06	-4.39952e-06	-8.33386e-05	-2.95285e-05	-2.03006e-05	-2.60577e-07	-1.30288e-07	-7.1976e-05	-3.78894e-06	0	-5.33654e-08	9.54119e-05	0	4.40224e-07	-7.59375e-05	-1.10989e-05	-3.50433e-05	-4.7117e-06	-0.000111756	-5.70962e-06	-2.52663e-05
	712047	-1.43429e-06	-1.24728e-05	-1.81731e-06	1.8109e-07	-2.09455e-06	3.57532e-06	-2.37981e-06	-2.90064e-06	-2.80449e-07	-2.21314e-06	0	-1.23526e-05	-4.80769e-09	6.01282e-06	-3.15705e-07	-8.39744e-07	-2.39744e-06	1.79647e-06	1.77885e-06	-2.69231e-07	-9.90385e-07	-4.00641e-07	4.17628e-06	2.7516e-06	-3.34936e-06	-3.89423e-07	2.66186e-06	5.81731e-07	-3.89423e-07	9.88782e-07	-1.27885e-06	-3.78205e-07	-9.61538e-09	-4.80769e-09	4.05449e-06	-3.41346e-07	0	-4.80769e-09	3.83013e-06	0	5.92949e-08	-3.44551e-06	4.86058e-06	-1.61859e-06	-1.77885e-07	-3.09135e-06	-1.08974e-07	-1.02885e-06
	422878	9.95513e-06	2.42051e-06	-2.79615e-06	-7.4359e-08	-1.85e-06	-2.83333e-07	-3.73718e-06	-2.98718e-06	-1.02564e-06	-4.58205e-06	0	9.42692e-06	-8.97436e-09	-3.84872e-06	-1.17051e-06	-7.76923e-07	9.4359e-07	-5.30256e-06	-2.69231e-07	5.97179e-06	-1.84872e-06	-7.17949e-07	-4.82179e-06	3.97821e-06	-4.91667e-06	6.76923e-07	-3.10462e-05	-3.05128e-07	-7.26923e-07	8.70897e-06	-1.93846e-06	-6.65385e-07	-1.79487e-08	-8.97436e-09	-1.33974e-06	-6.37179e-07	0	-8.97436e-09	-3.35256e-06	0	-8.97436e-09	-4.39103e-06	-9.78205e-07	6.42308e-06	3.60256e-07	5.7359e-06	-7.46154e-07	-1.92051e-06
	124906	-1.07292e-05	0.000345281	-5.87628e-06	-9.57372e-07	-1.74638e-05	-1.59452e-05	-2.03029e-05	-1.81571e-05	2.75657e-05	-2.3109e-07	0	-8.43808e-05	-3.30128e-08	-2.03359e-05	-2.60801e-06	-3.56538e-06	-2.37692e-06	-2.68394e-05	-9.90385e-07	-1.84872e-06	0.000265225	-6.27244e-06	-1.71006e-05	-1.58792e-05	6.23942e-05	-2.67404e-06	0.000146808	-1.2875e-06	-2.67404e-06	-2.71035e-05	-8.78141e-06	-5.67821e-06	-6.60256e-08	-3.30128e-08	-1.88173e-05	-2.34391e-06	0	-3.30128e-08	-1.41955e-05	0	-3.30128e-08	-9.57372e-06	-3.5984e-06	2.97115e-06	-1.22147e-06	-2.51888e-05	1.46577e-05	-7.06474e-06
	311947	-5.58173e-06	-3.66907e-05	-9.73397e-06	7.00321e-07	-3.31891e-06	-7.34776e-06	-1.69391e-06	5.90705e-06	8.28526e-07	7.05609e-06	0	-3.51282e-05	2.72436e-08	2.70192e-05	2.12019e-06	1.54487e-06	8.01282e-07	-3.69712e-06	-4.00641e-07	-7.17949e-07	-6.27244e-06	1.13558e-05	4.53942e-05	9.56571e-06	-1.16378e-05	-5.49679e-07	-6.95176e-05	4.59936e-07	1.36218e-07	-1.10753e-05	2.34936e-06	6.08974e-07	-4.80769e-08	8.01282e-09	2.54808e-06	1.13782e-07	0	1.60256e-09	2.15064e-06	0	-3.04487e-08	8.27244e-06	-2.10096e-06	4.15673e-05	-1.07532e-06	-1.55721e-05	2.03205e-06	8.15705e-06
	330294	-2.79984e-05	-0.000136134	1.80506e-05	4.70833e-07	-8.5609e-07	6.30224e-06	-2.66362e-05	-9.22115e-06	-1.60946e-05	-2.72212e-06	0	-0.00019629	-3.8141e-08	9.64859e-05	-1.32567e-05	-5.67051e-06	-2.10218e-05	5.43888e-05	4.17628e-06	-4.82179e-06	-1.71006e-05	4.53942e-05	0.000530038	5.2917e-05	1.06186e-05	-4.98045e-06	-0.000210419	5.03814e-06	-1.33266e-05	-2.45481e-06	-2.62096e-05	-1.83615e-05	-1.66026e-07	-1.89103e-08	3.13782e-06	-1.18106e-05	0	-1.66346e-07	-1.75224e-05	0	2.18269e-07	1.03526e-06	2.98106e-05	7.25032e-05	2.05032e-06	-3.45119e-05	8.12821e-07	-3.80321e-06
	523934	6.32612e-06	-0.000116112	-1.78683e-05	1.8992e-06	1.56588e-05	5.15978e-06	-7.32933e-06	9.22596e-06	-1.49431e-05	1.35785e-06	0	-5.15378e-05	-5.78526e-08	3.48462e-06	4.37196e-06	-2.56218e-06	1.86103e-05	-1.85854e-05	2.7516e-06	3.97821e-06	-1.58792e-05	9.56571e-06	5.2917e-05	6.08268e-05	9.86058e-06	4.80609e-07	-0.000133044	3.57708e-06	-4.66042e-06	-1.14649e-05	1.71112e-05	-1.23718e-07	-1.54167e-07	-3.22115e-08	3.18189e-05	-4.10753e-06	0	-5.78526e-08	1.4758e-05	0	-5.78526e-08	7.49199e-06	-1.84439e-06	1.75465e-05	1.73558e-07	-2.00582e-05	-1.7109e-06	-6.70096e-06
	555945	1.62901e-05	3.08413e-05	0.000130894	-7.61218e-07	0.000234816	9.41506e-06	-1.34631e-05	-1.01186e-05	6.10913e-05	3.0992e-05	0	-0.000221038	-1.13782e-07	-1.59679e-05	-9.47596e-06	-1.47308e-05	7.09615e-05	-3.76779e-05	-3.34936e-06	-4.91667e-06	6.23942e-05	-1.16378e-05	1.06186e-05	9.86058e-06	0.00045083	2.45032e-06	5.24519e-06	1.68429e-06	-5.59455e-06	-1.26202e-05	-2.70288e-05	-1.19231e-05	-2.01923e-07	-8.17308e-08	-4.40481e-05	-4.89263e-06	0	-6.89103e-08	-3.04071e-05	0	-1.26603e-07	4.01571e-05	4.43109e-06	-1.65064e-06	4.32853e-06	-2.22003e-05	3.01282e-07	-9.47756e-06
	968954	2.67228e-06	3.4774e-06	-3.8875e-06	-2.54647e-07	5.37019e-07	4.33926e-06	-3.21394e-06	3.47756e-07	3.77404e-07	1.49888e-06	0	-1.38135e-05	-1.29808e-08	4.45256e-06	-1.05753e-06	-6.77564e-07	9.11538e-07	-8.07901e-06	-3.89423e-07	6.76923e-07	-2.67404e-06	-5.49679e-07	-4.98045e-06	4.80609e-07	2.45032e-06	4.27548e-06	1.61229e-05	-4.54968e-07	-1.05144e-06	-2.79006e-07	-3.40801e-06	-9.16667e-08	-1.3141e-08	-1.29808e-08	-5.71955e-06	-9.21635e-07	0	-1.29808e-08	-4.75481e-06	0	-1.29808e-08	-5.78526e-07	-1.4149e-06	1.85016e-05	6.89103e-09	1.25593e-06	-2.14038e-06	-1.7266e-06
	559527	-0.000125674	0.000893075	0.000330584	-2.16619e-06	-0.000100176	0.000214087	0.000491107	-0.000202486	0.000117704	-0.000118531	0	-0.000448511	-6.84776e-07	-0.000255277	-2.48537e-05	-4.15327e-05	-0.000197932	-8.49213e-05	2.66186e-06	-3.10462e-05	0.000146808	-6.95176e-05	-0.000210419	-0.000133044	5.24519e-06	1.61229e-05	0.0070901	-9.5524e-06	-4.30694e-05	-0.000216483	-0.000151349	-5.41212e-05	8.22756e-07	-8.22115e-08	-0.000201181	-3.81511e-05	0	-5.3734e-07	-5.72804e-05	0	-6.78365e-07	-0.0001772	2.7071e-05	-2.51779e-05	-4.60593e-06	-0.000310445	1.53545e-05	-7.71702e-05
	583572	-1.81971e-06	-1.43428e-05	-2.91667e-08	1.39263e-07	9.11859e-08	2.37228e-06	2.13942e-07	-7.83654e-07	-1.35817e-06	-1.17837e-06	0	-1.52314e-05	-6.25e-09	1.56667e-06	-8.46314e-07	-8.03205e-07	-1.86026e-06	1.14952e-06	5.81731e-07	-3.05128e-07	-1.2875e-06	4.59936e-07	5.03814e-06	3.57708e-06	1.68429e-06	-4.54968e-07	-9.5524e-06	1.17292e-06	-5.0625e-07	-5.79968e-07	1.0767e-05	2.39103e-07	-1.25e-08	-6.25e-09	2.01619e-05	-4.4375e-07	0	-6.25e-09	1.19984e-05	0	1.60256e-10	2.08333e-08	2.79311e-06	3.50962e-07	-2.3125e-07	-3.53157e-06	3.51923e-07	-6.64423e-07
	254021	1.47556e-05	1.5253e-05	-4.87468e-06	-3.76442e-07	-5.7899e-06	4.46106e-06	1.15873e-05	-6.58814e-06	-4.59054e-06	1.33862e-06	0	-2.68391e-05	-1.29808e-08	-5.93205e-06	-1.01907e-06	3.27756e-06	6.7e-06	-4.39952e-06	-3.89423e-07	-7.26923e-07	-2.67404e-06	1.36218e-07	-1.33266e-05	-4.66042e-06	-5.59455e-06	-1.05144e-06	-4.30694e-05	-5.0625e-07	3.99806e-05	-1.00482e-05	2.98804e-05	-2.23269e-06	-2.59615e-08	-6.57051e-09	-7.20673e-06	3.54886e-05	0	4.9984e-07	-5.5625e-06	0	-1.29808e-08	6.65224e-06	-1.4149e-06	-8.78045e-06	-4.80288e-07	-1.17697e-05	-9.48077e-07	-2.61763e-06
	568118	2.08742e-05	-5.43527e-05	-2.00221e-05	-1.25785e-06	2.70402e-05	-3.85229e-05	-3.08838e-05	-5.20353e-06	-1.91963e-05	-5.15236e-05	0	-0.000176096	-5.46474e-08	-6.08872e-05	-1.13364e-05	-3.44038e-06	-3.36077e-05	-8.33386e-05	9.88782e-07	8.70897e-06	-2.71035e-05	-1.10753e-05	-2.45481e-06	-1.14649e-05	-1.26202e-05	-2.79006e-07	-0.000216483	-5.79968e-07	-1.00482e-05	0.000306833	-2.82734e-05	1.47545e-05	-2.375e-07	-3.54167e-08	3.75481e-06	-8.88638e-06	0	-1.2516e-07	-1.89792e-05	0	-1.1875e-07	-4.53157e-05	1.71332e-05	-7.43894e-05	2.31191e-05	0.000219439	-1.60571e-05	-1.12266e-05
	335256	2.2484e-06	-6.15747e-05	-1.42224e-05	1.16763e-06	-9.89647e-06	5.07888e-05	1.45465e-05	-5.04167e-06	-1.45785e-05	-1.79779e-05	0	-7.88808e-05	-4.26282e-08	-1.06179e-05	-6.93814e-06	-2.60385e-06	-8.46026e-06	-2.95285e-05	-1.27885e-06	-1.93846e-06	-8.78141e-06	2.34936e-06	-2.62096e-05	1.71112e-05	-2.70288e-05	-3.40801e-06	-0.000151349	1.0767e-05	2.98804e-05	-2.82734e-05	0.000213699	-7.32564e-06	4.48718e-09	-4.26282e-08	0.000286939	2.65567e-05	0	3.74038e-07	0.000137734	0	-4.26282e-08	2.70609e-05	-4.64006e-06	-2.35224e-05	-1.57724e-06	-3.40574e-05	1.16256e-05	6.34615e-08
	515798	-5.20192e-06	-5.15788e-05	-5.34231e-06	-4.53205e-07	-3.15192e-06	-9.29423e-06	2.52885e-06	-4.44231e-06	-1.49038e-06	-1.02763e-05	0	-6.26846e-05	-2.11538e-08	-1.03e-05	4.26474e-06	1.31449e-05	2.93846e-06	-2.03006e-05	-3.78205e-07	-6.65385e-07	-5.67821e-06	6.08974e-07	-1.83615e-05	-1.23718e-07	-1.19231e-05	-9.16667e-08	-5.41212e-05	2.39103e-07	-2.23269e-06	1.47545e-05	-7.32564e-06	4.32205e-05	-5.51282e-08	-2.75641e-08	-7.95513e-06	-1.95705e-06	0	-2.75641e-08	1.51859e-05	0	-2.75641e-08	-5.88462e-06	-2.05577e-06	-1.58974e-06	2.90321e-06	3.24814e-05	-4.10769e-06	1.80641e-06
	528421	-6.57051e-08	5.1891e-07	-5.76923e-09	2.91667e-08	-1.18269e-07	-2.1891e-07	-1.97115e-07	-1.76282e-07	2.03526e-07	-9.19872e-08	0	4.83462e-06	-3.20513e-10	-1.97436e-07	-6.37821e-08	-8.97436e-09	-1.76923e-07	-2.60577e-07	-9.61538e-09	-1.79487e-08	-6.60256e-08	-4.80769e-08	-1.66026e-07	-1.54167e-07	-2.01923e-07	-1.3141e-08	8.22756e-07	-1.25e-08	-2.59615e-08	-2.375e-07	4.48718e-09	-5.51282e-08	2.5e-08	-3.20513e-10	-1.3141e-07	-2.27564e-08	0	-3.20513e-10	-1.12179e-07	0	-3.20513e-10	-1.3141e-07	-3.49359e-08	-6.63462e-07	-1.1859e-08	1.91346e-07	-1.15385e-08	-6.85897e-08
	529116	-5.20833e-08	1.3766e-07	-2.85256e-08	-4.64744e-09	-3.34936e-08	-1.15865e-07	-1.52244e-08	-4.96795e-08	8.89423e-08	-1.10096e-07	0	2.89103e-07	-1.60256e-10	-8.58974e-08	-6.25e-09	4.67949e-08	-6.92308e-08	-1.30288e-07	-4.80769e-09	-8.97436e-09	-3.30128e-08	8.01282e-09	-1.89103e-08	-3.22115e-08	-8.17308e-08	-1.29808e-08	-8.22115e-08	-6.25e-09	-6.57051e-09	-3.54167e-08	-4.26282e-08	-2.75641e-08	-3.20513e-10	6.25e-09	1.00962e-07	-1.13782e-08	0	-1.60256e-10	-4.96795e-08	0	-1.60256e-10	1.13782e-07	-1.74679e-08	-1.90705e-07	-5.92949e-09	6.36218e-08	2.62821e-08	1.25962e-07
	299059	-1.55721e-05	-0.000146354	-2.81699e-05	2.10737e-06	-7.21314e-06	4.82837e-05	-7.25481e-06	8.94231e-07	-2.44375e-05	-4.38702e-05	0	-0.000166827	1.52244e-07	-2.93526e-05	-5.54968e-06	-5.17949e-06	-3.23718e-05	-7.1976e-05	4.05449e-06	-1.33974e-06	-1.88173e-05	2.54808e-06	3.13782e-06	3.18189e-05	-4.40481e-05	-5.71955e-06	-0.000201181	2.01619e-05	-7.20673e-06	3.75481e-06	0.000286939	-7.95513e-06	-1.3141e-07	1.00962e-07	0.000522497	-6.48558e-06	0	-9.13462e-08	0.000253356	0	-9.13462e-08	3.13365e-05	3.64792e-05	-6.28942e-05	-8.15705e-07	-1.81587e-05	1.84808e-05	2.32019e-05
	297672	1.31418e-05	1.34149e-05	-4.30096e-06	-3.29968e-07	-5.10881e-06	4.06202e-06	1.02973e-05	-5.80288e-06	-4.15304e-06	1.28574e-06	0	-2.40763e-05	-1.13782e-08	-5.18846e-06	-8.98878e-07	2.86731e-06	6.00769e-06	-3.78894e-06	-3.41346e-07	-6.37179e-07	-2.34391e-06	1.13782e-07	-1.18106e-05	-4.10753e-06	-4.89263e-06	-9.21635e-07	-3.81511e-05	-4.4375e-07	3.54886e-05	-8.88638e-06	2.65567e-05	-1.95705e-06	-2.27564e-08	-1.13782e-08	-6.48558e-06	3.15062e-05	0	4.4375e-07	-4.89263e-06	0	-1.13782e-08	5.80288e-06	-1.24022e-06	-7.6234e-06	-4.20994e-07	-1.05021e-05	-8.64744e-07	-2.43494e-06
	1084865	0	0	0	0	0	0	0	0	0	0	0	0	0	0	0	0	0	0	0	0	0	0	0	0	0	0	0	0	0	0	0	0	0	0	0	0	0	0	0	0	0	0	0	0	0	0	0	0
	540940	1.85096e-07	1.88942e-07	-6.05769e-08	-4.64744e-09	-7.19551e-08	5.72115e-08	1.45032e-07	-8.17308e-08	-5.84936e-08	1.8109e-08	0	-3.39103e-07	-1.60256e-10	-7.30769e-08	-1.26603e-08	4.03846e-08	8.46154e-08	-5.33654e-08	-4.80769e-09	-8.97436e-09	-3.30128e-08	1.60256e-09	-1.66346e-07	-5.78526e-08	-6.89103e-08	-1.29808e-08	-5.3734e-07	-6.25e-09	4.9984e-07	-1.2516e-07	3.74038e-07	-2.75641e-08	-3.20513e-10	-1.60256e-10	-9.13462e-08	4.4375e-07	0	6.25e-09	-6.89103e-08	0	-1.60256e-10	8.17308e-08	-1.74679e-08	-1.07372e-07	-5.92949e-09	-1.47917e-07	-1.21795e-08	-3.42949e-08
	360946	-2.01651e-05	-0.000151659	-1.32468e-05	9.88782e-07	-1.06779e-05	1.43894e-05	1.36715e-05	-1.22083e-05	-1.2351e-05	-2.03478e-05	0	-0.000117788	-1.76282e-08	-4.48718e-08	-7.98878e-06	-5.90385e-06	-1.69872e-05	9.54119e-05	3.83013e-06	-3.35256e-06	-1.41955e-05	2.15064e-06	-1.75224e-05	1.4758e-05	-3.04071e-05	-4.75481e-06	-5.72804e-05	1.19984e-05	-5.5625e-06	-1.89792e-05	0.000137734	1.51859e-05	-1.12179e-07	-4.96795e-08	0.000253356	-4.89263e-06	0	-6.89103e-08	0.000182625	0	-6.89103e-08	4.90385e-07	2.74375e-05	-1.1484e-05	-2.54968e-06	-3.34952e-05	7.46154e-06	5.86538e-07
	829851	0	0	0	0	0	0	0	0	0	0	0	0	0	0	0	0	0	0	0	0	0	0	0	0	0	0	0	0	0	0	0	0	0	0	0	0	0	0	0	0	0	0	0	0	0	0	0	0
	589071	-5.20833e-08	-4.32853e-07	-6.05769e-08	1.76282e-09	-8.47756e-08	6.02083e-07	-1.04968e-07	-1.13782e-07	1.33814e-07	-7.53205e-09	0	-4.22436e-07	-1.60256e-10	7.47436e-07	-3.1891e-08	-3.01282e-08	-8.84615e-08	4.40224e-07	5.92949e-08	-8.97436e-09	-3.30128e-08	-3.04487e-08	2.18269e-07	-5.78526e-08	-1.26603e-07	-1.29808e-08	-6.78365e-07	1.60256e-10	-1.29808e-08	-1.1875e-07	-4.26282e-08	-2.75641e-08	-3.20513e-10	-1.60256e-10	-9.13462e-08	-1.13782e-08	0	-1.60256e-10	-6.89103e-08	0	6.25e-09	-1.42628e-07	-1.74679e-08	2.96474e-07	-5.92949e-09	-1.54327e-07	3.26923e-08	-3.42949e-08
	367213	-1.56571e-06	1.4633e-05	0.000115439	6.39423e-07	3.58894e-05	-1.22869e-05	-1.44856e-05	4.31891e-05	9.42147e-06	2.30593e-05	0	-9.16026e-06	8.8141e-08	-1.70705e-05	2.01442e-06	4.82692e-06	4.67179e-05	-7.59375e-05	-3.44551e-06	-4.39103e-06	-9.57372e-06	8.27244e-06	1.03526e-06	7.49199e-06	4.01571e-05	-5.78526e-07	-0.0001772	2.08333e-08	6.65224e-06	-4.53157e-05	2.70609e-05	-5.88462e-06	-1.3141e-07	1.13782e-07	3.13365e-05	5.80288e-06	0	8.17308e-08	4.90385e-07	0	-1.42628e-07	0.000153266	-4.76442e-06	2.15994e-05	-2.14263e-06	-4.69535e-05	3.42949e-06	1.64199e-05
	530928	-4.47196e-06	-4.80207e-05	-7.69551e-07	-2.69391e-07	3.8766e-07	-1.13793e-05	-7.97997e-06	-7.6266e-06	-5.14503e-06	-8.50048e-06	0	-3.44878e-05	-1.74679e-08	-7.1641e-06	-2.66843e-06	-2.00192e-06	1.82564e-06	-1.10989e-05	4.86058e-06	-9.78205e-07	-3.5984e-06	-2.10096e-06	2.98106e-05	-1.84439e-06	4.43109e-06	-1.4149e-06	2.7071e-05	2.79311e-06	-1.4149e-06	1.71332e-05	-4.64006e-06	-2.05577e-06	-3.49359e-08	-1.74679e-08	3.64792e-05	-1.24022e-06	0	-1.74679e-08	2.74375e-05	0	-1.74679e-08	-4.76442e-06	3.7128e-05	-1.33125e-05	-6.46314e-07	-5.79599e-06	-1.975e-06	-3.34071e-06
	1078587	-2.42548e-05	-0.000388415	-3.75673e-05	-2.44712e-06	5.61058e-06	0.000117825	7.68061e-05	2.35096e-05	-3.08317e-05	0.000168139	0	-0.000367071	-2.54808e-07	0.000539096	-3.23734e-05	-1.39936e-05	5.58013e-05	-3.50433e-05	-1.61859e-06	6.42308e-06	2.97115e-06	4.15673e-05	7.25032e-05	1.75465e-05	-1.65064e-06	1.85016e-05	-2.51779e-05	3.50962e-07	-8.78045e-06	-7.43894e-05	-2.35224e-05	-1.58974e-06	-6.63462e-07	-1.90705e-07	-6.28942e-05	-7.6234e-06	0	-1.07372e-07	-1.1484e-05	0	2.96474e-07	2.15994e-05	-1.33125e-05	0.00103348	-2.74038e-07	-0.00012213	-1.22949e-05	-3.41827e-05
	238608	-9.78365e-07	-8.90016e-06	4.9125e-06	5.88141e-08	1.80236e-05	1.5399e-06	-6.46635e-07	6.42628e-07	-4.91186e-07	-1.76587e-06	0	-1.37071e-05	-5.92949e-09	-3.26795e-06	-8.97917e-07	-4.22436e-07	-1.40769e-06	-4.7117e-06	-1.77885e-07	3.60256e-07	-1.22147e-06	-1.07532e-06	2.05032e-06	1.73558e-07	4.32853e-06	6.89103e-09	-4.60593e-06	-2.3125e-07	-4.80288e-07	2.31191e-05	-1.57724e-06	2.90321e-06	-1.1859e-08	-5.92949e-09	-8.15705e-07	-4.20994e-07	0	-5.92949e-09	-2.54968e-06	0	-5.92949e-09	-2.14263e-06	-6.46314e-07	-2.74038e-07	8.09471e-06	2.69822e-05	-9.25e-07	-1.26891e-06
	591785	3.74784e-05	0.000112349	-1.53869e-05	-1.66779e-06	3.08995e-05	-4.94502e-05	-2.41482e-05	1.2133e-05	-1.44191e-05	-4.26252e-05	0	-0.00015478	-6.89103e-09	-8.02897e-05	-8.12772e-06	1.21731e-06	-3.62269e-05	-0.000111756	-3.09135e-06	5.7359e-06	-2.51888e-05	-1.55721e-05	-3.45119e-05	-2.00582e-05	-2.22003e-05	1.25593e-06	-0.000310445	-3.53157e-06	-1.17697e-05	0.000219439	-3.40574e-05	3.24814e-05	1.91346e-07	6.36218e-08	-1.81587e-05	-1.05021e-05	0	-1.47917e-07	-3.34952e-05	0	-1.54327e-07	-4.69535e-05	-5.79599e-06	-0.00012213	2.69822e-05	0.000343902	-1.80173e-05	-7.00032e-06
	4441081	-3.88782e-06	1.47891e-05	-9.05128e-07	8.00641e-07	-3.12885e-06	6.09808e-06	2.59615e-07	2.82692e-06	1.59583e-05	1.88269e-06	0	7.72603e-05	-5.76923e-09	-1.25256e-06	3.53141e-06	-1.46282e-06	-9.05641e-06	-5.70962e-06	-1.08974e-07	-7.46154e-07	1.46577e-05	2.03205e-06	8.12821e-07	-1.7109e-06	3.01282e-07	-2.14038e-06	1.53545e-05	3.51923e-07	-9.48077e-07	-1.60571e-05	1.16256e-05	-4.10769e-06	-1.15385e-08	2.62821e-08	1.84808e-05	-8.64744e-07	0	-1.21795e-08	7.46154e-06	0	3.26923e-08	3.42949e-06	-1.975e-06	-1.22949e-05	-9.25e-07	-1.80173e-05	8.79231e-06	8.04744e-06
	577228	-8.91506e-06	7.38878e-06	-1.04058e-05	1.15288e-06	-3.53301e-06	-1.37952e-05	-7.23237e-06	1.40737e-05	1.72196e-05	1.35609e-06	0	-2.43885e-05	3.63141e-07	-1.38436e-05	8.79712e-06	9.50128e-06	-7.93718e-06	-2.52663e-05	-1.02885e-06	-1.92051e-06	-7.06474e-06	8.15705e-06	-3.80321e-06	-6.70096e-06	-9.47756e-06	-1.7266e-06	-7.71702e-05	-6.64423e-07	-2.61763e-06	-1.12266e-05	6.34615e-08	1.80641e-06	-6.85897e-08	1.25962e-07	2.32019e-05	-2.43494e-06	0	-3.42949e-08	5.86538e-07	0	-3.42949e-08	1.64199e-05	-3.34071e-06	-3.41827e-05	-1.26891e-06	-7.00032e-06	8.04744e-06	4.51865e-05
	1111582	-7.48878e-06	-0.000154135	-2.4416e-05	-4.51603e-07	-2.04388e-05	1.79413e-05	-5.19712e-06	-2.40673e-05	-3.10016e-05	-1.2983e-05	0	0.000173995	-7.72436e-08	-3.58577e-05	-1.19099e-05	1.22667e-05	0.000145945	-4.99016e-05	-2.31731e-06	-2.76154e-06	-1.59122e-05	-1.09936e-06	-4.62814e-05	5.78814e-06	-5.18365e-05	-5.76955e-06	-0.000200812	4.24391e-06	1.88715e-05	-4.96093e-05	0.000114716	-7.7859e-06	1.01923e-07	-7.72436e-08	0.000135638	1.6817e-05	0	2.36859e-07	5.81891e-05	0	-7.72436e-08	9.55032e-05	9.43942e-06	5.91699e-05	-2.84519e-06	-6.21676e-05	5.84615e-07	-1.02096e-05
	546557	5.82877e-05	-0.000211342	-4.50247e-05	-4.7367e-06	5.22917e-07	-5.96184e-05	-6.08742e-05	-2.92612e-05	-3.15649e-05	-7.4287e-05	0	-0.000406485	-3.73397e-08	-0.000107815	-2.3828e-05	-6.98141e-06	-5.53167e-05	-0.000132492	-6.05609e-06	2.30885e-05	-4.33458e-05	-1.65625e-05	-6.34446e-05	-7.55016e-06	-2.21843e-05	1.35075e-05	-0.000557399	-5.50112e-06	-8.72965e-06	0.000354536	-4.64067e-05	3.60199e-05	-4.20833e-07	-1.01442e-07	-8.91362e-05	-7.65753e-06	0	-1.07853e-07	-6.58894e-05	0	-2.04006e-07	-9.54824e-05	-2.23329e-05	-8.93061e-05	2.408e-05	0.000360529	-3.19917e-05	-2.70804e-05
	366392	-1.58454e-05	0.000263451	4.44776e-06	-2.18638e-06	3.48878e-07	-4.34008e-05	-2.45809e-05	-3.88029e-05	8.87901e-06	-4.33604e-05	0	-0.000177406	-7.80449e-08	-3.92487e-05	-1.53963e-05	-1.37622e-05	-3.53692e-05	-5.35851e-05	1.20817e-05	-3.19744e-06	-1.60772e-05	-1.47644e-05	5.5592e-05	-2.9578e-05	4.99663e-05	1.01784e-05	0.000361098	7.07163e-06	-6.31522e-06	2.90405e-05	-2.05804e-05	-1.13276e-05	-1.04808e-07	-7.16346e-08	9.18798e-05	-5.54119e-06	0	-7.80449e-08	6.78766e-05	0	-7.80449e-08	-4.04087e-05	0.000104762	-0.000104252	-2.88766e-06	-4.03303e-05	-1.20724e-05	-1.54452e-05
	579608	1.54062e-05	0.000303563	-1.08785e-05	-1.16683e-06	-1.48559e-05	2.49348e-05	5.53285e-06	-3.38942e-06	8.40625e-06	-3.6992e-06	0	-0.000142949	-9.4391e-08	2.68846e-06	-1.02133e-05	-6.04038e-06	-7.08462e-06	-6.67079e-05	-2.25481e-06	3.52179e-06	-1.94446e-05	-8.01122e-06	-4.01958e-05	-8.72901e-06	9.18269e-07	2.15851e-05	0.0002915	-2.25176e-06	6.7133e-06	-2.30399e-05	-1.21913e-05	-3.19679e-06	-1.24679e-07	-9.4391e-08	-3.78798e-05	6.04183e-06	0	8.50962e-08	-3.22804e-05	0	-8.15705e-08	-1.92131e-05	-6.18606e-06	4.14183e-05	-1.13349e-06	-2.18729e-05	-1.29622e-05	-1.23215e-05
	592160	-6.64263e-07	6.65369e-06	-1.75962e-07	2.67788e-07	-1.2867e-06	-2.09343e-06	-1.7492e-06	-1.83173e-06	1.91266e-06	-1.13253e-06	0	4.56801e-05	-3.36538e-09	-1.9641e-06	-6.69712e-07	-1.39103e-07	-1.75513e-06	-2.72965e-06	-1.00962e-07	-1.5e-07	-6.93269e-07	-4.98397e-07	-1.71763e-06	-1.59952e-06	-2.09455e-06	-7.38782e-08	8.65176e-06	-1.2484e-07	-2.72596e-07	-2.41683e-06	4.71154e-08	-5.78846e-07	2.36859e-07	-3.36538e-09	-1.41827e-06	-2.38942e-07	0	-3.36538e-09	-1.20353e-06	0	-3.36538e-09	-1.45032e-06	-3.66827e-07	-6.73558e-06	-1.24519e-07	1.59247e-06	-1.53205e-07	-7.20192e-07
	139221	0	0	0	0	0	0	0	0	0	0	0	0	0	0	0	0	0	0	0	0	0	0	0	0	0	0	0	0	0	0	0	0	0	0	0	0	0	0	0	0	0	0	0	0	0	0	0	0
	352304	5.45248e-05	-9.39046e-05	-1.94503e-05	-1.21875e-06	6.73317e-06	-1.20184e-05	-1.29832e-05	8.20673e-06	-2.22252e-05	-5.94471e-06	0	-5.31122e-05	-6.16987e-08	-2.13077e-05	-9.04087e-06	-1.75962e-06	5.48718e-06	1.28582e-05	-1.53045e-06	2.67949e-06	-1.5351e-05	-7.50481e-06	-2.96074e-05	-3.89503e-06	1.64904e-06	2.95112e-06	-0.000225171	-1.77804e-06	-2.94631e-06	3.048e-05	-1.35785e-05	-8.45833e-06	-9.77564e-08	-6.16987e-08	-3.46683e-05	-2.5601e-06	0	-3.60577e-08	-2.92292e-05	0	-2.96474e-08	-2.77324e-05	-7.37901e-06	-5.3024e-05	-6.41827e-07	7.34431e-05	-8.25321e-06	-1.23702e-05
	264967	4.375e-07	8.27067e-05	-2.59295e-06	1.44231e-08	-3.19712e-06	-1.93157e-05	-9.9375e-06	-2.02083e-05	-1.23894e-05	-1.40337e-05	0	-6.48654e-05	-6.89103e-08	-3.10962e-05	-3.99038e-07	1.20962e-05	-2.07372e-05	-5.48317e-05	-2.72436e-07	4.79487e-06	-1.41955e-05	-3.75321e-06	-7.90705e-06	-4.26763e-06	6.17628e-06	-6.58654e-07	2.50593e-05	-1.52724e-06	-5.44712e-06	4.41747e-05	-1.5516e-05	9.20513e-06	-1.25e-07	6.57051e-08	-1.68494e-05	-4.89263e-06	0	-6.89103e-08	-2.37019e-05	0	-6.89103e-08	-3.13429e-05	-5.49199e-06	-4.31314e-05	2.52724e-06	2.91074e-05	-6.00641e-06	-3.8141e-07
	372348	-1.79407e-06	-0.000132763	-2.0233e-05	-7.99199e-07	-1.00588e-05	4.00018e-05	8.85497e-06	1.84295e-07	-1.48638e-06	6.41651e-06	0	-0.000152934	-7.41987e-08	4.33064e-05	2.46832e-05	5.69167e-06	6.37564e-06	-2.14407e-06	1.8766e-06	-1.29615e-06	-1.7926e-05	-1.16186e-06	-3.01016e-05	-4.15753e-06	-1.45721e-05	-3.17035e-06	-0.000212333	1.25481e-07	3.29514e-05	-4.43979e-05	1.41093e-05	3.32058e-05	-1.74038e-07	-8.70192e-08	-3.64087e-05	2.93216e-05	0	4.12981e-07	7.0625e-06	0	3.04006e-07	4.05449e-07	-3.65176e-06	3.62484e-05	-3.00176e-06	-3.22675e-05	-3.99167e-06	-1.62247e-05
	516159	2.94832e-05	3.6837e-05	-1.38631e-05	-9.02724e-07	-1.26495e-05	-2.18896e-05	-2.07236e-05	-7.92147e-06	-1.5395e-05	-1.87723e-05	0	-8.5316e-05	4.53526e-08	-1.07808e-05	-7.17356e-06	9.04551e-06	-1.59205e-05	-1.99296e-05	-5.625e-07	-1.03718e-06	-7.82404e-06	-1.38942e-06	1.02468e-06	-9.97388e-06	-1.58317e-05	9.94071e-07	-7.87405e-05	-1.17997e-06	-3.07644e-06	2.04139e-05	-8.67981e-06	-6.25705e-06	-7.59615e-08	-3.79808e-08	-1.6758e-05	-2.69663e-06	0	-3.79808e-08	-1.55112e-05	0	1.33013e-08	-2.79503e-05	-3.98606e-06	-3.75946e-05	-1.40529e-06	5.21232e-05	-4.61731e-06	-2.43558e-06
	1062061	-3.44543e-05	-0.000156081	-6.99679e-07	2.6726e-06	-2.42986e-05	8.61843e-06	-1.71066e-05	2.90865e-06	3.42893e-05	1.30114e-05	0	-9.17327e-05	1.14263e-07	5.73846e-06	4.28216e-05	-9.80705e-06	-3.06705e-05	0.000159178	6.76122e-06	-6.38974e-06	-2.79619e-05	2.93429e-06	1.85481e-06	-1.38473e-05	-3.49375e-05	-9.06522e-06	-6.83255e-05	3.63574e-06	-7.34728e-06	-4.60941e-05	5.54167e-07	5.12756e-06	-1.43269e-07	-7.80449e-08	4.50529e-05	-6.45144e-06	0	-9.08654e-08	7.92997e-05	0	2.8734e-07	-2.20433e-05	2.99546e-05	-8.27003e-05	-5.01587e-06	-6.02854e-05	1.51071e-05	2.41958e-05
	708680	4.07732e-05	7.87309e-05	-6.67087e-05	-3.42163e-06	9.95559e-05	-9.05732e-05	-2.18149e-05	7.17035e-05	-7.18421e-05	-2.26442e-07	0	-0.000466007	2.46955e-07	-0.000141709	-2.45034e-05	1.88571e-05	0.00026055	-9.30652e-05	2.40865e-06	9.56026e-06	-7.85375e-05	-1.38926e-05	-5.86221e-05	5.25162e-05	7.85176e-05	-1.02402e-05	-0.000929825	-1.11234e-06	4.47341e-05	3.68527e-05	-3.59199e-06	-8.72885e-06	1.09295e-07	-1.50481e-07	3.76442e-06	3.98351e-05	0	5.61058e-07	-3.4258e-05	0	-3.29968e-07	7.92837e-05	4.41809e-05	-0.000179271	-1.06383e-05	0.000274767	-3.60904e-05	-1.97853e-06
	703741	-2.65144e-06	0.000462672	-1.33529e-05	-8.27083e-07	-1.89521e-05	-2.55973e-05	-7.41587e-06	-2.54984e-05	1.35986e-05	-2.8571e-05	0	-5.41032e-05	-3.66987e-08	-2.24013e-05	-7.30304e-06	-6.63654e-06	-2.09115e-05	-2.98361e-05	-1.10096e-06	1.5e-07	-7.55994e-06	-6.79327e-06	-4.13625e-05	-1.67867e-05	-1.20497e-05	1.36748e-05	0.0002945	-1.43125e-06	-2.9726e-06	-2.66681e-05	-9.35801e-06	-6.31218e-06	4.19872e-08	-3.66987e-08	-2.00144e-05	-2.60561e-06	0	-3.66987e-08	-1.55433e-05	0	-3.66987e-08	-2.34439e-05	-4.00016e-06	-7.31522e-05	-1.35785e-06	-3.42063e-05	-8.04551e-06	-7.58429e-06
	514940	-7.44391e-07	-0.000227466	-0.000171962	-1.55465e-06	-7.76155e-05	-0.000130036	-8.33614e-05	0.000208777	-0.000159251	-5.04716e-05	0	-0.000554994	1.34471e-06	-0.000143754	6.51426e-06	7.80494e-05	7.96397e-05	-0.000203544	-1.37612e-05	8.67949e-07	-0.000116502	5.18029e-05	0.000162009	4.76973e-05	-0.000264473	-7.23862e-06	-0.00156758	-3.63317e-06	6.92806e-05	0.000167335	8.28343e-05	-3.19468e-05	3.81731e-07	1.65224e-07	7.33638e-05	6.13399e-05	0	8.63942e-07	-6.95881e-05	0	-8.02724e-07	0.000302146	-2.73559e-05	-4.5992e-05	-9.93157e-06	8.50405e-05	-4.67571e-05	6.92554e-05
	1076587	-1.27644e-06	-5.65829e-05	-4.79263e-06	5.42788e-07	-1.19925e-05	3.81841e-05	4.89848e-05	8.11699e-06	7.94792e-06	1.07694e-05	0	-6.3609e-06	-7.32372e-08	3.09372e-05	-3.83061e-06	-1.87115e-06	-5.18974e-06	-1.61059e-05	-3.38141e-07	-1.56282e-06	7.36186e-06	6.09776e-06	4.42554e-05	1.10614e-05	-7.61378e-06	-3.36058e-07	0.000328115	5.86058e-07	-1.77196e-06	-3.49354e-05	6.12147e-06	-5.51987e-06	8.42949e-08	-1.55449e-08	4.79968e-06	-1.55881e-06	0	-2.19551e-08	-3.1891e-07	0	1.00962e-08	1.58654e-07	-3.68157e-06	7.49503e-05	-2.70337e-06	-3.27774e-05	4.98526e-06	-2.70481e-06
	306124	-2.25905e-05	-9.67644e-06	-3.11186e-06	-1.70978e-06	-2.55848e-05	-5.25454e-05	-3.09063e-05	-5.81074e-05	-3.95713e-05	-2.54562e-05	0	-0.00011982	-7.70833e-08	-1.54833e-05	-1.78652e-05	-1.45109e-05	-5.40436e-05	-8.33482e-05	-3.08173e-06	2.06154e-06	-2.11612e-05	-3.78686e-06	-3.06087e-05	-4.48527e-05	-2.16506e-06	3.28189e-06	-0.000115775	-3.58958e-06	-8.30144e-06	0.000100548	-2.48439e-05	-2.28397e-06	-2.05449e-07	-8.34936e-08	-5.09247e-05	-7.29343e-06	0	-1.02724e-07	-3.79215e-05	0	-1.02724e-07	-5.8226e-05	-1.1197e-05	-4.98317e-05	-3.8008e-06	3.78841e-05	-1.74865e-05	-1.93676e-05
	446153	-2.94391e-06	-1.67349e-05	-3.86346e-06	1.61218e-07	-2.39647e-06	6.62212e-06	-5.625e-07	-2.53526e-06	-7.13141e-07	-4.18301e-06	0	0.000114433	-1.05769e-08	-2.76538e-06	-1.48301e-06	-1.82821e-06	-5.03718e-06	-8.59904e-06	-3.17308e-07	-4.25641e-07	-2.17885e-06	-2.78846e-07	-5.8891e-06	2.93173e-06	-5.375e-06	-6.45192e-07	-2.20157e-05	1.77981e-06	-8.50321e-07	-6.49776e-06	3.1975e-05	-1.67821e-06	-2.11538e-08	-4.16667e-09	4.96827e-05	-7.50962e-07	0	-1.05769e-08	2.41955e-05	0	-1.05769e-08	5.80128e-07	-1.14006e-06	-4.9391e-06	-3.91346e-07	-8.49968e-06	4.06795e-06	-1.16026e-07
	589277	-8.93429e-07	-3.81394e-06	-1.03558e-06	-3.0609e-08	-1.00176e-06	-1.68221e-06	-7.82853e-07	-2.25962e-07	-1.02163e-06	1.36971e-06	0	-1.44936e-06	2.90064e-08	-1.52308e-06	8.49199e-07	6.85897e-08	-2.57692e-07	9.46042e-06	-9.13462e-08	-5.51282e-08	-6.27244e-07	-1.29808e-07	-2.33365e-06	-6.2484e-07	-1.77724e-06	-1.69712e-07	-4.06202e-06	-6.10577e-08	-2.46635e-07	-1.88446e-06	-7.20192e-07	-4.48718e-09	1.95513e-08	-3.04487e-09	-4.66346e-07	-2.16186e-07	0	-3.04487e-09	4.27885e-07	0	-3.04487e-09	-9.27885e-07	-3.31891e-07	-3.43109e-06	-1.1266e-07	-9.77083e-07	-1.09615e-07	1.33558e-06
	349024	5.56226e-05	-0.000320761	-0.000103219	-5.85304e-06	-0.000160645	0.000118509	0.000207291	7.55946e-05	-5.23966e-05	-3.06617e-05	0	0.00257663	-2.83173e-07	-4.79154e-05	-5.14027e-05	4.43276e-05	-8.7741e-05	-0.000278495	-9.07212e-06	1.75128e-06	-8.21029e-05	-2.95016e-05	3.07074e-05	-2.35652e-05	-0.000226835	-1.67062e-05	-0.000661563	-8.93478e-06	-3.22447e-05	-0.000170915	-2.98497e-05	-6.09365e-05	5.10577e-07	-3.60096e-07	-0.000191633	-2.82976e-05	0	-3.98558e-07	-0.000154989	0	-1.16506e-07	-1.13782e-07	-3.98338e-05	-0.000285316	-1.42915e-05	-0.000233952	3.65942e-05	-5.58106e-05
	4325509	0	0	0	0	0	0	0	0	0	0	0	0	0	0	0	0	0	0	0	0	0	0	0	0	0	0	0	0	0	0	0	0	0	0	0	0	0	0	0	0	0	0	0	0	0	0	0	0
	840914	5.93526e-05	-0.000302247	-3.84923e-05	-3.74615e-06	2.86769e-05	-0.000109665	-9.17949e-05	-7.00577e-05	-7.84936e-05	-0.000137392	0	-0.000355946	-1.51282e-07	-0.000124401	-1.00218e-05	1.35333e-05	-8.50718e-05	-0.000151909	-2.35897e-06	1.06692e-05	-5.49333e-05	-1.93141e-05	-7.65821e-05	-6.05872e-05	-6.69551e-05	9.49615e-06	-0.000551762	-5.13718e-06	-1.1209e-05	0.000384362	-4.28436e-05	5.39026e-05	-2.89744e-07	-1.32051e-07	-3.83654e-05	-9.83077e-06	0	-1.38462e-07	-4.94231e-05	0	-1.32051e-07	-0.000135147	-4.17564e-06	-0.000233718	4.05564e-05	0.000392328	-3.67026e-05	-1.37782e-05
	828483	9.17147e-06	-2.53439e-05	-1.00814e-05	-2.8109e-07	-9.85801e-06	3.44263e-06	1.03093e-05	7.90064e-06	4.42788e-06	5.32981e-06	0	0.000252382	-2.98077e-08	-4.66282e-06	-2.62404e-06	3.68462e-06	-1.10756e-05	-1.75734e-05	-8.94231e-07	-1.65e-06	-6.14038e-06	-5.60897e-07	3.73718e-07	4.36122e-06	-1.19776e-05	5.98397e-07	-4.38234e-05	-2.77885e-07	-1.76058e-06	-1.75619e-05	5.1609e-06	-4.76154e-06	-8.33333e-09	1.11218e-07	8.30449e-06	-1.66122e-06	0	-2.33974e-08	1.50641e-07	0	-2.98077e-08	9.66987e-06	-2.92212e-06	-1.64904e-05	-1.10288e-06	-1.53651e-05	6.04231e-06	1.3391e-06
	773251	0	0	0	0	0	0	0	0	0	0	0	0	0	0	0	0	0	0	0	0	0	0	0	0	0	0	0	0	0	0	0	0	0	0	0	0	0	0	0	0	0	0	0	0	0	0	0	0
	355837	-6.28045e-06	-3.33651e-05	-9.30192e-06	1.15673e-06	-6.76603e-07	-8.52468e-06	2.67147e-06	4.15032e-05	-2.67147e-06	1.46753e-05	0	-2.85782e-05	1.95513e-08	-1.25718e-05	1.71856e-05	4.00256e-06	7.60256e-07	-1.95471e-05	-7.59615e-07	-1.41795e-06	-5.21603e-06	5.67628e-06	7.68526e-06	6.66699e-06	-5.74679e-06	-5.83013e-07	-4.23228e-05	-9.49038e-07	-2.0125e-06	2.75673e-06	-6.18397e-06	-3.97692e-06	-5.0641e-08	1.3141e-08	-7.53205e-07	-1.79776e-06	0	-2.53205e-08	-9.65705e-06	0	-2.53205e-08	1.88686e-05	-2.3625e-06	-7.74679e-06	-9.17628e-07	-1.03131e-05	3.05e-06	1.21519e-05
	824876	-1.43269e-05	-5.84244e-05	-1.18436e-05	4.15513e-06	-1.84859e-05	-3.03628e-05	-1.34615e-05	-2.34487e-05	-2.14744e-05	-2.57462e-05	0	-0.000100841	-3.97436e-08	-2.30077e-05	4.96923e-06	-8.62821e-07	-2.3791e-05	-3.6991e-05	1.29103e-05	-2.37308e-06	-9.50769e-06	4e-06	-3.06513e-05	8.39346e-05	-2.96923e-05	-2.82821e-06	0.000118913	5.44359e-06	-3.62308e-06	-4.11667e-06	-1.17641e-05	1.30513e-06	-9.23077e-08	6.92308e-08	2.12179e-06	-3.27692e-06	0	-4.61538e-08	1.80833e-05	0	-4.61538e-08	-1.61154e-05	1.12641e-05	-6.34872e-05	-3.23077e-07	-2.76385e-05	-5.56538e-06	-6.40897e-06
	514272	2.31763e-05	-4.67686e-05	-1.32321e-05	6.40385e-07	9.47237e-05	2.39891e-05	-6.625e-06	1.68654e-05	-5.5609e-06	1.87801e-05	0	-8.88359e-05	-3.14103e-08	2.69654e-05	-5.98782e-06	-5.09103e-06	9.72385e-05	4.41218e-06	-1.90385e-06	-1.50897e-06	4.09359e-06	9.74359e-07	-3.69359e-06	2.00263e-05	8.26026e-05	2.13526e-06	-0.000101299	-5.26282e-07	-3.0891e-06	-2.32622e-05	-1.06436e-05	1.68077e-06	-1.26923e-07	-6.34615e-08	-2.21795e-05	-2.68526e-06	0	-3.78205e-08	-1.10385e-05	0	-6.34615e-08	-9.42308e-07	-6.70577e-06	4.04808e-05	-1.18782e-06	-2.67545e-05	-4.43846e-06	-7.01667e-06
	363400	-3.25321e-07	-4.92276e-06	2.14679e-06	1.11859e-07	4.59904e-06	5.89199e-06	1.20994e-06	6.34936e-06	-2.93269e-07	5.83558e-06	0	-2.15782e-05	3.20513e-10	-6.53846e-08	-9.68269e-07	-9.33333e-07	5.84359e-06	1.63054e-05	-3.75e-07	-8.53846e-07	2.70705e-06	8.17308e-07	9.90321e-06	3.44904e-06	8.99038e-06	3.14423e-07	-1.64381e-05	2.49679e-07	5.32372e-07	-7.53173e-06	3.72628e-06	-2.30385e-06	-3.78205e-08	-6.08974e-09	2.83013e-06	4.77885e-07	0	6.73077e-09	2.15705e-06	0	-6.08974e-09	3.66346e-06	-1.48429e-06	8.42949e-07	-6.93269e-07	-8.7234e-06	3.64103e-07	4.48718e-09
	588929	4.23526e-05	-0.000236632	-3.04603e-05	-3.14359e-06	4.65679e-05	-8.27231e-05	-9.09231e-05	-6.38782e-05	-6.79038e-05	-0.000125976	0	-0.000378703	-1.32051e-07	-0.000106004	-7.34872e-06	2.91038e-05	-8.39308e-05	-0.000159524	5.25641e-07	1.065e-05	-5.49333e-05	-1.9391e-05	-5.19218e-05	-5.30551e-05	-5.88013e-05	7.52179e-06	-0.000441095	-4.64359e-06	-1.11513e-05	0.000362163	-4.12154e-05	5.90308e-05	-2.64103e-07	-7.4359e-08	-2.10513e-05	-9.83077e-06	0	-1.38462e-07	-4.80513e-05	0	3.46154e-08	-0.000128013	1.79231e-06	-0.000205647	4.84218e-05	0.000370258	-3.29782e-05	-7.43205e-06
	360015	-9.91346e-06	-0.000103908	-1.35872e-05	-9.50641e-07	-1.29955e-05	7.14417e-05	0.000118503	-2.49615e-05	1.00353e-05	-2.98263e-05	0	-8.92192e-05	-3.01282e-08	-2.11679e-05	-4.34167e-06	-6.40128e-06	-1.16308e-05	-2.87571e-05	-9.03846e-07	-1.82821e-06	-7.52692e-06	-6.50641e-06	-2.08436e-05	-1.61263e-05	-2.12692e-05	-2.00449e-06	0.00112304	-1.30962e-06	-2.95962e-06	-2.77032e-05	-9.67436e-06	-5.77179e-06	-6.02564e-08	-3.65385e-08	-1.85833e-05	-2.59423e-06	0	-3.65385e-08	-1.41859e-05	0	-3.65385e-08	-3.48782e-05	-2.52115e-06	4.52756e-05	-1.35192e-06	-3.45263e-05	3.62692e-06	-7.22949e-06
	560535	-4.16026e-06	-3.56154e-05	-9.69872e-06	7.75641e-07	-8.87821e-06	8.33333e-07	1.23718e-06	1.58462e-05	-4.27564e-06	2.58333e-05	0	-4.72051e-05	6.41026e-09	2.58205e-05	-2.33974e-06	-7.5e-07	5.34615e-06	1.71731e-05	-6.41026e-08	-1.5e-06	-1.18846e-05	9.46154e-06	3.51282e-05	1.65256e-05	-9.98718e-06	6.15385e-07	-9.23782e-05	8.91026e-07	9.76282e-06	-2.2109e-05	1.06154e-05	-5.03205e-06	-3.84615e-08	1.92308e-08	3.05769e-06	8.64744e-06	0	1.21795e-07	-1.11538e-06	0	-5.76923e-08	8.42308e-06	-1.71154e-06	5.04167e-05	-2.12821e-06	-1.90128e-05	4.10256e-07	4.10256e-06
	484304	-6.91587e-06	-0.000109109	-7.76561e-05	1.18482e-05	6.94027e-05	0.000213309	-5.0363e-05	0.000106595	0.000197744	0.000108615	0	-0.000152915	-3.75481e-07	0.000342627	2.79011e-05	-1.86353e-05	8.06064e-05	-1.12979e-05	8.41506e-06	-7.64872e-06	7.31894e-05	5.54856e-05	0.000160969	1.59643e-05	4.18446e-05	1.28478e-06	-0.000387384	-4.15016e-06	-2.19139e-05	-0.000173129	-4.1801e-05	-1.78782e-06	-7.76603e-07	-8.0609e-08	-6.89343e-05	-1.93771e-05	0	-2.72917e-07	-4.06747e-05	0	1.59247e-06	1.32772e-05	-3.78633e-05	0.00032428	-1.2662e-05	-0.000177735	6.39314e-05	7.9192e-05
	516966	-1.33694e-05	-9.74258e-05	-1.92029e-05	-1.47324e-06	-2.62457e-05	-5.54343e-06	3.08413e-06	-2.91587e-05	-7.73237e-07	-2.97659e-05	0	0.00113943	-5.08013e-08	-2.06141e-05	-1.01095e-05	-8.92244e-06	-1.73628e-05	-4.06732e-05	-1.52404e-06	2.96154e-07	-1.04651e-05	-7.76763e-06	-2.49817e-05	-1.41277e-05	-4.0133e-05	-4.1149e-06	-8.18944e-05	-1.35304e-06	-4.1149e-06	-3.22848e-05	-4.71827e-06	-8.73782e-06	-1.01603e-07	-5.08013e-08	-2.77003e-05	-3.60689e-06	0	-5.08013e-08	-1.34215e-05	0	-5.08013e-08	-3.94119e-05	-5.53734e-06	-5.16587e-05	-1.87965e-06	-4.23063e-05	1.50173e-05	-1.08715e-05
	192347	-3.20064e-05	-0.000106731	-1.28205e-05	7.62821e-07	-4.40385e-06	1.27692e-05	-3.99551e-05	-2.11731e-05	1.22949e-05	-1.28141e-05	0	0.000102603	7.30769e-07	3.86987e-05	1.64936e-05	1.65385e-06	-3.44936e-05	-8.83974e-06	9.23077e-06	-6.01282e-06	-2.50897e-05	-3.04487e-06	3.84808e-05	-2.39359e-05	2.75641e-06	-7.83974e-06	-0.000160763	2.96154e-06	-9.51923e-06	-3.28718e-05	3.39744e-06	-1.87628e-05	8.20513e-07	2.24359e-07	9.12949e-05	-8.64744e-06	0	-1.21795e-07	2.88333e-05	0	5.44872e-07	-1.3141e-06	3.76346e-05	-6.68269e-05	-4.27564e-06	-3.73974e-05	9.02564e-06	5.03846e-05
	578837	0	0	0	0	0	0	0	0	0	0	0	0	0	0	0	0	0	0	0	0	0	0	0	0	0	0	0	0	0	0	0	0	0	0	0	0	0	0	0	0	0	0	0	0	0	0	0	0
	238205	0	0	0	0	0	0	0	0	0	0	0	0	0	0	0	0	0	0	0	0	0	0	0	0	0	0	0	0	0	0	0	0	0	0	0	0	0	0	0	0	0	0	0	0	0	0	0	0
	299882	-7.25321e-06	-2.10122e-05	-8.93077e-06	1.82628e-06	-1.40519e-05	-2.29212e-05	-1.24583e-05	-1.65385e-05	-1.20032e-05	-1.73609e-05	0	-5.715e-05	4.55128e-08	-2.16051e-05	1.17885e-06	1.20513e-07	-1.72295e-05	-3.39404e-05	8.22436e-06	-1.45769e-06	-9.11154e-06	3.20513e-08	-1.43077e-06	3.34878e-05	-1.49231e-05	-1.96731e-06	7.38929e-05	3.53782e-06	1.61603e-06	1.72058e-05	-6.61154e-06	-1.14615e-06	6.53846e-08	2.62821e-08	2.07372e-05	1.4109e-06	0	1.98718e-08	1.92308e-05	0	-4.42308e-08	-1.4e-05	2.4416e-05	-4.98077e-05	-1.63654e-06	-1.12865e-05	-3.78462e-06	-1.0641e-07
	851865	0.000159163	0.000122596	7.00526e-05	-3.90385e-07	-0.000162269	-0.000115188	-8.97981e-05	3.79103e-05	-0.000150029	3.15019e-05	0	-0.000500279	-2.3141e-07	-9.56513e-05	1.11224e-05	2.27128e-05	7.89346e-05	6.63058e-05	-8.28846e-06	7.64128e-05	-0.000129542	1.57628e-05	0.000112873	0.00011714	-0.0002205	-8.39744e-08	-0.00123176	-6.19167e-06	8.89801e-05	0.000185602	-6.07436e-06	1.18462e-06	1.01282e-07	-1.99359e-07	-0.000126526	7.91468e-05	0	1.11474e-06	-0.000164603	0	-5.71154e-07	3.41218e-05	-4.39288e-05	6.28526e-05	-1.6216e-05	0.00019969	-4.65359e-05	-2.63231e-05
	843553	8.01122e-06	-1.20349e-05	2.42558e-05	-2.88782e-07	8.71122e-06	5.58109e-06	-9.82532e-06	-1.375e-06	-1.34776e-06	-2.04583e-06	0	-4.63154e-05	-2.85256e-08	2.33205e-06	9.32372e-07	2.68846e-06	1.01064e-05	1.97532e-06	1.05769e-07	6.26923e-07	-5.87628e-06	-1.86859e-06	-2.59038e-06	-2.59295e-07	7.9391e-06	2.58045e-06	-3.69135e-06	-6.0609e-07	-2.31058e-06	9.19583e-06	-6.20321e-06	5.58077e-06	-5.70513e-08	-2.85256e-08	-9.0609e-06	-2.02532e-06	0	-2.85256e-08	-6.47756e-06	0	5.48077e-08	6.81731e-06	-2.75673e-06	-3.20513e-09	-7.73397e-07	8.11955e-06	-2.46923e-06	-7.51923e-07
	692154	-3.13301e-07	3.01867e-05	-8.50962e-07	-5.04808e-08	-1.24599e-06	-1.73157e-06	-4.91186e-07	-1.68109e-06	8.98237e-07	-1.85657e-06	0	-2.77885e-06	-2.40385e-09	-1.48077e-06	-4.78365e-07	-4.26282e-07	-1.41667e-06	-1.95433e-06	-7.21154e-08	-4.48718e-08	-4.95192e-07	-4.50321e-07	-2.68109e-06	-1.15625e-06	-7.96474e-07	8.88622e-07	1.96322e-05	-9.375e-08	-1.94712e-07	-1.87099e-06	-5.94551e-07	-4.13462e-07	8.01282e-09	-2.40385e-09	-1.34455e-06	-1.70673e-07	0	-2.40385e-09	-1.02083e-06	0	-2.40385e-09	-1.52404e-06	-2.62019e-07	-4.97596e-06	-8.89423e-08	-2.24439e-06	-5.35256e-07	-5.14423e-07
	646800	5.20833e-08	-1.35236e-05	-4.49679e-07	7.64423e-08	6.15016e-06	-2.47772e-06	-1.05529e-06	2.45994e-06	4.04647e-07	-4.5016e-07	0	-7.6109e-06	1.8109e-08	-2.85128e-06	2.96266e-06	2.15449e-06	5.72692e-06	-5.20689e-06	-2.25962e-07	-2.74359e-07	-1.5516e-06	6.84295e-07	-4.72115e-07	-1.16506e-07	7.68429e-06	-1.16506e-07	-1.67486e-05	-1.65545e-07	-5.97276e-07	-1.92099e-06	-1.59327e-06	1.23013e-06	-1.50641e-08	5.28846e-09	-1.90705e-07	-5.34776e-07	0	-7.53205e-09	-2.48237e-06	0	-7.53205e-09	3.30929e-06	-2.82532e-07	-5.21314e-06	-2.78686e-07	-1.85593e-06	4.27564e-07	4.5484e-06
	249776	-1.61458e-06	-9.99535e-06	-1.87788e-06	2.85417e-07	-2.51266e-06	-3.11106e-06	-1.67067e-06	-2.85417e-06	-3.14022e-06	-1.57324e-06	0	-1.23455e-05	1.42628e-08	3.65128e-06	-1.55288e-07	-3.89103e-07	-1.28077e-06	3.44183e-06	6.84295e-07	-2.78205e-07	-1.0234e-06	3.06891e-06	2.27279e-05	8.52067e-06	-3.88622e-06	-4.02404e-07	-6.61266e-06	5.11378e-07	-4.02404e-07	-2.47612e-06	-1.32147e-06	-3.35256e-07	-9.9359e-09	-4.96795e-09	-1.01763e-06	-3.52724e-07	0	-4.96795e-09	1.76282e-08	0	-4.96795e-09	-1.28686e-06	3.17468e-07	1.42788e-06	-1.83814e-07	-4.36747e-06	-4.28846e-07	2.25321e-07
	583746	-5.23494e-05	0.00047776	-8.62821e-05	-2.39423e-06	-8.71699e-05	-7.12404e-05	-3.41955e-05	-2.39808e-05	3.75673e-05	-5.29006e-05	0	-0.000408045	9.29487e-08	-0.000132417	1.29263e-05	4.69295e-05	-7.98718e-06	-0.000139792	-5.80128e-06	6.08974e-07	0.000443032	-1.47885e-05	-0.000155942	-2.08622e-05	8.76282e-06	-7.74038e-06	-0.000151298	-3.15705e-06	-2.33237e-05	0.000100356	-6.13526e-05	0.000148603	1.08974e-07	5.22436e-07	-6.66731e-05	-2.11635e-05	0	-2.98077e-07	1.48462e-05	0	-2.98077e-07	-4.59808e-05	-3.12019e-05	-4.97756e-05	6.41987e-06	0.00012608	4.42949e-06	1.40897e-05
	4328026	-4.42308e-07	9.51538e-06	1.595e-05	3.11538e-07	-7.33333e-07	-2.09487e-06	-6.79487e-07	6.60256e-06	8.23077e-06	6.26795e-06	0	3.13077e-06	-3.84615e-09	1.15e-06	-9.87179e-08	1.42308e-07	-5.61667e-06	-1.35756e-05	-4.35897e-07	-3.37179e-07	-4.75385e-06	2.02564e-06	-4.47436e-07	-2.06154e-06	4.83974e-06	3.16667e-07	-1.01846e-05	-5.21795e-07	1.34231e-06	-2.86923e-06	-3.45897e-06	-2.96923e-06	-4.61538e-08	1.11538e-07	-4.85897e-06	1.09231e-06	0	1.53846e-08	-5.58333e-06	0	-1.02564e-08	1.21538e-05	-1.31667e-06	2.76282e-06	-8.47436e-07	-6.04359e-06	2.09872e-06	6.33718e-06
	564704	-6.33013e-07	1.39824e-05	1.44551e-06	8.49359e-08	2.96474e-07	-1.07853e-06	-4.00641e-08	-4.07051e-07	1.04006e-06	1.17788e-06	0	-4.90385e-06	-4.80769e-09	-2.0641e-06	3.1891e-07	-1.98718e-07	-1.82051e-06	-3.13301e-06	-1.44231e-07	-1.60256e-07	-9.90385e-07	9.61538e-09	2.38782e-06	-8.38141e-07	3.13782e-06	-3.50962e-07	5.02724e-06	-1.42628e-07	6.42628e-07	3.44391e-06	-3.42949e-07	-1.98718e-07	3.20513e-09	1.60256e-09	-1.77885e-06	5.6891e-07	0	8.01282e-09	-1.83013e-06	0	-4.80769e-09	-2.98077e-07	-4.85577e-07	-3.22115e-06	-1.77885e-07	8.125e-07	1.92308e-07	1.82692e-07
	403701	-2.44792e-06	-2.2453e-05	-2.84712e-06	-2.18429e-07	-2.47804e-06	-3.03542e-06	-4.33093e-06	2.78686e-06	-4.85817e-06	1.50114e-05	0	-1.86494e-05	-7.53205e-09	-2.83205e-06	-8.96314e-07	-1.41603e-06	1.86795e-06	6.25687e-05	-2.25962e-07	-4.21795e-07	-1.5516e-06	-1.43109e-06	-9.0234e-06	-1.51394e-06	-1.73237e-06	-3.08814e-07	-1.41075e-05	7.53205e-09	-6.10096e-07	-6.18381e-06	-2.00353e-06	-1.29551e-06	-1.50641e-08	-7.53205e-09	-4.29327e-06	-5.34776e-07	0	-7.53205e-09	-2.03365e-06	0	-7.53205e-09	-5.19712e-06	-8.20994e-07	-4.74519e-06	-2.78686e-07	-7.55465e-06	-2.71154e-07	-1.61186e-06
	922761	5.22412e-05	-1.22152e-05	5.33054e-05	-7.16346e-08	8.5188e-05	-9.80913e-06	-2.127e-05	-5.03478e-05	-1.57268e-05	-3.03816e-05	0	2.21173e-05	-1.15865e-07	-3.60013e-05	-1.26021e-05	-5.1609e-06	8.30551e-05	-8.73268e-05	-3.60417e-06	3.44872e-07	-2.51888e-05	-5.02724e-06	-5.9217e-05	-1.62441e-05	6.79087e-05	5.57644e-06	3.32341e-05	-4.6149e-06	5.93329e-05	-1.74332e-05	2.81349e-05	-1.07173e-05	7.04167e-07	-1.15865e-07	-6.08253e-05	5.27607e-05	0	7.43109e-07	-4.5976e-05	0	-1.15865e-07	1.62837e-05	-1.3078e-05	-8.47324e-05	-4.5242e-06	-2.96553e-05	-1.0825e-05	-1.97567e-05
	361811	-1.98413e-05	-0.000236816	-1.52468e-05	4.96795e-08	4.91987e-07	7.62965e-05	-1.06458e-05	-5.82372e-06	2.90865e-06	9.66186e-06	0	-0.000160737	4.80769e-09	4.5391e-05	2.05401e-05	-5.51282e-07	-1.1641e-05	0.000135947	3.60577e-06	-3.62179e-06	-2.67404e-05	-4.61218e-06	-1.51635e-05	1.08381e-05	1.15994e-05	-2.24519e-06	-0.000216187	6.90545e-06	-1.04696e-05	-5.45978e-05	9.18429e-05	1.3e-05	-2.21154e-07	-8.49359e-08	0.000143849	-9.21635e-06	0	-1.29808e-07	9.7766e-05	0	5.30449e-07	-8.0609e-06	-5.03365e-06	-3.50962e-06	-2.2516e-06	-4.69407e-05	8.92949e-06	-4.44551e-06
	687245	-7.03446e-06	0.000107663	-7.48942e-06	1.52724e-07	3.49567e-06	3.19728e-06	5.4351e-06	-8.76442e-06	2.7476e-06	1.10736e-05	0	-4.64468e-05	-6.89103e-09	-5.31538e-06	-4.83926e-06	-6.60897e-07	-1.13744e-05	-1.90575e-05	-7.83654e-07	-1.09744e-06	-5.38109e-06	-2.54006e-06	7.78301e-06	-6.37869e-06	2.99215e-05	-1.74407e-06	6.23816e-05	-2.6234e-07	-2.11587e-06	1.89002e-05	3.35288e-06	-5.76923e-09	-5.22436e-08	-2.61218e-08	3.99519e-06	-1.85465e-06	0	-2.61218e-08	-1.9375e-06	0	-2.61218e-08	-1.60625e-05	-2.84728e-06	-1.6234e-06	-9.66506e-07	7.24215e-06	-1.31859e-06	-3.43622e-06
	583117	7.37179e-08	-6.16026e-07	-2.42308e-07	-1.85897e-08	-2.8141e-07	-1.55769e-07	9.9359e-08	-1.53846e-07	-1.12179e-07	1.55769e-07	0	-1.52949e-06	-6.41026e-10	-2.66667e-07	-6.34615e-08	5.89744e-08	9.48718e-08	1.01731e-06	-1.92308e-08	-2.94872e-08	-1.32051e-07	-3.84615e-08	-6.26923e-07	-1.22436e-07	-2.11538e-07	-4.55128e-08	-1.89295e-06	6.41026e-10	4.60897e-07	5.82692e-07	2.46154e-07	4.41026e-07	-1.28205e-09	-6.41026e-10	-3.58974e-07	4.09615e-07	0	5.76923e-09	8.97436e-08	0	-6.41026e-10	-1.79487e-07	-6.98718e-08	-3.07692e-07	-2.37179e-08	2.86538e-07	-6.79487e-08	-1.37179e-07
	545371	-9.53526e-08	-6.83814e-07	-2.95833e-07	-3.25321e-08	-3.88301e-07	-6.37981e-07	-6.16987e-08	-2.77244e-07	1.41827e-07	-6.04006e-07	0	2.51731e-06	-1.12179e-09	-5.88462e-07	-1.07853e-07	1.86538e-07	-5.48718e-07	-9.12019e-07	-3.36538e-08	-2.4359e-08	-2.3109e-07	4.80769e-09	-2.34936e-07	-2.1266e-07	-6.49038e-07	-2.03526e-08	-2.01138e-06	-4.375e-08	-6.52244e-08	1.6234e-07	-2.98397e-07	-1.41667e-07	-2.24359e-09	2.45192e-08	1.29808e-07	-7.96474e-08	0	-1.12179e-09	-4.05449e-07	0	-1.12179e-09	3.60577e-07	-1.22276e-07	-1.48237e-06	-4.15064e-08	2.97917e-07	6.21795e-08	4.07372e-07
	365385	1.35817e-06	0.000174616	4.32779e-05	-4.63622e-07	1.80881e-06	1.11905e-05	2.60681e-05	-1.80112e-05	1.27877e-05	-1.09357e-05	0	-5.59314e-05	-3.47756e-08	-1.66077e-05	-5.85625e-06	-5.62756e-06	1.54103e-06	-2.82726e-05	-1.04327e-06	-4.08974e-07	6.54644e-05	-5.7484e-06	-1.88407e-05	-1.26117e-05	1.92901e-05	1.19071e-07	0.000476852	-1.35625e-06	-2.81683e-06	-2.45572e-05	-8.74391e-06	-5.71859e-06	7.37179e-09	-3.47756e-08	-1.85913e-05	-2.46907e-06	0	-3.47756e-08	-1.35497e-05	0	-3.47756e-08	4.80769e-09	-3.79054e-06	-1.6266e-06	-1.2867e-06	-2.68415e-05	3.78654e-06	-7.17276e-06
	New.0.ReferenceOTU231	4.16667e-08	-4.87821e-07	-1.78205e-07	-1.85897e-08	-2.36538e-07	-2.71154e-07	7.37179e-08	-5.76923e-08	7.37179e-08	-2.41667e-07	0	2.06026e-06	-6.41026e-10	-3.17949e-07	-6.98718e-08	1.23077e-07	-3.15385e-07	-5.21154e-07	-1.92308e-08	-1.66667e-08	-1.32051e-07	-6.41026e-09	-9.48718e-08	-6.47436e-08	-3.65385e-07	-7.05128e-09	-1.23269e-06	-2.5e-08	-3.91026e-08	1.85897e-08	-1.70513e-07	-8.46154e-08	-1.28205e-09	1.21795e-08	1.92308e-08	-4.55128e-08	0	-6.41026e-10	-2.37179e-07	0	-6.41026e-10	2.5e-07	-6.98718e-08	-8.46154e-07	-2.37179e-08	8.14103e-08	4.74359e-08	1.89744e-07
	New.0.ReferenceOTU20	0	0	0	0	0	0	0	0	0	0	0	0	0	0	0	0	0	0	0	0	0	0	0	0	0	0	0	0	0	0	0	0	0	0	0	0	0	0	0	0	0	0	0	0	0	0	0	0
	New.0.ReferenceOTU378	-3.79006e-07	2.77954e-05	4.38141e-07	-7.25962e-08	-1.33862e-06	-5.53045e-07	1.3758e-06	-1.83173e-06	8.77404e-07	-1.99984e-06	0	-6.38654e-06	-2.72436e-09	-1.62692e-06	-5.42147e-07	-5.12179e-07	-1.5359e-06	-2.2149e-06	-8.17308e-08	-6.92308e-08	-5.61218e-07	-5.11218e-07	-2.69327e-06	-1.33606e-06	-1.00481e-06	7.79327e-07	3.60447e-05	-1.0625e-07	-2.20673e-07	-2.14696e-06	-7.18269e-07	-4.62179e-07	-5.44872e-09	-2.72436e-09	-1.55288e-06	-1.93429e-07	0	-2.72436e-09	-1.13942e-06	0	-2.72436e-09	-1.40545e-06	-2.96955e-07	-3.74199e-06	-1.00801e-07	-2.79663e-06	-4.3141e-07	-5.83013e-07
	New.0.ReferenceOTU428	-1.57236e-05	-0.000187559	-2.66728e-05	-2.18894e-06	1.31925e-05	-2.98546e-05	-3.98053e-05	2.2242e-05	-9.42869e-06	-3.49258e-05	0	0.000162667	-7.54808e-08	-3.59872e-06	5.17788e-07	2.74551e-06	6.98603e-05	-2.70518e-05	-2.26442e-06	-4.22692e-06	-1.5549e-05	5.50481e-06	-2.66503e-05	-1.59857e-05	-5.35144e-05	9.11699e-07	-0.000300792	-2.94375e-06	-5.74215e-06	2.70752e-05	-2.00779e-05	-1.12006e-05	-1.50962e-07	2.96314e-07	-2.48446e-05	-5.35913e-06	0	-7.54808e-08	-3.13413e-05	0	-7.54808e-08	0.000182322	2.4649e-06	7.37356e-05	-1.03638e-06	-1.87841e-05	-9.69167e-06	-6.85801e-06
	New.0.ReferenceOTU152	0	0	0	0	0	0	0	0	0	0	0	0	0	0	0	0	0	0	0	0	0	0	0	0	0	0	0	0	0	0	0	0	0	0	0	0	0	0	0	0	0	0	0	0	0	0	0	0
	New.0.CleanUp.ReferenceOTU12292	-4.19071e-07	4.65272e-06	-1.62917e-06	-1.25481e-07	2.04647e-07	-1.85913e-06	-1.12901e-06	3.42788e-06	-5.79327e-07	-1.12644e-06	0	1.76731e-06	-4.32692e-09	-1.71795e-07	-9.18269e-08	-4.48077e-07	-2.92308e-07	-1.80625e-06	-1.29808e-07	-2.42308e-07	-8.91346e-07	9.45513e-08	-6.45192e-07	-9.33814e-07	-3.20673e-06	3.41346e-08	-1.77774e-05	-1.6875e-07	-3.50481e-07	1.78093e-06	-1.13173e-06	-6.60897e-07	-8.65385e-09	-4.32692e-09	-1.38942e-06	-3.07212e-07	0	-4.32692e-09	-1.86058e-06	0	-4.32692e-09	7.36058e-06	-3.17788e-07	1.52244e-07	-6.39423e-08	6.29471e-06	-6.04487e-07	-9.19551e-07
	New.0.CleanUp.ReferenceOTU41220	0	0	0	0	0	0	0	0	0	0	0	0	0	0	0	0	0	0	0	0	0	0	0	0	0	0	0	0	0	0	0	0	0	0	0	0	0	0	0	0	0	0	0	0	0	0	0	0
	New.0.CleanUp.ReferenceOTU170103	-5.20833e-08	-4.77724e-07	-6.05769e-08	-4.64744e-09	-8.47756e-08	3.52083e-07	6.0016e-07	-1.20192e-07	5.04808e-08	-1.48558e-07	0	-4.09615e-07	-1.60256e-10	-9.87179e-08	-3.1891e-08	-3.01282e-08	-7.5641e-08	-1.30288e-07	-4.80769e-09	-8.97436e-09	-3.30128e-08	-3.04487e-08	-1.02244e-07	-8.34936e-08	-1.26603e-07	-1.29808e-08	5.56522e-06	-6.25e-09	-1.29808e-08	-1.31571e-07	-4.26282e-08	-2.75641e-08	-3.20513e-10	-1.60256e-10	-9.13462e-08	-1.13782e-08	0	-1.60256e-10	-6.89103e-08	0	-1.60256e-10	-1.68269e-07	-1.74679e-08	2.32372e-07	-5.92949e-09	-1.67147e-07	1.98718e-08	-3.42949e-08
	268730	-5.03926e-06	-4.08777e-05	-5.87596e-06	3.95353e-07	-7.97324e-06	2.77675e-05	-8.30369e-06	-9.58814e-06	2.88381e-06	-1.37163e-06	0	-3.96622e-05	-1.55449e-08	4.53795e-05	1.21426e-06	-2.4609e-06	-5.90769e-06	2.99069e-05	3.70032e-06	-8.70513e-07	-3.20224e-06	2.65545e-06	4.64221e-05	7.0101e-06	-1.22292e-05	-1.25913e-06	-4.60771e-05	5.60417e-07	-1.25913e-06	-1.06213e-05	-4.13494e-06	-2.19936e-06	-3.10897e-08	-1.55449e-08	-7.86058e-06	-1.10369e-06	0	-1.55449e-08	-4.63301e-06	0	3.24199e-07	-1.00849e-05	-7.07212e-07	1.92067e-05	-5.7516e-07	-1.42966e-05	1.37628e-06	-3.17917e-06
	172296	-4.30689e-06	-4.07607e-05	-5.27019e-06	-3.08173e-07	-4.99087e-06	-4.86875e-06	-6.05529e-06	2.9984e-06	-8.33253e-06	2.04152e-05	0	-3.12071e-05	-1.39423e-08	-3.17821e-06	2.48189e-06	-2.51218e-06	1.81667e-06	8.73316e-05	-4.18269e-07	-5.5641e-07	-2.87212e-06	-1.32853e-06	-5.55545e-06	-1.37933e-06	-5.11699e-06	-7.1266e-07	-2.52101e-05	1.39423e-08	-1.12933e-06	-1.06774e-05	-3.08045e-06	-2.39808e-06	-2.78846e-08	-1.39423e-08	-7.85737e-06	-9.89904e-07	0	-1.39423e-08	-4.07212e-06	0	-1.39423e-08	-9.40224e-06	-1.45561e-06	-8.23878e-06	-5.15865e-07	-1.22085e-05	-3.09615e-07	-2.9516e-06
	New.1.ReferenceOTU103	-9.43429e-06	0.000293189	-5.32628e-06	-7.94551e-07	-1.53587e-05	-1.33439e-05	-1.70978e-05	-1.3766e-05	2.3508e-05	4.88141e-07	0	-7.37423e-05	-2.91667e-08	-1.78769e-05	-2.05417e-06	-2.86795e-06	-1.75385e-06	-2.37125e-05	-8.75e-07	-1.63333e-06	0.000226402	-5.19551e-06	-1.43583e-05	-1.31958e-05	5.28494e-05	-2.14455e-06	0.000125467	-1.1375e-06	-2.35609e-06	-2.26894e-05	-7.75833e-06	-4.97821e-06	-5.83333e-08	-2.27564e-08	-1.62212e-05	-2.07083e-06	0	-2.91667e-08	-1.25224e-05	0	-2.91667e-08	-7.53526e-06	-3.17917e-06	3.09295e-06	-1.07917e-06	-2.14465e-05	1.24372e-05	-5.85064e-06
	New.1.ReferenceOTU17	-7.52885e-06	-5.67276e-05	2.88397e-05	-3.55769e-07	3.02596e-05	2.1984e-05	-2.45192e-06	3.20513e-08	1.34712e-05	5.9391e-06	0	-6.11731e-05	-2.88462e-08	-5.48718e-06	-3.99038e-06	-3.03205e-06	-6.41667e-06	-4.61859e-06	-8.65385e-07	-1.26923e-06	-5.94231e-06	-4.74359e-07	3.64615e-05	9.72756e-06	8.17244e-05	5.24679e-06	5.99679e-06	1.98397e-06	-2.25321e-06	-3.95833e-06	1.25192e-05	-1e-06	-5.76923e-08	5.44872e-08	2.15641e-05	-2.04808e-06	0	-2.88462e-08	7.33974e-06	0	-2.88462e-08	1.22628e-05	8.55769e-07	2.05641e-05	3.08654e-06	1.04167e-06	-1.22436e-06	-1.86538e-06
	New.2.ReferenceOTU17	1.13213e-05	3.83098e-05	4.36442e-06	1.21314e-07	4.82591e-05	-2.09952e-06	-1.60016e-06	-5.34135e-06	-2.17147e-07	1.38704e-05	0	-3.23609e-05	1.16987e-08	1.89436e-05	-5.24247e-06	-2.73013e-06	3.13359e-05	-7.94407e-06	-9.95192e-07	-1.92821e-06	-8.15417e-06	-7.32372e-07	-6.51058e-06	-1.16138e-06	5.5242e-05	1.71955e-07	1.26489e-05	-1.10144e-06	-2.18061e-06	-2.22276e-07	-9.14455e-06	-3.92372e-06	1.05769e-08	-3.95833e-08	-1.61843e-05	-1.90016e-06	0	-2.67628e-08	-9.55929e-06	0	-3.95833e-08	-1.74199e-06	-2.80817e-06	1.9492e-05	-1.43894e-06	-5.70849e-06	-2.16859e-06	-2.56058e-06
	New.2.ReferenceOTU12	-5.44792e-06	0.000785064	-2.28933e-05	-1.61971e-06	-3.15204e-05	-4.39598e-05	-1.13886e-05	-4.16426e-05	2.12572e-05	-4.79296e-05	0	-0.000126126	-5.49679e-08	-3.76551e-05	-1.19194e-05	-1.12571e-05	-3.58231e-05	-4.98748e-05	-1.84135e-06	-9.30769e-07	-1.26439e-05	-1.13542e-05	-6.89798e-05	-2.90678e-05	-1.8899e-05	2.33553e-05	0.000496308	-2.39375e-06	-4.97163e-06	-4.5071e-05	-1.60958e-05	-1.05122e-05	-5.86538e-08	-6.13782e-08	-3.40946e-05	-4.35785e-06	0	-6.13782e-08	-2.61683e-05	0	-6.13782e-08	-3.92548e-05	-6.68381e-06	-0.000125348	-2.27099e-06	-5.57867e-05	-1.39083e-05	-1.2276e-05
	New.2.ReferenceOTU4	1.85833e-05	-1.83179e-05	-6.92179e-06	-6.66667e-08	4.0459e-05	-7.99872e-06	1.92308e-07	-2.37179e-06	-5.62821e-06	1.91846e-05	0	-6.10295e-05	-2.30769e-08	6.32269e-05	-1.56026e-06	-4.85769e-06	2.22872e-05	-2.59218e-05	-9.48718e-07	-1.69615e-06	-7.39487e-06	3.33333e-06	-1.4691e-05	-2.81154e-06	4.18333e-05	2.38718e-06	-4.59026e-05	-9.32051e-07	-1.88205e-06	-2.08077e-06	-8.37564e-06	-4.84103e-06	-4.61538e-08	-3.58974e-08	-1.47244e-05	-1.63846e-06	0	-2.30769e-08	-7.73718e-06	0	-3.58974e-08	-7.38462e-06	-2.82308e-06	9.47949e-05	-1.32821e-06	1.03026e-05	-2.45897e-06	-1.9641e-06
	New.3.ReferenceOTU1	0	0	0	0	0	0	0	0	0	0	0	0	0	0	0	0	0	0	0	0	0	0	0	0	0	0	0	0	0	0	0	0	0	0	0	0	0	0	0	0	0	0	0	0	0	0	0	0
	New.4.ReferenceOTU44	0	0	0	0	0	0	0	0	0	0	0	0	0	0	0	0	0	0	0	0	0	0	0	0	0	0	0	0	0	0	0	0	0	0	0	0	0	0	0	0	0	0	0	0	0	0	0	0
	New.4.ReferenceOTU43	0	0	0	0	0	0	0	0	0	0	0	0	0	0	0	0	0	0	0	0	0	0	0	0	0	0	0	0	0	0	0	0	0	0	0	0	0	0	0	0	0	0	0	0	0	0	0	0
	New.5.ReferenceOTU195	0	0	0	0	0	0	0	0	0	0	0	0	0	0	0	0	0	0	0	0	0	0	0	0	0	0	0	0	0	0	0	0	0	0	0	0	0	0	0	0	0	0	0	0	0	0	0	0
fig. S5C	Hierarchically clustered taxon-taxon covariance matrix
	Operational Taxonomic Unit	New.4.ReferenceOTU43	New.5.ReferenceOTU195	New.4.ReferenceOTU44	New.3.ReferenceOTU1	New.0.CleanUp.ReferenceOTU41220	New.0.ReferenceOTU152	New.0.ReferenceOTU20	238205	368099	578837	773251	4325509	139221	829851	1084865	529116	262095	540940	589071	583117	528421	New.0.CleanUp.ReferenceOTU170103	545371	New.0.ReferenceOTU231	589277	553611	564704	646800	712047	583572	249776	592160	363400	New.0.CleanUp.ReferenceOTU12292	968954	692154	New.0.ReferenceOTU378	4328026	238608	422878	843553	403701	172296	514523	583656	311947	268730	4441081
	New.4.ReferenceOTU43	0	0	0	0	0	0	0	0	0	0	0	0	0	0	0	0	0	0	0	0	0	0	0	0	0	0	0	0	0	0	0	0	0	0	0	0	0	0	0	0	0	0	0	0	0	0	0	0
	New.5.ReferenceOTU195	0	0	0	0	0	0	0	0	0	0	0	0	0	0	0	0	0	0	0	0	0	0	0	0	0	0	0	0	0	0	0	0	0	0	0	0	0	0	0	0	0	0	0	0	0	0	0	0
	New.4.ReferenceOTU44	0	0	0	0	0	0	0	0	0	0	0	0	0	0	0	0	0	0	0	0	0	0	0	0	0	0	0	0	0	0	0	0	0	0	0	0	0	0	0	0	0	0	0	0	0	0	0	0
	New.3.ReferenceOTU1	0	0	0	0	0	0	0	0	0	0	0	0	0	0	0	0	0	0	0	0	0	0	0	0	0	0	0	0	0	0	0	0	0	0	0	0	0	0	0	0	0	0	0	0	0	0	0	0
	New.0.CleanUp.ReferenceOTU41220	0	0	0	0	0	0	0	0	0	0	0	0	0	0	0	0	0	0	0	0	0	0	0	0	0	0	0	0	0	0	0	0	0	0	0	0	0	0	0	0	0	0	0	0	0	0	0	0
	New.0.ReferenceOTU152	0	0	0	0	0	0	0	0	0	0	0	0	0	0	0	0	0	0	0	0	0	0	0	0	0	0	0	0	0	0	0	0	0	0	0	0	0	0	0	0	0	0	0	0	0	0	0	0
	New.0.ReferenceOTU20	0	0	0	0	0	0	0	0	0	0	0	0	0	0	0	0	0	0	0	0	0	0	0	0	0	0	0	0	0	0	0	0	0	0	0	0	0	0	0	0	0	0	0	0	0	0	0	0
	238205	0	0	0	0	0	0	0	0	0	0	0	0	0	0	0	0	0	0	0	0	0	0	0	0	0	0	0	0	0	0	0	0	0	0	0	0	0	0	0	0	0	0	0	0	0	0	0	0
	368099	0	0	0	0	0	0	0	0	0	0	0	0	0	0	0	0	0	0	0	0	0	0	0	0	0	0	0	0	0	0	0	0	0	0	0	0	0	0	0	0	0	0	0	0	0	0	0	0
	578837	0	0	0	0	0	0	0	0	0	0	0	0	0	0	0	0	0	0	0	0	0	0	0	0	0	0	0	0	0	0	0	0	0	0	0	0	0	0	0	0	0	0	0	0	0	0	0	0
	773251	0	0	0	0	0	0	0	0	0	0	0	0	0	0	0	0	0	0	0	0	0	0	0	0	0	0	0	0	0	0	0	0	0	0	0	0	0	0	0	0	0	0	0	0	0	0	0	0
	4325509	0	0	0	0	0	0	0	0	0	0	0	0	0	0	0	0	0	0	0	0	0	0	0	0	0	0	0	0	0	0	0	0	0	0	0	0	0	0	0	0	0	0	0	0	0	0	0	0
	139221	0	0	0	0	0	0	0	0	0	0	0	0	0	0	0	0	0	0	0	0	0	0	0	0	0	0	0	0	0	0	0	0	0	0	0	0	0	0	0	0	0	0	0	0	0	0	0	0
	829851	0	0	0	0	0	0	0	0	0	0	0	0	0	0	0	0	0	0	0	0	0	0	0	0	0	0	0	0	0	0	0	0	0	0	0	0	0	0	0	0	0	0	0	0	0	0	0	0
	1084865	0	0	0	0	0	0	0	0	0	0	0	0	0	0	0	0	0	0	0	0	0	0	0	0	0	0	0	0	0	0	0	0	0	0	0	0	0	0	0	0	0	0	0	0	0	0	0	0
	529116	0	0	0	0	0	0	0	0	0	0	0	0	0	0	0	6.25e-09	-1.60256e-10	-1.60256e-10	-1.60256e-10	-6.41026e-10	-3.20513e-10	-1.60256e-10	2.45192e-08	1.21795e-08	-3.04487e-09	-4.64744e-09	1.60256e-09	5.28846e-09	-4.80769e-09	-6.25e-09	-4.96795e-09	-3.36538e-09	-6.08974e-09	-4.32692e-09	-1.29808e-08	-2.40385e-09	-2.72436e-09	1.11538e-07	-5.92949e-09	-8.97436e-09	-2.85256e-08	-7.53205e-09	-1.39423e-08	4.67949e-08	-6.25e-09	8.01282e-09	-1.55449e-08	2.62821e-08
	262095	0	0	0	0	0	0	0	0	0	0	0	0	0	0	0	-1.60256e-10	6.25e-09	-1.60256e-10	-1.60256e-10	-6.41026e-10	-3.20513e-10	-1.60256e-10	-1.12179e-09	-6.41026e-10	2.90064e-08	-4.64744e-09	-4.80769e-09	1.8109e-08	-4.80769e-09	-6.25e-09	1.42628e-08	-3.36538e-09	3.20513e-10	-4.32692e-09	-1.29808e-08	-2.40385e-09	-2.72436e-09	-3.84615e-09	-5.92949e-09	-8.97436e-09	-2.85256e-08	-7.53205e-09	-1.39423e-08	5.96154e-08	-3.1891e-08	2.72436e-08	-1.55449e-08	-5.76923e-09
	540940	0	0	0	0	0	0	0	0	0	0	0	0	0	0	0	-1.60256e-10	-1.60256e-10	6.25e-09	-1.60256e-10	5.76923e-09	-3.20513e-10	-1.60256e-10	-1.12179e-09	-6.41026e-10	-3.04487e-09	-4.64744e-09	8.01282e-09	-7.53205e-09	-4.80769e-09	-6.25e-09	-4.96795e-09	-3.36538e-09	6.73077e-09	-4.32692e-09	-1.29808e-08	-2.40385e-09	-2.72436e-09	1.53846e-08	-5.92949e-09	-8.97436e-09	-2.85256e-08	-7.53205e-09	-1.39423e-08	4.03846e-08	-1.26603e-08	1.60256e-09	-1.55449e-08	-1.21795e-08
	589071	0	0	0	0	0	0	0	0	0	0	0	0	0	0	0	-1.60256e-10	-1.60256e-10	-1.60256e-10	6.25e-09	-6.41026e-10	-3.20513e-10	-1.60256e-10	-1.12179e-09	-6.41026e-10	-3.04487e-09	1.76282e-09	-4.80769e-09	-7.53205e-09	5.92949e-08	1.60256e-10	-4.96795e-09	-3.36538e-09	-6.08974e-09	-4.32692e-09	-1.29808e-08	-2.40385e-09	-2.72436e-09	-1.02564e-08	-5.92949e-09	-8.97436e-09	5.48077e-08	-7.53205e-09	-1.39423e-08	-3.01282e-08	-3.1891e-08	-3.04487e-08	3.24199e-07	3.26923e-08
	583117	0	0	0	0	0	0	0	0	0	0	0	0	0	0	0	-6.41026e-10	-6.41026e-10	5.76923e-09	-6.41026e-10	2.30769e-08	-1.28205e-09	-6.41026e-10	-4.48718e-09	-2.5641e-09	2.62821e-08	-1.85897e-08	1.92308e-08	-3.01282e-08	-1.92308e-08	6.41026e-10	-1.98718e-08	-1.34615e-08	1.28205e-09	-1.73077e-08	-4.55128e-08	-9.61538e-09	-1.08974e-08	-4.10256e-08	-2.37179e-08	-2.94872e-08	2.05128e-08	2.71154e-07	3.60897e-07	5.89744e-08	-6.34615e-08	-3.84615e-08	-6.21795e-08	-6.79487e-08
	528421	0	0	0	0	0	0	0	0	0	0	0	0	0	0	0	-3.20513e-10	-3.20513e-10	-3.20513e-10	-3.20513e-10	-1.28205e-09	2.5e-08	-3.20513e-10	-2.24359e-09	-1.28205e-09	1.95513e-08	2.91667e-08	3.20513e-09	-1.50641e-08	-9.61538e-09	-1.25e-08	-9.9359e-09	2.36859e-07	-3.78205e-08	-8.65385e-09	-1.3141e-08	8.01282e-09	-5.44872e-09	-4.61538e-08	-1.1859e-08	-1.79487e-08	-5.70513e-08	-1.50641e-08	-2.78846e-08	-8.97436e-09	-6.37821e-08	-4.80769e-08	-3.10897e-08	-1.15385e-08
	New.0.CleanUp.ReferenceOTU170103	0	0	0	0	0	0	0	0	0	0	0	0	0	0	0	-1.60256e-10	-1.60256e-10	-1.60256e-10	-1.60256e-10	-6.41026e-10	-3.20513e-10	6.25e-09	-1.12179e-09	-6.41026e-10	-3.04487e-09	-4.64744e-09	-4.80769e-09	-7.53205e-09	-4.80769e-09	-6.25e-09	-4.96795e-09	-3.36538e-09	-1.89103e-08	-4.32692e-09	-1.29808e-08	-2.40385e-09	1.65064e-08	-2.30769e-08	-5.92949e-09	-8.97436e-09	-2.85256e-08	-7.53205e-09	-1.39423e-08	-3.01282e-08	-3.1891e-08	-3.04487e-08	-1.55449e-08	1.98718e-08
	545371	0	0	0	0	0	0	0	0	0	0	0	0	0	0	0	2.45192e-08	-1.12179e-09	-1.12179e-09	-1.12179e-09	-4.48718e-09	-2.24359e-09	-1.12179e-09	1.26763e-07	6.60256e-08	-2.13141e-08	-3.25321e-08	-8.01282e-09	1.13782e-08	-3.36538e-08	-4.375e-08	-3.47756e-08	-2.35577e-08	-4.90385e-08	-3.02885e-08	-2.03526e-08	-1.68269e-08	-1.90705e-08	6.20513e-07	-4.15064e-08	-2.4359e-08	-1.86859e-07	-5.27244e-08	-9.75962e-08	1.86538e-07	-1.07853e-07	4.80769e-09	-1.08814e-07	6.21795e-08
	New.0.ReferenceOTU231	0	0	0	0	0	0	0	0	0	0	0	0	0	0	0	1.21795e-08	-6.41026e-10	-6.41026e-10	-6.41026e-10	-2.5641e-09	-1.28205e-09	-6.41026e-10	6.60256e-08	3.58974e-08	-1.21795e-08	-1.85897e-08	-6.41026e-09	1.92308e-09	-1.92308e-08	-2.5e-08	-1.98718e-08	-1.34615e-08	-1.79487e-08	-1.73077e-08	-7.05128e-09	-9.61538e-09	-1.08974e-08	3.24359e-07	-2.37179e-08	-1.66667e-08	-1.01282e-07	-3.01282e-08	-5.57692e-08	1.23077e-07	-6.98718e-08	-6.41026e-09	-6.21795e-08	4.74359e-08
	589277	0	0	0	0	0	0	0	0	0	0	0	0	0	0	0	-3.04487e-09	2.90064e-08	-3.04487e-09	-3.04487e-09	2.62821e-08	1.95513e-08	-3.04487e-09	-2.13141e-08	-1.21795e-08	3.84455e-07	-3.0609e-08	-7.21154e-08	-1.49038e-08	-9.13462e-08	-6.10577e-08	1.76282e-09	1.79647e-07	5.73718e-08	-8.22115e-08	-1.69712e-07	-3.28526e-08	-5.17628e-08	-3.10256e-07	-1.1266e-07	-5.51282e-08	-2.79167e-07	1.3633e-06	2.01074e-06	6.85897e-08	8.49199e-07	-1.29808e-07	-1.41506e-07	-1.09615e-07
	553611	0	0	0	0	0	0	0	0	0	0	0	0	0	0	0	-4.64744e-09	-4.64744e-09	-4.64744e-09	1.76282e-09	-1.85897e-08	2.91667e-08	-4.64744e-09	-3.25321e-08	-1.85897e-08	-3.0609e-08	3.71635e-07	8.49359e-08	7.64423e-08	1.8109e-07	1.39263e-07	2.85417e-07	2.67788e-07	1.11859e-07	-1.25481e-07	-2.54647e-07	-5.04808e-08	-7.25962e-08	3.11538e-07	5.88141e-08	-7.4359e-08	-2.88782e-07	-2.18429e-07	-3.08173e-07	-5.46795e-07	8.31571e-07	7.00321e-07	3.95353e-07	8.00641e-07
	564704	0	0	0	0	0	0	0	0	0	0	0	0	0	0	0	1.60256e-09	-4.80769e-09	8.01282e-09	-4.80769e-09	1.92308e-08	3.20513e-09	-4.80769e-09	-8.01282e-09	-6.41026e-09	-7.21154e-08	8.49359e-08	1.07372e-06	4.80769e-09	-1.44231e-07	-1.42628e-07	-5.28846e-08	2.08333e-08	-5.44872e-08	-1.23397e-07	-3.50962e-07	-6.57051e-08	-6.89103e-08	2.88462e-07	-1.77885e-07	-1.60256e-07	-9.9359e-08	-2.25962e-07	-3.86218e-07	-1.98718e-07	3.1891e-07	9.61538e-09	-3.1891e-07	1.92308e-07
	646800	0	0	0	0	0	0	0	0	0	0	0	0	0	0	0	5.28846e-09	1.8109e-08	-7.53205e-09	-7.53205e-09	-3.01282e-08	-1.50641e-08	-7.53205e-09	1.13782e-08	1.92308e-09	-1.49038e-08	7.64423e-08	4.80769e-09	1.40881e-06	-2.25962e-07	-1.65545e-07	-1.56571e-07	-1.32532e-07	1.81731e-07	-1.64904e-07	-1.16506e-07	-1.12981e-07	-1.28045e-07	4.47436e-07	-2.78686e-07	-2.74359e-07	1.17853e-06	-3.54006e-07	-4.75801e-07	2.15449e-06	2.96266e-06	6.84295e-07	-7.11378e-07	4.27564e-07
	712047	0	0	0	0	0	0	0	0	0	0	0	0	0	0	0	-4.80769e-09	-4.80769e-09	-4.80769e-09	5.92949e-08	-1.92308e-08	-9.61538e-09	-4.80769e-09	-3.36538e-08	-1.92308e-08	-9.13462e-08	1.8109e-07	-1.44231e-07	-2.25962e-07	1.77885e-06	5.81731e-07	6.84295e-07	-1.00962e-07	-3.75e-07	-1.29808e-07	-3.89423e-07	-7.21154e-08	-8.17308e-08	-4.35897e-07	-1.77885e-07	-2.69231e-07	1.05769e-07	-2.25962e-07	-4.18269e-07	-8.39744e-07	-3.15705e-07	-4.00641e-07	3.70032e-06	-1.08974e-07
	583572	0	0	0	0	0	0	0	0	0	0	0	0	0	0	0	-6.25e-09	-6.25e-09	-6.25e-09	1.60256e-10	6.41026e-10	-1.25e-08	-6.25e-09	-4.375e-08	-2.5e-08	-6.10577e-08	1.39263e-07	-1.42628e-07	-1.65545e-07	5.81731e-07	1.17292e-06	5.11378e-07	-1.2484e-07	2.49679e-07	-1.6875e-07	-4.54968e-07	-9.375e-08	-1.0625e-07	-5.21795e-07	-2.3125e-07	-3.05128e-07	-6.0609e-07	7.53205e-09	1.39423e-08	-8.03205e-07	-8.46314e-07	4.59936e-07	5.60417e-07	3.51923e-07
	249776	0	0	0	0	0	0	0	0	0	0	0	0	0	0	0	-4.96795e-09	1.42628e-08	-4.96795e-09	-4.96795e-09	-1.98718e-08	-9.9359e-09	-4.96795e-09	-3.47756e-08	-1.98718e-08	1.76282e-09	2.85417e-07	-5.28846e-08	-1.56571e-07	6.84295e-07	5.11378e-07	2.42933e-06	-1.04327e-07	3.24038e-07	-1.34135e-07	-4.02404e-07	-7.45192e-08	-8.44551e-08	-4.78205e-07	-1.83814e-07	-2.78205e-07	-5.25321e-07	-2.33494e-07	4.85577e-08	-3.89103e-07	-1.55288e-07	3.06891e-06	2.72965e-06	-4.28846e-07
	592160	0	0	0	0	0	0	0	0	0	0	0	0	0	0	0	-3.36538e-09	-3.36538e-09	-3.36538e-09	-3.36538e-09	-1.34615e-08	2.36859e-07	-3.36538e-09	-2.35577e-08	-1.34615e-08	1.79647e-07	2.67788e-07	2.08333e-08	-1.32532e-07	-1.00962e-07	-1.2484e-07	-1.04327e-07	2.25625e-06	-3.77885e-07	-9.08654e-08	-7.38782e-08	1.61058e-07	2.61218e-08	-4.84615e-07	-1.24519e-07	-1.5e-07	-5.92628e-07	-1.58173e-07	-2.47917e-07	-1.39103e-07	-6.69712e-07	-4.98397e-07	-3.26442e-07	-1.53205e-07
	363400	0	0	0	0	0	0	0	0	0	0	0	0	0	0	0	-6.08974e-09	3.20513e-10	6.73077e-09	-6.08974e-09	1.28205e-09	-3.78205e-08	-1.89103e-08	-4.90385e-08	-1.79487e-08	5.73718e-08	1.11859e-07	-5.44872e-08	1.81731e-07	-3.75e-07	2.49679e-07	3.24038e-07	-3.77885e-07	2.20449e-06	-2.15705e-07	3.14423e-07	-2.83654e-07	-2.95833e-07	3.85897e-07	-6.93269e-07	-8.53846e-07	6.98077e-07	9.1891e-07	1.30994e-06	-9.33333e-07	-9.68269e-07	8.17308e-07	1.59295e-07	3.64103e-07
	New.0.CleanUp.ReferenceOTU12292	0	0	0	0	0	0	0	0	0	0	0	0	0	0	0	-4.32692e-09	-4.32692e-09	-4.32692e-09	-4.32692e-09	-1.73077e-08	-8.65385e-09	-4.32692e-09	-3.02885e-08	-1.73077e-08	-8.22115e-08	-1.25481e-07	-1.23397e-07	-1.64904e-07	-1.29808e-07	-1.6875e-07	-1.34135e-07	-9.08654e-08	-2.15705e-07	1.87676e-06	3.41346e-08	-6.49038e-08	-7.35577e-08	-4.4359e-07	-6.39423e-08	-2.42308e-07	8.87821e-08	-2.03365e-07	-3.76442e-07	-4.48077e-07	-9.18269e-08	9.45513e-08	-4.06891e-07	-6.04487e-07
	968954	0	0	0	0	0	0	0	0	0	0	0	0	0	0	0	-1.29808e-08	-1.29808e-08	-1.29808e-08	-1.29808e-08	-4.55128e-08	-1.3141e-08	-1.29808e-08	-2.03526e-08	-7.05128e-09	-1.69712e-07	-2.54647e-07	-3.50962e-07	-1.16506e-07	-3.89423e-07	-4.54968e-07	-4.02404e-07	-7.38782e-08	3.14423e-07	3.41346e-08	4.27548e-06	8.88622e-07	7.79327e-07	3.16667e-07	6.89103e-09	6.76923e-07	2.58045e-06	-3.08814e-07	-7.1266e-07	-6.77564e-07	-1.05753e-06	-5.49679e-07	-1.25913e-06	-2.14038e-06
	692154	0	0	0	0	0	0	0	0	0	0	0	0	0	0	0	-2.40385e-09	-2.40385e-09	-2.40385e-09	-2.40385e-09	-9.61538e-09	8.01282e-09	-2.40385e-09	-1.68269e-08	-9.61538e-09	-3.28526e-08	-5.04808e-08	-6.57051e-08	-1.12981e-07	-7.21154e-08	-9.375e-08	-7.45192e-08	1.61058e-07	-2.83654e-07	-6.49038e-08	8.88622e-07	1.22676e-06	1.1258e-06	-3.46154e-07	-8.89423e-08	-4.48718e-08	-4.27885e-07	-1.12981e-07	-2.09135e-07	-4.26282e-07	-4.78365e-07	-4.50321e-07	-2.33173e-07	-5.35256e-07
	New.0.ReferenceOTU378	0	0	0	0	0	0	0	0	0	0	0	0	0	0	0	-2.72436e-09	-2.72436e-09	-2.72436e-09	-2.72436e-09	-1.08974e-08	-5.44872e-09	1.65064e-08	-1.90705e-08	-1.08974e-08	-5.17628e-08	-7.25962e-08	-6.89103e-08	-1.28045e-07	-8.17308e-08	-1.0625e-07	-8.44551e-08	2.61218e-08	-2.95833e-07	-7.35577e-08	7.79327e-07	1.1258e-06	1.10112e-06	-3.08974e-07	-1.00801e-07	-6.92308e-08	-3.375e-07	-1.28045e-07	-2.37019e-07	-5.12179e-07	-5.42147e-07	-5.11218e-07	-2.64263e-07	-4.3141e-07
	4328026	0	0	0	0	0	0	0	0	0	0	0	0	0	0	0	1.11538e-07	-3.84615e-09	1.53846e-08	-1.02564e-08	-4.10256e-08	-4.61538e-08	-2.30769e-08	6.20513e-07	3.24359e-07	-3.10256e-07	3.11538e-07	2.88462e-07	4.47436e-07	-4.35897e-07	-5.21795e-07	-4.78205e-07	-4.84615e-07	3.85897e-07	-4.4359e-07	3.16667e-07	-3.46154e-07	-3.08974e-07	6.77949e-06	-8.47436e-07	-3.37179e-07	-4.79487e-07	-7.83333e-07	-1.55897e-06	1.42308e-07	-9.87179e-08	2.02564e-06	-1.32821e-06	2.09872e-06
	238608	0	0	0	0	0	0	0	0	0	0	0	0	0	0	0	-5.92949e-09	-5.92949e-09	-5.92949e-09	-5.92949e-09	-2.37179e-08	-1.1859e-08	-5.92949e-09	-4.15064e-08	-2.37179e-08	-1.1266e-07	5.88141e-08	-1.77885e-07	-2.78686e-07	-1.77885e-07	-2.3125e-07	-1.83814e-07	-1.24519e-07	-6.93269e-07	-6.39423e-08	6.89103e-09	-8.89423e-08	-1.00801e-07	-8.47436e-07	8.09471e-06	3.60256e-07	-7.73397e-07	-2.78686e-07	-5.15865e-07	-4.22436e-07	-8.97917e-07	-1.07532e-06	-5.7516e-07	-9.25e-07
	422878	0	0	0	0	0	0	0	0	0	0	0	0	0	0	0	-8.97436e-09	-8.97436e-09	-8.97436e-09	-8.97436e-09	-2.94872e-08	-1.79487e-08	-8.97436e-09	-2.4359e-08	-1.66667e-08	-5.51282e-08	-7.4359e-08	-1.60256e-07	-2.74359e-07	-2.69231e-07	-3.05128e-07	-2.78205e-07	-1.5e-07	-8.53846e-07	-2.42308e-07	6.76923e-07	-4.48718e-08	-6.92308e-08	-3.37179e-07	3.60256e-07	5.97179e-06	6.26923e-07	-4.21795e-07	-5.5641e-07	-7.76923e-07	-1.17051e-06	-7.17949e-07	-8.70513e-07	-7.46154e-07
	843553	0	0	0	0	0	0	0	0	0	0	0	0	0	0	0	-2.85256e-08	-2.85256e-08	-2.85256e-08	5.48077e-08	2.05128e-08	-5.70513e-08	-2.85256e-08	-1.86859e-07	-1.01282e-07	-2.79167e-07	-2.88782e-07	-9.9359e-08	1.17853e-06	1.05769e-07	-6.0609e-07	-5.25321e-07	-5.92628e-07	6.98077e-07	8.87821e-08	2.58045e-06	-4.27885e-07	-3.375e-07	-4.79487e-07	-7.73397e-07	6.26923e-07	1.17686e-05	-4.36859e-07	-1.05865e-06	2.68846e-06	9.32372e-07	-1.86859e-06	2.1625e-06	-2.46923e-06
	403701	0	0	0	0	0	0	0	0	0	0	0	0	0	0	0	-7.53205e-09	-7.53205e-09	-7.53205e-09	-7.53205e-09	2.71154e-07	-1.50641e-08	-7.53205e-09	-5.27244e-08	-3.01282e-08	1.3633e-06	-2.18429e-07	-2.25962e-07	-3.54006e-07	-2.25962e-07	7.53205e-09	-2.33494e-07	-1.58173e-07	9.1891e-07	-2.03365e-07	-3.08814e-07	-1.12981e-07	-1.28045e-07	-7.83333e-07	-2.78686e-07	-4.21795e-07	-4.36859e-07	1.38063e-05	1.8928e-05	-1.41603e-06	-8.96314e-07	-1.43109e-06	-7.30609e-07	-2.71154e-07
	172296	0	0	0	0	0	0	0	0	0	0	0	0	0	0	0	-1.39423e-08	-1.39423e-08	-1.39423e-08	-1.39423e-08	3.60897e-07	-2.78846e-08	-1.39423e-08	-9.75962e-08	-5.57692e-08	2.01074e-06	-3.08173e-07	-3.86218e-07	-4.75801e-07	-4.18269e-07	1.39423e-08	4.85577e-08	-2.47917e-07	1.30994e-06	-3.76442e-07	-7.1266e-07	-2.09135e-07	-2.37019e-07	-1.55897e-06	-5.15865e-07	-5.5641e-07	-1.05865e-06	1.8928e-05	2.69857e-05	-2.51218e-06	2.48189e-06	-1.32853e-06	-1.02404e-07	-3.09615e-07
	514523	0	0	0	0	0	0	0	0	0	0	0	0	0	0	0	4.67949e-08	5.96154e-08	4.03846e-08	-3.01282e-08	5.89744e-08	-8.97436e-09	-3.01282e-08	1.86538e-07	1.23077e-07	6.85897e-08	-5.46795e-07	-1.98718e-07	2.15449e-06	-8.39744e-07	-8.03205e-07	-3.89103e-07	-1.39103e-07	-9.33333e-07	-4.48077e-07	-6.77564e-07	-4.26282e-07	-5.12179e-07	1.42308e-07	-4.22436e-07	-7.76923e-07	2.68846e-06	-1.41603e-06	-2.51218e-06	1.80795e-05	3.26731e-06	1.54487e-06	-2.4609e-06	-1.46282e-06
	583656	0	0	0	0	0	0	0	0	0	0	0	0	0	0	0	-6.25e-09	-3.1891e-08	-1.26603e-08	-3.1891e-08	-6.34615e-08	-6.37821e-08	-3.1891e-08	-1.07853e-07	-6.98718e-08	8.49199e-07	8.31571e-07	3.1891e-07	2.96266e-06	-3.15705e-07	-8.46314e-07	-1.55288e-07	-6.69712e-07	-9.68269e-07	-9.18269e-08	-1.05753e-06	-4.78365e-07	-5.42147e-07	-9.87179e-08	-8.97917e-07	-1.17051e-06	9.32372e-07	-8.96314e-07	2.48189e-06	3.26731e-06	4.54806e-05	2.12019e-06	1.21426e-06	3.53141e-06
	311947	0	0	0	0	0	0	0	0	0	0	0	0	0	0	0	8.01282e-09	2.72436e-08	1.60256e-09	-3.04487e-08	-3.84615e-08	-4.80769e-08	-3.04487e-08	4.80769e-09	-6.41026e-09	-1.29808e-07	7.00321e-07	9.61538e-09	6.84295e-07	-4.00641e-07	4.59936e-07	3.06891e-06	-4.98397e-07	8.17308e-07	9.45513e-08	-5.49679e-07	-4.50321e-07	-5.11218e-07	2.02564e-06	-1.07532e-06	-7.17949e-07	-1.86859e-06	-1.43109e-06	-1.32853e-06	1.54487e-06	2.12019e-06	1.13558e-05	2.65545e-06	2.03205e-06
	268730	0	0	0	0	0	0	0	0	0	0	0	0	0	0	0	-1.55449e-08	-1.55449e-08	-1.55449e-08	3.24199e-07	-6.21795e-08	-3.10897e-08	-1.55449e-08	-1.08814e-07	-6.21795e-08	-1.41506e-07	3.95353e-07	-3.1891e-07	-7.11378e-07	3.70032e-06	5.60417e-07	2.72965e-06	-3.26442e-07	1.59295e-07	-4.06891e-07	-1.25913e-06	-2.33173e-07	-2.64263e-07	-1.32821e-06	-5.7516e-07	-8.70513e-07	2.1625e-06	-7.30609e-07	-1.02404e-07	-2.4609e-06	1.21426e-06	2.65545e-06	2.12293e-05	1.37628e-06
	4441081	0	0	0	0	0	0	0	0	0	0	0	0	0	0	0	2.62821e-08	-5.76923e-09	-1.21795e-08	3.26923e-08	-6.79487e-08	-1.15385e-08	1.98718e-08	6.21795e-08	4.74359e-08	-1.09615e-07	8.00641e-07	1.92308e-07	4.27564e-07	-1.08974e-07	3.51923e-07	-4.28846e-07	-1.53205e-07	3.64103e-07	-6.04487e-07	-2.14038e-06	-5.35256e-07	-4.3141e-07	2.09872e-06	-9.25e-07	-7.46154e-07	-2.46923e-06	-2.71154e-07	-3.09615e-07	-1.46282e-06	3.53141e-06	2.03205e-06	1.37628e-06	8.79231e-06
	446153	0	0	0	0	0	0	0	0	0	0	0	0	0	0	0	-4.16667e-09	-1.05769e-08	-1.05769e-08	-1.05769e-08	-4.23077e-08	-2.11538e-08	-1.05769e-08	-4.83974e-08	-2.94872e-08	-2.00962e-07	1.61218e-07	4.80769e-08	-3.81731e-07	-3.17308e-07	1.77981e-06	-3.27885e-07	-2.22115e-07	2.77564e-07	-2.85577e-07	-6.45192e-07	-1.58654e-07	-1.79808e-07	-9.20513e-07	-3.91346e-07	-4.25641e-07	-1.50449e-06	-4.97115e-07	-9.20192e-07	-1.82821e-06	-1.48301e-06	-2.78846e-07	-1.02596e-06	4.06795e-06
	254021	0	0	0	0	0	0	0	0	0	0	0	0	0	0	0	-6.57051e-09	-1.29808e-08	4.9984e-07	-1.29808e-08	4.60897e-07	-2.59615e-08	-1.29808e-08	-6.52244e-08	-3.91026e-08	-2.46635e-07	-3.76442e-07	6.42628e-07	-5.97276e-07	-3.89423e-07	-5.0625e-07	-4.02404e-07	-2.72596e-07	5.32372e-07	-3.50481e-07	-1.05144e-06	-1.94712e-07	-2.20673e-07	1.34231e-06	-4.80288e-07	-7.26923e-07	-2.31058e-06	-6.10096e-07	-1.12933e-06	3.27756e-06	-1.01907e-06	1.36218e-07	-1.25913e-06	-9.48077e-07
	297672	0	0	0	0	0	0	0	0	0	0	0	0	0	0	0	-1.13782e-08	-1.13782e-08	4.4375e-07	-1.13782e-08	4.09615e-07	-2.27564e-08	-1.13782e-08	-7.96474e-08	-4.55128e-08	-2.16186e-07	-3.29968e-07	5.6891e-07	-5.34776e-07	-3.41346e-07	-4.4375e-07	-3.52724e-07	-2.38942e-07	4.77885e-07	-3.07212e-07	-9.21635e-07	-1.70673e-07	-1.93429e-07	1.09231e-06	-4.20994e-07	-6.37179e-07	-2.02532e-06	-5.34776e-07	-9.89904e-07	2.86731e-06	-8.98878e-07	1.13782e-07	-1.10369e-06	-8.64744e-07
	New.1.ReferenceOTU17	0	0	0	0	0	0	0	0	0	0	0	0	0	0	0	5.44872e-08	-2.88462e-08	-2.88462e-08	-2.88462e-08	-1.15385e-07	-5.76923e-08	-2.88462e-08	1.3141e-07	5.12821e-08	-5.09615e-07	-3.55769e-07	-6.73077e-07	3.42949e-07	-8.65385e-07	1.98397e-06	7.40385e-07	-6.05769e-07	3.28205e-06	-7.78846e-07	5.24679e-06	-4.32692e-07	-4.90385e-07	3.13462e-06	3.08654e-06	-1.26923e-06	2.04487e-06	-1.35577e-06	-1.83654e-06	-3.03205e-06	-3.99038e-06	-4.74359e-07	-1.89103e-07	-1.22436e-06
	577228	0	0	0	0	0	0	0	0	0	0	0	0	0	0	0	1.25962e-07	3.63141e-07	-3.42949e-08	-3.42949e-08	-1.37179e-07	-6.85897e-08	-3.42949e-08	4.07372e-07	1.89744e-07	1.33558e-06	1.15288e-06	1.82692e-07	4.5484e-06	-1.02885e-06	-6.64423e-07	2.25321e-07	-7.20192e-07	4.48718e-09	-9.19551e-07	-1.7266e-06	-5.14423e-07	-5.83013e-07	6.33718e-06	-1.26891e-06	-1.92051e-06	-7.51923e-07	-1.61186e-06	-2.9516e-06	9.50128e-06	8.79712e-06	8.15705e-06	-3.17917e-06	8.04744e-06
	355837	0	0	0	0	0	0	0	0	0	0	0	0	0	0	0	1.3141e-08	1.95513e-08	-2.53205e-08	-2.53205e-08	-1.01282e-07	-5.0641e-08	-2.53205e-08	-4.16667e-09	-5.12821e-09	-1.99038e-07	1.15673e-06	6.37821e-07	3.02147e-06	-7.59615e-07	-9.49038e-07	-6.50321e-07	-5.31731e-07	2.46731e-06	-3.05449e-07	-5.83013e-07	-3.79808e-07	-4.30449e-07	5.33462e-06	-9.17628e-07	-1.41795e-06	-3.24423e-06	-1.19006e-06	-2.01058e-06	4.00256e-06	1.71856e-05	5.67628e-06	-2.29583e-06	3.05e-06
	530928	0	0	0	0	0	0	0	0	0	0	0	0	0	0	0	-1.74679e-08	-1.74679e-08	-1.74679e-08	-1.74679e-08	-6.98718e-08	-3.49359e-08	-1.74679e-08	-1.22276e-07	-6.98718e-08	-3.31891e-07	-2.69391e-07	-4.85577e-07	-2.82532e-07	4.86058e-06	2.79311e-06	3.17468e-07	-3.66827e-07	-1.48429e-06	-3.17788e-07	-1.4149e-06	-2.62019e-07	-2.96955e-07	-1.31667e-06	-6.46314e-07	-9.78205e-07	-2.75673e-06	-8.20994e-07	-1.45561e-06	-2.00192e-06	-2.66843e-06	-2.10096e-06	-7.07212e-07	-1.975e-06
	New.2.ReferenceOTU17	0	0	0	0	0	0	0	0	0	0	0	0	0	0	0	-3.95833e-08	1.16987e-08	-2.67628e-08	-3.95833e-08	-3.01282e-08	1.05769e-08	-3.95833e-08	-2.12981e-07	-9.42308e-08	-4.69551e-08	1.21314e-07	4.58814e-06	9.60096e-07	-9.95192e-07	-1.10144e-06	-1.07324e-06	3.41346e-08	1.4766e-06	-6.45673e-07	1.71955e-07	-3.69391e-07	-4.29327e-07	-7.25641e-07	-1.43894e-06	-1.92821e-06	3.69135e-06	8.51122e-07	3.0625e-07	-2.73013e-06	-5.24247e-06	-7.32372e-07	-3.83958e-06	-2.16859e-06
	New.2.ReferenceOTU4	0	0	0	0	0	0	0	0	0	0	0	0	0	0	0	-3.58974e-08	-2.30769e-08	-2.30769e-08	-3.58974e-08	-1.05128e-07	-4.61538e-08	-3.58974e-08	-2.44872e-07	-1.37179e-07	-5.21795e-07	-6.66667e-08	2.16667e-06	1.05641e-06	-9.48718e-07	-9.32051e-07	-1.07436e-06	-4.97436e-07	-4.15385e-07	-8.47436e-07	2.38718e-06	-4.35897e-07	-5.01282e-07	-1.82051e-07	-1.32821e-06	-1.69615e-06	2.75128e-06	-1.08462e-06	-2.24487e-06	-4.85769e-06	-1.56026e-06	3.33333e-06	-3.48205e-06	-2.45897e-06
	515798	0	0	0	0	0	0	0	0	0	0	0	0	0	0	0	-2.75641e-08	-2.11538e-08	-2.75641e-08	-2.75641e-08	4.41026e-07	-5.51282e-08	-2.75641e-08	-1.41667e-07	-8.46154e-08	-4.48718e-09	-4.53205e-07	-1.98718e-07	1.23013e-06	-3.78205e-07	2.39103e-07	-3.35256e-07	-5.78846e-07	-2.30385e-06	-6.60897e-07	-9.16667e-08	-4.13462e-07	-4.62179e-07	-2.96923e-06	2.90321e-06	-6.65385e-07	5.58077e-06	-1.29551e-06	-2.39808e-06	1.31449e-05	4.26474e-06	6.08974e-07	-2.19936e-06	-4.10769e-06
	523934	0	0	0	0	0	0	0	0	0	0	0	0	0	0	0	-3.22115e-08	-5.78526e-08	-5.78526e-08	-5.78526e-08	-1.22436e-07	-1.54167e-07	-8.34936e-08	-2.1266e-07	-6.47436e-08	-6.2484e-07	1.8992e-06	-8.38141e-07	-1.16506e-07	2.7516e-06	3.57708e-06	8.52067e-06	-1.59952e-06	3.44904e-06	-9.33814e-07	4.80609e-07	-1.15625e-06	-1.33606e-06	-2.06154e-06	1.73558e-07	3.97821e-06	-2.59295e-07	-1.51394e-06	-1.37933e-06	-2.56218e-06	4.37196e-06	9.56571e-06	7.0101e-06	-1.7109e-06
	560535	0	0	0	0	0	0	0	0	0	0	0	0	0	0	0	1.92308e-08	6.41026e-09	1.21795e-07	-5.76923e-08	1.85897e-07	-3.84615e-08	-5.76923e-08	-5.12821e-08	-3.20513e-08	3.33333e-07	7.75641e-07	-2.30769e-07	-1.66667e-07	-6.41026e-08	8.91026e-07	3.41026e-06	-4.55128e-07	3.12179e-06	-2.88462e-07	6.15385e-07	-8.26923e-07	-9.48718e-07	2.64744e-06	-2.12821e-06	-1.5e-06	-2.37821e-06	6.02564e-06	8.30128e-06	-7.5e-07	-2.33974e-06	9.46154e-06	1.01282e-06	4.10256e-07
	687245	0	0	0	0	0	0	0	0	0	0	0	0	0	0	0	-2.61218e-08	-6.89103e-09	-2.61218e-08	-2.61218e-08	-3.39744e-08	-5.22436e-08	-2.61218e-08	-1.82853e-07	-1.04487e-07	-3.8734e-07	1.52724e-07	8.92147e-06	-9.96955e-07	-7.83654e-07	-2.6234e-07	-7.52083e-07	-5.42147e-07	-8.25962e-07	-6.66827e-07	-1.74407e-06	-3.91827e-07	-4.44071e-07	-8.89744e-07	-9.66506e-07	-1.09744e-06	-3.10481e-06	-1.22772e-06	-2.22772e-06	-6.60897e-07	-4.83926e-06	-2.54006e-06	-2.53381e-06	-1.31859e-06
	865469	0	0	0	0	0	0	0	0	0	0	0	0	0	0	0	-5.20833e-08	-5.20833e-08	1.85096e-07	-5.20833e-08	7.37179e-08	-6.57051e-08	-5.20833e-08	-9.53526e-08	4.16667e-08	-8.93429e-07	-5.36058e-07	-6.33013e-07	5.20833e-08	-1.43429e-06	-1.81971e-06	-1.61458e-06	-6.64263e-07	-3.25321e-07	-4.19071e-07	2.67228e-06	-3.13301e-07	-3.79006e-07	-4.42308e-07	-9.78365e-07	9.95513e-06	8.01122e-06	-2.44792e-06	-4.30689e-06	-3.10897e-07	-6.98638e-06	-5.58173e-06	-5.03926e-06	-3.88782e-06
	824876	0	0	0	0	0	0	0	0	0	0	0	0	0	0	0	6.92308e-08	-3.97436e-08	-4.61538e-08	-4.61538e-08	-1.84615e-07	-9.23077e-08	-4.61538e-08	2.02564e-07	7.82051e-08	-8.44872e-07	4.15513e-06	-1e-06	-1.85513e-06	1.29103e-05	5.44359e-06	1.62551e-05	-9.69231e-07	-3.11923e-06	-1.07949e-06	-2.82821e-06	-6.92308e-07	-7.71795e-07	-1.49872e-06	-3.23077e-07	-2.37308e-06	-4.38205e-06	-2.16923e-06	-4.01538e-06	-8.62821e-07	4.96923e-06	4e-06	1.18308e-05	-5.56538e-06
	299882	0	0	0	0	0	0	0	0	0	0	0	0	0	0	0	2.62821e-08	4.55128e-08	1.98718e-08	-4.42308e-08	-2.94872e-08	6.53846e-08	-4.42308e-08	-1.47436e-08	-2.94872e-08	-2.1859e-07	1.82628e-06	5.51282e-07	-9.69872e-07	8.22436e-06	3.53782e-06	7.23141e-06	5.32692e-07	-2.29615e-06	-1.06603e-06	-1.96731e-06	-5.86538e-07	-7.32692e-07	-1.1e-06	-1.63654e-06	-1.45769e-06	-3.05897e-06	-2.07885e-06	-3.78397e-06	1.20513e-07	1.17885e-06	3.20513e-08	3.45321e-06	-3.78462e-06
	1111191	0	0	0	0	0	0	0	0	0	0	0	0	0	0	0	-1.10096e-07	-3.31731e-08	1.8109e-08	-7.53205e-09	1.55769e-07	-9.19872e-08	-1.48558e-07	-6.04006e-07	-2.41667e-07	1.36971e-06	8.26442e-07	1.17788e-06	-4.5016e-07	-2.21314e-06	-1.17837e-06	-1.57324e-06	-1.13253e-06	5.83558e-06	-1.12644e-06	1.49888e-06	-1.85657e-06	-1.99984e-06	6.26795e-06	-1.76587e-06	-4.58205e-06	-2.04583e-06	1.50114e-05	2.04152e-05	-3.82628e-06	5.68061e-06	7.05609e-06	-1.37163e-06	1.88269e-06
	514272	0	0	0	0	0	0	0	0	0	0	0	0	0	0	0	-6.34615e-08	-3.14103e-08	-3.78205e-08	-6.34615e-08	6.66667e-08	-1.26923e-07	-6.34615e-08	-4.44231e-07	-2.53846e-07	-5.19231e-08	6.40385e-07	-8.97436e-07	2.83782e-06	-1.90385e-06	-5.26282e-07	-3.32692e-07	-1.31987e-06	8.85769e-06	-1.43141e-06	2.13526e-06	-7.72436e-07	-8.73718e-07	-3.85e-06	-1.18782e-06	-1.50897e-06	1.07231e-05	3.34423e-06	4.12628e-06	-5.09103e-06	-5.98782e-06	9.74359e-07	-3.4891e-06	-4.43846e-06
	369429	0	0	0	0	0	0	0	0	0	0	0	0	0	0	0	-4.96795e-08	-3.6859e-08	-8.17308e-08	-1.13782e-07	-1.53846e-07	-1.76282e-07	-1.20192e-07	-2.77244e-07	-5.76923e-08	-2.25962e-07	1.90545e-06	-4.07051e-07	2.45994e-06	-2.90064e-06	-7.83654e-07	-2.85417e-06	-1.83173e-06	6.34936e-06	3.42788e-06	3.47756e-07	-1.68109e-06	-1.83173e-06	6.60256e-06	6.42628e-07	-2.98718e-06	-1.375e-06	2.78686e-06	2.9984e-06	2.5641e-06	1.5133e-05	5.90705e-06	-9.58814e-06	2.82692e-06
	372348	0	0	0	0	0	0	0	0	0	0	0	0	0	0	0	-8.70192e-08	-7.41987e-08	4.12981e-07	3.04006e-07	7.99359e-07	-1.74038e-07	-8.70192e-08	-6.09135e-07	-3.48077e-07	7.50481e-07	-7.99199e-07	-1.15545e-06	-2.10913e-06	1.8766e-06	1.25481e-07	-2.56298e-06	-1.67356e-06	-4.66987e-07	1.04792e-06	-3.17035e-06	-1.30529e-06	-1.47933e-06	-5.17179e-06	-3.00176e-06	-1.29615e-06	-5.85577e-07	-3.18606e-06	-3.39904e-07	5.69167e-06	2.46832e-05	-1.16186e-06	1.63348e-05	-3.99167e-06
	828483	0	0	0	0	0	0	0	0	0	0	0	0	0	0	0	1.11218e-07	-2.98077e-08	-2.33974e-08	-2.98077e-08	-1e-07	-8.33333e-09	-2.98077e-08	7.91346e-07	5.98718e-07	-4.38141e-07	-2.8109e-07	-2.46795e-07	-5.35577e-07	-8.94231e-07	-2.77885e-07	-6.35577e-07	-1.19551e-07	6.94231e-07	-7.34295e-07	5.98397e-07	-1.52244e-07	-2.56731e-07	4.06667e-06	-1.10288e-06	-1.65e-06	-2.825e-06	-7.98397e-07	-1.66378e-06	3.68462e-06	-2.62404e-06	-5.60897e-07	-2.42981e-06	6.04231e-06
	363794	0	0	0	0	0	0	0	0	0	0	0	0	0	0	0	8.89423e-08	-7.77244e-08	-5.84936e-08	1.33814e-07	-1.12179e-07	2.03526e-07	5.04808e-08	1.41827e-07	7.37179e-08	-1.02163e-06	2.20753e-06	1.04006e-06	4.04647e-07	-2.80449e-07	-1.35817e-06	-3.14022e-06	1.91266e-06	-2.93269e-07	-5.79327e-07	3.77404e-07	8.98237e-07	8.77404e-07	8.23077e-06	-4.91186e-07	-1.02564e-06	-1.34776e-06	-4.85817e-06	-8.33253e-06	-6.47756e-06	-4.97997e-06	8.28526e-07	2.88381e-06	1.59583e-05
	352304	0	0	0	0	0	0	0	0	0	0	0	0	0	0	0	-6.16987e-08	-6.16987e-08	-3.60577e-08	-2.96474e-08	5.44872e-08	-9.77564e-08	-7.45192e-08	-1.4984e-07	3.20513e-09	3.21314e-07	-1.21875e-06	-1.17147e-06	-5.60096e-07	-1.53045e-06	-1.77804e-06	-1.9383e-06	-8.40545e-07	-7.74038e-07	-1.21715e-06	2.95112e-06	-1.09215e-06	-1.25401e-06	-5.28846e-06	-6.41827e-07	2.67949e-06	7.42788e-06	8.85016e-06	1.23886e-05	-1.75962e-06	-9.04087e-06	-7.50481e-06	-4.42708e-06	-8.25321e-06
	516159	0	0	0	0	0	0	0	0	0	0	0	0	0	0	0	-3.79808e-08	4.53526e-08	-3.79808e-08	1.33013e-08	-1.51923e-07	-7.59615e-08	-3.79808e-08	-2.65865e-07	-1.51923e-07	-2.40865e-07	-9.02724e-07	-4.72756e-07	-1.45176e-06	-5.625e-07	-1.17997e-06	-7.48397e-08	-7.97596e-07	-2.3984e-06	-5.51122e-07	9.94071e-07	-5.69712e-07	-6.45673e-07	-4.05897e-06	-1.40529e-06	-1.03718e-06	2.63686e-06	-1.7851e-06	-3.04792e-06	9.04551e-06	-7.17356e-06	-1.38942e-06	2.90224e-07	-4.61731e-06
	264967	0	0	0	0	0	0	0	0	0	0	0	0	0	0	0	6.57051e-08	-6.89103e-08	-6.89103e-08	-6.89103e-08	-2.75641e-07	-1.25e-07	-6.89103e-08	9.34295e-07	4.35897e-07	-1.28365e-06	1.44231e-08	7.29808e-06	1.60737e-06	-2.72436e-07	-1.52724e-06	1.13782e-07	-1.18429e-06	-4.38141e-06	-1.6234e-06	-6.58654e-07	-1.02724e-06	-1.10737e-06	4.76282e-06	2.52724e-06	4.79487e-06	9.45513e-07	-3.23878e-06	-5.00801e-06	1.20962e-05	-3.99038e-07	-3.75321e-06	-4.60737e-06	-6.00641e-06
	551902	0	0	0	0	0	0	0	0	0	0	0	0	0	0	0	-6.92308e-08	-1.79487e-08	8.46154e-08	-8.84615e-08	9.48718e-08	-1.76923e-07	-7.5641e-08	-5.48718e-07	-3.15385e-07	-2.57692e-07	-6.74359e-07	-1.82051e-06	5.72692e-06	-2.39744e-06	-1.86026e-06	-1.28077e-06	-1.75513e-06	5.84359e-06	-2.92308e-07	9.11538e-07	-1.41667e-06	-1.5359e-06	-5.61667e-06	-1.40769e-06	9.4359e-07	1.01064e-05	1.86795e-06	1.81667e-06	7.15769e-06	-9.09744e-06	8.01282e-07	-5.90769e-06	-9.05641e-06
	367213	0	0	0	0	0	0	0	0	0	0	0	0	0	0	0	1.13782e-07	8.8141e-08	8.17308e-08	-1.42628e-07	-1.79487e-07	-1.3141e-07	-1.68269e-07	3.60577e-07	2.5e-07	-9.27885e-07	6.39423e-07	-2.98077e-07	3.30929e-06	-3.44551e-06	2.08333e-08	-1.28686e-06	-1.45032e-06	3.66346e-06	7.36058e-06	-5.78526e-07	-1.52404e-06	-1.40545e-06	1.21538e-05	-2.14263e-06	-4.39103e-06	6.81731e-06	-5.19712e-06	-9.40224e-06	4.82692e-06	2.01442e-06	8.27244e-06	-1.00849e-05	3.42949e-06
	470382	0	0	0	0	0	0	0	0	0	0	0	0	0	0	0	-1.15865e-07	-1.15865e-07	5.72115e-08	6.02083e-07	-1.55769e-07	-2.1891e-07	3.52083e-07	-6.37981e-07	-2.71154e-07	-1.68221e-06	7.10417e-07	-1.07853e-06	-2.47772e-06	3.57532e-06	2.37228e-06	-3.11106e-06	-2.09343e-06	5.89199e-06	-1.85913e-06	4.33926e-06	-1.73157e-06	-5.53045e-07	-2.09487e-06	1.5399e-06	-2.83333e-07	5.58109e-06	-3.03542e-06	-4.86875e-06	-1.24173e-05	-1.93521e-05	-7.34776e-06	2.77675e-05	6.09808e-06
	370183	0	0	0	0	0	0	0	0	0	0	0	0	0	0	0	-1.52244e-08	-4.72756e-08	1.45032e-07	-1.04968e-07	9.9359e-08	-1.97115e-07	6.0016e-07	-6.16987e-08	7.37179e-08	-7.82853e-07	-9.09455e-07	-4.00641e-08	-1.05529e-06	-2.37981e-06	2.13942e-07	-1.67067e-06	-1.7492e-06	1.20994e-06	-1.12901e-06	-3.21394e-06	-4.91186e-07	1.3758e-06	-6.79487e-07	-6.46635e-07	-3.73718e-06	-9.82532e-06	-4.33093e-06	-6.05529e-06	-6.82692e-07	-9.20272e-06	-1.69391e-06	-8.30369e-06	2.59615e-07
	1076587	0	0	0	0	0	0	0	0	0	0	0	0	0	0	0	-1.55449e-08	-7.32372e-08	-2.19551e-08	1.00962e-08	-1.77564e-07	8.42949e-08	3.94712e-07	-8.31731e-08	4.67949e-08	-8.91506e-07	5.42788e-07	-6.00962e-07	-7.5625e-07	-3.38141e-07	5.86058e-07	2.28734e-06	6.41506e-07	1.86442e-06	-1.0992e-06	-3.36058e-07	-1.16266e-06	5.625e-08	6.65385e-07	-2.70337e-06	-1.56282e-06	-2.20288e-06	-3.14087e-06	-4.57676e-06	-1.87115e-06	-3.83061e-06	6.09776e-06	3.88958e-06	4.98526e-06
	365385	0	0	0	0	0	0	0	0	0	0	0	0	0	0	0	-3.47756e-08	-3.47756e-08	-3.47756e-08	-3.47756e-08	-1.39103e-07	7.37179e-09	3.69071e-07	-2.30609e-07	-1.32692e-07	-5.83814e-07	-4.63622e-07	-5.24038e-07	-9.61378e-07	-1.04327e-06	-1.35625e-06	-1.07804e-06	1.86378e-07	-3.91987e-07	-9.38942e-07	1.19071e-07	2.11939e-06	3.2742e-06	-1.52692e-06	-1.2867e-06	-4.08974e-07	1.58558e-06	-1.63446e-06	-3.02548e-06	-5.62756e-06	-5.85625e-06	-5.7484e-06	-3.37324e-06	3.78654e-06
	335256	0	0	0	0	0	0	0	0	0	0	0	0	0	0	0	-4.26282e-08	-4.26282e-08	3.74038e-07	-4.26282e-08	2.46154e-07	4.48718e-09	-4.26282e-08	-2.98397e-07	-1.70513e-07	-7.20192e-07	1.16763e-06	-3.42949e-07	-1.59327e-06	-1.27885e-06	1.0767e-05	-1.32147e-06	4.71154e-08	3.72628e-06	-1.13173e-06	-3.40801e-06	-5.94551e-07	-7.18269e-07	-3.45897e-06	-1.57724e-06	-1.93846e-06	-6.20321e-06	-2.00353e-06	-3.08045e-06	-2.60385e-06	-6.93814e-06	2.34936e-06	-4.13494e-06	1.16256e-05
	360946	0	0	0	0	0	0	0	0	0	0	0	0	0	0	0	-4.96795e-08	-1.76282e-08	-6.89103e-08	-6.89103e-08	8.97436e-08	-1.12179e-07	-6.89103e-08	-4.05449e-07	-2.37179e-07	4.27885e-07	9.88782e-07	-1.83013e-06	-2.48237e-06	3.83013e-06	1.19984e-05	1.76282e-08	-1.20353e-06	2.15705e-06	-1.86058e-06	-4.75481e-06	-1.02083e-06	-1.13942e-06	-5.58333e-06	-2.54968e-06	-3.35256e-06	-6.47756e-06	-2.03365e-06	-4.07212e-06	-5.90385e-06	-7.98878e-06	2.15064e-06	-4.63301e-06	7.46154e-06
	299059	0	0	0	0	0	0	0	0	0	0	0	0	0	0	0	1.00962e-07	1.52244e-07	-9.13462e-08	-9.13462e-08	-3.58974e-07	-1.3141e-07	-9.13462e-08	1.29808e-07	1.92308e-08	-4.66346e-07	2.10737e-06	-1.77885e-06	-1.90705e-07	4.05449e-06	2.01619e-05	-1.01763e-06	-1.41827e-06	2.83013e-06	-1.38942e-06	-5.71955e-06	-1.34455e-06	-1.55288e-06	-4.85897e-06	-8.15705e-07	-1.33974e-06	-9.0609e-06	-4.29327e-06	-7.85737e-06	-5.17949e-06	-5.54968e-06	2.54808e-06	-7.86058e-06	1.84808e-05
	1062061	0	0	0	0	0	0	0	0	0	0	0	0	0	0	0	-7.80449e-08	1.14263e-07	-9.08654e-08	2.8734e-07	2.11538e-08	-1.43269e-07	-1.35737e-07	-6.8734e-07	-4.01923e-07	3.39535e-06	2.6726e-06	-1.54647e-06	-7.06571e-07	6.76122e-06	3.63574e-06	-7.20673e-07	-1.60689e-06	6.24038e-07	-3.24824e-06	-9.06522e-06	-1.97196e-06	-2.1601e-06	4.08974e-07	-5.01587e-06	-6.38974e-06	-4.85994e-06	1.1524e-06	7.12035e-06	-9.80705e-06	4.28216e-05	2.93429e-06	1.89104e-05	1.51071e-05
	361811	0	0	0	0	0	0	0	0	0	0	0	0	0	0	0	-8.49359e-08	4.80769e-09	-1.29808e-07	5.30449e-07	2.5e-07	-2.21154e-07	-1.29808e-07	-4.59936e-07	-1.98718e-07	2.42468e-06	4.96795e-08	-2.88782e-06	-1.61378e-06	3.60577e-06	6.90545e-06	-2.6266e-06	-2.29647e-06	3.72756e-06	-2.59455e-06	-2.24519e-06	-1.92788e-06	-2.20032e-06	-5.35897e-06	-2.2516e-06	-3.62179e-06	1.41346e-06	9.26442e-06	1.57901e-05	-5.51282e-07	2.05401e-05	-4.61218e-06	2.79215e-05	8.92949e-06
	192347	0	0	0	0	0	0	0	0	0	0	0	0	0	0	0	2.24359e-07	7.30769e-07	-1.21795e-07	5.44872e-07	-4.29487e-07	8.20513e-07	-1.21795e-07	5.38462e-07	2.11538e-07	4.19231e-06	7.62821e-07	-9.03846e-07	3.44231e-06	9.23077e-06	2.96154e-06	-1.05128e-06	7.62179e-06	-3.59615e-06	-2.95513e-06	-7.83974e-06	-1.29487e-06	-2.07051e-06	1.64103e-06	-4.27564e-06	-6.01282e-06	-9.97436e-06	-3.01282e-06	-3.46795e-06	1.65385e-06	1.64936e-05	-3.04487e-06	2.60833e-05	9.02564e-06
	780650	0	0	0	0	0	0	0	0	0	0	0	0	0	0	0	-3.34936e-08	-4.63141e-08	-7.19551e-08	-8.47756e-08	-2.8141e-07	-1.18269e-07	-8.47756e-08	-3.88301e-07	-2.36538e-07	-1.00176e-06	4.45353e-07	2.96474e-07	6.15016e-06	-2.09455e-06	9.11859e-08	-2.51266e-06	-1.2867e-06	4.59904e-06	2.04647e-07	5.37019e-07	-1.24599e-06	-1.33862e-06	-7.33333e-07	1.80236e-05	-1.85e-06	8.71122e-06	-2.47804e-06	-4.99087e-06	-1.04442e-05	-2.22933e-06	-3.31891e-06	-7.97324e-06	-3.12885e-06
	555945	0	0	0	0	0	0	0	0	0	0	0	0	0	0	0	-8.17308e-08	-1.13782e-07	-6.89103e-08	-1.26603e-07	-2.11538e-07	-2.01923e-07	-1.26603e-07	-6.49038e-07	-3.65385e-07	-1.77724e-06	-7.61218e-07	3.13782e-06	7.68429e-06	-3.34936e-06	1.68429e-06	-3.88622e-06	-2.09455e-06	8.99038e-06	-3.20673e-06	2.45032e-06	-7.96474e-07	-1.00481e-06	4.83974e-06	4.32853e-06	-4.91667e-06	7.9391e-06	-1.73237e-06	-5.11699e-06	-1.47308e-05	-9.47596e-06	-1.16378e-05	-1.22292e-05	3.01282e-07
	124906	0	0	0	0	0	0	0	0	0	0	0	0	0	0	0	-3.30128e-08	-3.30128e-08	-3.30128e-08	-3.30128e-08	-1.32051e-07	-6.60256e-08	-3.30128e-08	-2.3109e-07	-1.32051e-07	-6.27244e-07	-9.57372e-07	-9.90385e-07	-1.5516e-06	-9.90385e-07	-1.2875e-06	-1.0234e-06	-6.93269e-07	2.70705e-06	-8.91346e-07	-2.67404e-06	-4.95192e-07	-5.61218e-07	-4.75385e-06	-1.22147e-06	-1.84872e-06	-5.87628e-06	-1.5516e-06	-2.87212e-06	-3.56538e-06	-2.60801e-06	-6.27244e-06	-3.20224e-06	1.46577e-05
	New.1.ReferenceOTU103	0	0	0	0	0	0	0	0	0	0	0	0	0	0	0	-2.27564e-08	-2.91667e-08	-2.91667e-08	-2.91667e-08	-1.16667e-07	-5.83333e-08	-2.91667e-08	-1.78526e-07	-1.03846e-07	-5.54167e-07	-7.94551e-07	-8.6859e-07	-1.28109e-06	-8.75e-07	-1.1375e-06	-9.04167e-07	-6.125e-07	2.475e-06	-7.875e-07	-2.14455e-06	-4.375e-07	-4.95833e-07	-3.73846e-06	-1.07917e-06	-1.63333e-06	-5.04423e-06	-1.37083e-06	-2.5375e-06	-2.86795e-06	-2.05417e-06	-5.19551e-06	-2.82917e-06	1.24372e-05
	338145	0	0	0	0	0	0	0	0	0	0	0	0	0	0	0	-2.85256e-08	-6.05769e-08	-6.05769e-08	-6.05769e-08	-2.42308e-07	-5.76923e-09	-6.05769e-08	-2.95833e-07	-1.78205e-07	-1.03558e-06	1.02244e-07	1.44551e-06	-4.49679e-07	-1.81731e-06	-2.91667e-08	-1.87788e-06	-1.75962e-07	2.14679e-06	-1.62917e-06	-3.8875e-06	-8.50962e-07	4.38141e-07	1.595e-05	4.9125e-06	-2.79615e-06	2.42558e-05	-2.84712e-06	-5.27019e-06	-8.70256e-06	-1.16061e-05	-9.73397e-06	-5.87596e-06	-9.05128e-07
	1111582	0	0	0	0	0	0	0	0	0	0	0	0	0	0	0	-7.72436e-08	-7.72436e-08	2.36859e-07	-7.72436e-08	2.4359e-08	1.01923e-07	-6.73077e-09	-5.40705e-07	-3.08974e-07	-1.12788e-06	-4.51603e-07	-1.05449e-06	1.68365e-06	-2.31731e-06	4.24391e-06	-2.2984e-06	9.35577e-07	-1.70449e-06	1.08109e-06	-5.76955e-06	-1.03045e-06	-1.08878e-06	-7.07179e-06	-2.84519e-06	-2.76154e-06	-8.4609e-06	-3.63045e-06	-5.70737e-06	1.22667e-05	-1.19099e-05	-1.09936e-06	-5.76186e-06	5.84615e-07
	330294	0	0	0	0	0	0	0	0	0	0	0	0	0	0	0	-1.89103e-08	-3.8141e-08	-1.66346e-07	2.18269e-07	-6.26923e-07	-1.66026e-07	-1.02244e-07	-2.34936e-07	-9.48718e-08	-2.33365e-06	4.70833e-07	2.38782e-06	-4.72115e-07	4.17628e-06	5.03814e-06	2.27279e-05	-1.71763e-06	9.90321e-06	-6.45192e-07	-4.98045e-06	-2.68109e-06	-2.69327e-06	-4.47436e-07	2.05032e-06	-4.82179e-06	-2.59038e-06	-9.0234e-06	-5.55545e-06	-5.67051e-06	-1.32567e-05	4.53942e-05	4.64221e-05	8.12821e-07
	922761	0	0	0	0	0	0	0	0	0	0	0	0	0	0	0	-1.15865e-07	-1.15865e-07	7.43109e-07	-1.15865e-07	4.33974e-07	7.04167e-07	1.23397e-08	1.56074e-06	7.22436e-07	-1.28478e-06	-7.16346e-08	5.75321e-07	2.20817e-06	-3.60417e-06	-4.6149e-06	-3.67516e-06	6.46426e-06	2.32788e-06	-3.11554e-06	5.57644e-06	-1.09054e-06	-1.01458e-06	1.56872e-05	-4.5242e-06	3.44872e-07	1.05234e-05	-5.74696e-06	-1.06059e-05	-5.1609e-06	-1.26021e-05	-5.02724e-06	-1.13671e-05	-1.0825e-05
	568118	0	0	0	0	0	0	0	0	0	0	0	0	0	0	0	-3.54167e-08	-5.46474e-08	-1.2516e-07	-1.1875e-07	5.82692e-07	-2.375e-07	-1.31571e-07	1.6234e-07	1.85897e-08	-1.88446e-06	-1.25785e-06	3.44391e-06	-1.92099e-06	9.88782e-07	-5.79968e-07	-2.47612e-06	-2.41683e-06	-7.53173e-06	1.78093e-06	-2.79006e-07	-1.87099e-06	-2.14696e-06	-2.86923e-06	2.31191e-05	8.70897e-06	9.19583e-06	-6.18381e-06	-1.06774e-05	-3.44038e-06	-1.13364e-05	-1.10753e-05	-1.06213e-05	-1.60571e-05
	591785	0	0	0	0	0	0	0	0	0	0	0	0	0	0	0	6.36218e-08	-6.89103e-09	-1.47917e-07	-1.54327e-07	2.86538e-07	1.91346e-07	-1.67147e-07	2.97917e-07	8.14103e-08	-9.77083e-07	-1.66779e-06	8.125e-07	-1.85593e-06	-3.09135e-06	-3.53157e-06	-4.36747e-06	1.59247e-06	-8.7234e-06	6.29471e-06	1.25593e-06	-2.24439e-06	-2.79663e-06	-6.04359e-06	2.69822e-05	5.7359e-06	8.11955e-06	-7.55465e-06	-1.22085e-05	1.21731e-06	-8.12772e-06	-1.55721e-05	-1.42966e-05	-1.80173e-05
	366392	0	0	0	0	0	0	0	0	0	0	0	0	0	0	0	-7.16346e-08	-7.80449e-08	-7.80449e-08	-7.80449e-08	-3.12179e-07	-1.04808e-07	-7.80449e-08	-5.20673e-07	-2.99359e-07	-1.43157e-06	-2.18638e-06	-2.30929e-06	-2.19375e-06	1.20817e-05	7.07163e-06	-2.41939e-06	2.13141e-08	-6.38878e-06	-2.10721e-06	1.01784e-05	1.5278e-05	1.39232e-05	-5.97564e-06	-2.88766e-06	-3.19744e-06	-1.14561e-05	-3.66811e-06	-6.7899e-06	-1.37622e-05	-1.53963e-05	-1.47644e-05	-7.57035e-06	-1.20724e-05
	579608	0	0	0	0	0	0	0	0	0	0	0	0	0	0	0	-9.4391e-08	-9.4391e-08	8.50962e-08	-8.15705e-08	-1.46795e-07	-1.24679e-07	3.38141e-08	-6.03045e-07	-3.19872e-07	-1.56907e-06	-1.16683e-06	-1.26763e-06	-1.55176e-06	-2.25481e-06	-2.25176e-06	-2.54151e-06	-2.64263e-07	1.3109e-07	-1.51651e-06	2.15851e-05	1.32444e-05	1.24338e-05	-3.17564e-06	-1.13349e-06	3.52179e-06	6.50609e-06	-4.43638e-06	-7.6351e-06	-6.04038e-06	-1.02133e-05	-8.01122e-06	-7.87388e-06	-1.29622e-05
	703741	0	0	0	0	0	0	0	0	0	0	0	0	0	0	0	-3.66987e-08	-3.66987e-08	-3.66987e-08	-3.66987e-08	-1.46795e-07	4.19872e-08	-3.66987e-08	-2.56891e-07	-1.46795e-07	-5.81891e-07	-8.27083e-07	-1.03686e-06	-1.71202e-06	-1.10096e-06	-1.43125e-06	-1.13766e-06	1.69728e-06	-4.31122e-06	-9.90865e-07	1.36748e-05	1.87123e-05	1.72095e-05	-5.06026e-06	-1.35785e-06	1.5e-07	-6.30801e-06	-1.72484e-06	-3.19279e-06	-6.63654e-06	-7.30304e-06	-6.79327e-06	-3.55978e-06	-8.04551e-06
	New.2.ReferenceOTU12	0	0	0	0	0	0	0	0	0	0	0	0	0	0	0	-6.13782e-08	-5.49679e-08	-6.13782e-08	-6.13782e-08	-2.45513e-07	-5.86538e-08	-6.13782e-08	-4.29647e-07	-2.45513e-07	-1.07003e-06	-1.61971e-06	-1.70032e-06	-2.79503e-06	-1.84135e-06	-2.39375e-06	-1.88349e-06	1.65978e-06	-7.12724e-06	-1.54183e-06	2.33553e-05	3.18678e-05	2.93732e-05	-8.60769e-06	-2.27099e-06	-9.30769e-07	-1.04766e-05	-2.88478e-06	-5.3399e-06	-1.12571e-05	-1.19194e-05	-1.13542e-05	-5.95369e-06	-1.39083e-05
	New.0.ReferenceOTU428	0	0	0	0	0	0	0	0	0	0	0	0	0	0	0	2.96314e-07	-7.54808e-08	-7.54808e-08	-7.54808e-08	-3.01923e-07	-1.50962e-07	-7.54808e-08	9.58814e-07	4.41667e-07	-1.43413e-06	-2.18894e-06	-1.89263e-06	-1.30929e-07	-2.26442e-06	-2.94375e-06	-2.3399e-06	-1.5851e-06	-5.51571e-06	2.60902e-05	9.11699e-07	-1.13221e-06	-1.28317e-06	-4.14103e-07	-1.03638e-06	-4.22692e-06	2.39776e-06	-3.5476e-06	-6.56683e-06	2.74551e-06	5.17788e-07	5.50481e-06	-6.43061e-06	-9.69167e-06
	561171	0	0	0	0	0	0	0	0	0	0	0	0	0	0	0	-8.58974e-08	-9.23077e-08	-7.30769e-08	7.47436e-07	-2.66667e-07	-1.97436e-07	-9.87179e-08	-5.88462e-07	-3.17949e-07	-1.52308e-06	-3.30769e-07	-2.0641e-06	-2.85128e-06	6.01282e-06	1.56667e-06	3.65128e-06	-1.9641e-06	-6.53846e-08	-1.71795e-07	4.45256e-06	-1.48077e-06	-1.62692e-06	1.15e-06	-3.26795e-06	-3.84872e-06	2.33205e-06	-2.83205e-06	-3.17821e-06	-1.38795e-05	-1.64269e-05	2.70192e-05	4.53795e-05	-1.25256e-06
	1078587	0	0	0	0	0	0	0	0	0	0	0	0	0	0	0	-1.90705e-07	-2.54808e-07	-1.07372e-07	2.96474e-07	-3.07692e-07	-6.63462e-07	2.32372e-07	-1.48237e-06	-8.46154e-07	-3.43109e-06	-2.44712e-06	-3.22115e-06	-5.21314e-06	-1.61859e-06	3.50962e-07	1.42788e-06	-6.73558e-06	8.42949e-07	1.52244e-07	1.85016e-05	-4.97596e-06	-3.74199e-06	2.76282e-06	-2.74038e-07	6.42308e-06	-3.20513e-09	-4.74519e-06	-8.23878e-06	-1.39936e-05	-3.23734e-05	4.15673e-05	1.92067e-05	-1.22949e-05
	360015	0	0	0	0	0	0	0	0	0	0	0	0	0	0	0	-3.65385e-08	-3.01282e-08	-3.65385e-08	-3.65385e-08	-1.46154e-07	-6.02564e-08	1.25192e-06	-2.55769e-07	-1.46154e-07	-5.21154e-07	-9.50641e-07	-9.23077e-07	-1.39679e-06	-9.03846e-07	-1.30962e-06	-1.11346e-06	-6.45513e-07	-3.58077e-06	-9.86538e-07	-2.00449e-06	-5.41667e-07	3.24423e-06	-4.96026e-06	-1.35192e-06	-1.82821e-06	-4.88205e-06	-1.71731e-06	-2.79423e-06	-6.40128e-06	-4.34167e-06	-6.50641e-06	-3.23654e-06	3.62692e-06
	363646	0	0	0	0	0	0	0	0	0	0	0	0	0	0	0	-1.30288e-07	-1.04647e-07	-5.33654e-08	4.40224e-07	1.01731e-06	-2.60577e-07	-1.30288e-07	-9.12019e-07	-5.21154e-07	9.46042e-06	-2.59888e-06	-3.13301e-06	-5.20689e-06	1.79647e-06	1.14952e-06	3.44183e-06	-2.72965e-06	1.63054e-05	-1.80625e-06	-8.07901e-06	-1.95433e-06	-2.2149e-06	-1.35756e-05	-4.7117e-06	-5.30256e-06	1.97532e-06	6.25687e-05	8.73316e-05	-2.05519e-05	-1.33633e-05	-3.69712e-06	2.99069e-05	-5.70962e-06
	516966	0	0	0	0	0	0	0	0	0	0	0	0	0	0	0	-5.08013e-08	-5.08013e-08	-5.08013e-08	-5.08013e-08	-2.03205e-07	-1.01603e-07	-5.08013e-08	-3.55609e-07	-2.03205e-07	-9.65224e-07	-1.47324e-06	-1.52404e-06	1.2516e-07	-1.52404e-06	-1.35304e-06	-1.57484e-06	-4.38622e-07	-2.70609e-06	-1.37163e-06	-4.1149e-06	-7.62019e-07	-8.63622e-07	-5.91154e-06	-1.87965e-06	2.96154e-07	-8.41442e-06	-2.38766e-06	-2.22756e-08	-8.92244e-06	-1.01095e-05	-7.76763e-06	-4.92772e-06	1.50173e-05
	583746	0	0	0	0	0	0	0	0	0	0	0	0	0	0	0	5.22436e-07	9.29487e-08	-2.98077e-07	-2.98077e-07	1.57692e-06	1.08974e-07	-3.49359e-07	1.55449e-06	6.15385e-07	-4.16667e-08	-2.39423e-06	1.23718e-06	9.07051e-07	-5.80128e-06	-3.15705e-06	-4.16987e-06	5.67308e-07	-1.23718e-06	-4.80449e-06	-7.74038e-06	-4.74679e-06	-5.83654e-06	-1.05641e-05	6.41987e-06	6.08974e-07	6e-06	-1.58173e-05	-2.59391e-05	4.69295e-05	1.29263e-05	-1.47885e-05	-2.4375e-05	4.42949e-06
	484304	0	0	0	0	0	0	0	0	0	0	0	0	0	0	0	-8.0609e-08	-3.75481e-07	-2.72917e-07	1.59247e-06	-7.19872e-07	-7.76603e-07	-1.70353e-07	-1.36554e-06	-8.09615e-07	-4.90337e-06	1.18482e-05	-3.02083e-06	1.16088e-05	8.41506e-06	-4.15016e-06	1.9984e-07	-7.98125e-06	1.69753e-05	-6.94567e-06	1.28478e-06	-4.47837e-06	-4.43446e-06	2.78731e-05	-1.2662e-05	-7.64872e-06	2.39144e-05	-9.81426e-06	-1.45899e-05	-1.86353e-05	2.79011e-05	5.54856e-05	8.8354e-05	6.39314e-05
	546557	0	0	0	0	0	0	0	0	0	0	0	0	0	0	0	-1.01442e-07	-3.73397e-08	-1.07853e-07	-2.04006e-07	1.06859e-06	-4.20833e-07	-2.10417e-07	3.79647e-07	1.26282e-07	-1.01074e-06	-4.7367e-06	4.61058e-06	-6.01138e-06	-6.05609e-06	-5.50112e-06	-5.75369e-06	-4.22003e-06	-1.28292e-05	-4.0851e-06	1.35075e-05	-3.15625e-06	-3.57708e-06	-9.91538e-06	2.408e-05	2.30885e-05	2.74176e-05	-9.88958e-06	-1.6787e-05	-6.98141e-06	-2.3828e-05	-1.65625e-05	-1.97373e-05	-3.19917e-05
	306124	0	0	0	0	0	0	0	0	0	0	0	0	0	0	0	-8.34936e-08	-7.70833e-08	-1.02724e-07	-1.02724e-07	-3.40385e-07	-2.05449e-07	-1.02724e-07	4.34503e-06	2.12115e-06	-1.82356e-06	-1.70978e-06	1.06106e-05	-2.19343e-06	-3.08173e-06	-3.58958e-06	-3.10753e-06	-2.15721e-06	-8.92276e-06	-2.74151e-06	3.28189e-06	-1.54087e-06	-1.60529e-06	2.98615e-05	-3.8008e-06	2.06154e-06	-1.37978e-05	-4.82804e-06	-8.93702e-06	-1.45109e-05	-1.78652e-05	-3.78686e-06	-9.96426e-06	-1.74865e-05
	840914	0	0	0	0	0	0	0	0	0	0	0	0	0	0	0	-1.32051e-07	-1.51282e-07	-1.38462e-07	-1.32051e-07	1.02564e-08	-2.89744e-07	-2.66667e-07	3.87692e-06	1.81154e-06	-3.42564e-06	-3.74615e-06	-7.24359e-07	1.4859e-06	-2.35897e-06	-5.13718e-06	-6.14487e-06	-3.13846e-06	-2.16397e-05	-4.71923e-06	9.49615e-06	-3.60897e-06	-4.22564e-06	1.35167e-05	4.05564e-05	1.06692e-05	1.47128e-05	-1.25333e-05	-2.21103e-05	1.35333e-05	-1.00218e-05	-1.93141e-05	-1.68667e-05	-3.67026e-05
	588929	0	0	0	0	0	0	0	0	0	0	0	0	0	0	0	-7.4359e-08	-1.32051e-07	-1.38462e-07	3.46154e-08	-2.07692e-07	-2.64103e-07	-2.73077e-07	3.12692e-06	1.42692e-06	-3.56026e-06	-3.14359e-06	7.30769e-07	2.42821e-06	5.25641e-07	-4.64359e-06	-5.88846e-06	-2.93974e-06	-2.14346e-05	-4.30256e-06	7.52179e-06	-3.86538e-06	-4.49487e-06	8.59359e-06	4.84218e-05	1.065e-05	1.61487e-05	-1.31359e-05	-2.34436e-05	2.91038e-05	-7.34872e-06	-1.9391e-05	-8.25128e-06	-3.29782e-05
	708680	0	0	0	0	0	0	0	0	0	0	0	0	0	0	0	-1.50481e-07	2.46955e-07	5.61058e-07	-3.29968e-07	5.26282e-07	1.09295e-07	-4.26122e-07	-1.73285e-06	-1.01218e-06	-6.57051e-09	-3.42163e-06	-2.69391e-06	1.14402e-05	2.40865e-06	-1.11234e-06	-2.95978e-06	6.09135e-07	4.62788e-06	1.77063e-05	-1.02402e-05	-5.73157e-06	-6.94279e-06	-2.14e-05	-1.06383e-05	9.56026e-06	1.77849e-05	-8.27772e-06	-1.78546e-05	1.88571e-05	-2.45034e-05	-1.38926e-05	-2.69877e-05	-3.60904e-05
	851865	0	0	0	0	0	0	0	0	0	0	0	0	0	0	0	-1.99359e-07	-2.3141e-07	1.11474e-06	-5.71154e-07	2.13205e-06	1.01282e-07	-6.99359e-07	-1.49808e-06	-1.07308e-06	1.18013e-06	-3.90385e-07	2.52564e-06	3.02115e-06	-8.28846e-06	-6.19167e-06	1.63904e-05	3.77564e-07	1.37949e-06	5.18141e-06	-8.39744e-08	-9.38141e-06	-1.03058e-05	-2.45769e-06	-1.6216e-05	7.64128e-05	4.78026e-05	2.97968e-05	4.23032e-05	2.27128e-05	1.11224e-05	1.57628e-05	-9.61987e-06	-4.65359e-05
	1107027	0	0	0	0	0	0	0	0	0	0	0	0	0	0	0	1.3766e-07	2.46635e-07	1.88942e-07	-4.32853e-07	-6.16026e-07	5.1891e-07	-4.77724e-07	-6.83814e-07	-4.87821e-07	-3.81394e-06	3.44712e-07	1.39824e-05	-1.35236e-05	-1.24728e-05	-1.43428e-05	-9.99535e-06	6.65369e-06	-4.92276e-06	4.65272e-06	3.4774e-06	3.01867e-05	2.77954e-05	9.51538e-06	-8.90016e-06	2.42051e-06	-1.20349e-05	-2.2453e-05	-4.07607e-05	-5.94038e-06	-7.11825e-05	-3.66907e-05	-4.08777e-05	1.47891e-05
	514940	0	0	0	0	0	0	0	0	0	0	0	0	0	0	0	1.65224e-07	1.34471e-06	8.63942e-07	-8.02724e-07	7.75641e-08	3.81731e-07	-7.70673e-07	-1.1383e-06	-8.58333e-07	1.98542e-06	-1.55465e-06	1.02724e-06	4.90016e-06	-1.37612e-05	-3.63317e-06	9.01939e-06	2.64279e-06	1.13747e-05	4.20316e-05	-7.23862e-06	-1.08678e-05	-1.30694e-05	-1.10603e-05	-9.93157e-06	8.67949e-07	-1.75673e-06	-3.41127e-05	-5.1055e-05	7.80494e-05	6.51426e-06	5.18029e-05	-3.67938e-05	-4.67571e-05
	1111294	0	0	0	0	0	0	0	0	0	0	0	0	0	0	0	2.89103e-07	-3.19872e-07	-3.39103e-07	-4.22436e-07	-1.52949e-06	4.83462e-06	-4.09615e-07	2.51731e-06	2.06026e-06	-1.44936e-06	2.30064e-06	-4.90385e-06	-7.6109e-06	-1.23526e-05	-1.52314e-05	-1.23455e-05	4.56801e-05	-2.15782e-05	1.76731e-06	-1.38135e-05	-2.77885e-06	-6.38654e-06	3.13077e-06	-1.37071e-05	9.42692e-06	-4.63154e-05	-1.86494e-05	-3.12071e-05	-1.02641e-05	-5.79878e-05	-3.51282e-05	-3.96622e-05	7.72603e-05
	349024	0	0	0	0	0	0	0	0	0	0	0	0	0	0	0	-3.60096e-07	-2.83173e-07	-3.98558e-07	-1.16506e-07	-1.49167e-06	5.10577e-07	-3.02404e-07	1.56266e-06	2.68141e-06	-5.58542e-06	-5.85304e-06	-3.02724e-06	5.54343e-06	-9.07212e-06	-8.93478e-06	-1.20091e-05	8.79054e-06	4.77788e-06	-1.6649e-06	-1.67062e-05	-5.23478e-06	-6.23702e-06	-7.74487e-06	-1.42915e-05	1.75128e-06	-4.12958e-05	-1.81296e-05	-7.25801e-07	4.43276e-05	-5.14027e-05	-2.95016e-05	-2.34998e-05	3.65942e-05
	559527	0	0	0	0	0	0	0	0	0	0	0	0	0	0	0	-8.22115e-08	-6.84776e-07	-5.3734e-07	-6.78365e-07	-1.89295e-06	8.22756e-07	5.56522e-06	-2.01138e-06	-1.23269e-06	-4.06202e-06	-2.16619e-06	5.02724e-06	-1.67486e-05	2.66186e-06	-9.5524e-06	-6.61266e-06	8.65176e-06	-1.64381e-05	-1.77774e-05	1.61229e-05	1.96322e-05	3.60447e-05	-1.01846e-05	-4.60593e-06	-3.10462e-05	-3.69135e-06	-1.41075e-05	-2.52101e-05	-4.15327e-05	-2.48537e-05	-6.95176e-05	-4.60771e-05	1.53545e-05
(B) Data pertaining to Fig. 1B
	Temporally averaged taxon-taxon covariance matrix
	Operational Taxonomic Unit	865469	1107027	338145	553611	780650	470382	370183	369429	363794	1111191	1111294	561171	583656	551902	363646	712047	422878	124906	311947	330294	523934	555945	559527	568118	335256	528421	297672	360946	367213	530928	1078587	591785	1111582	546557	366392	579608	592160	264967	372348	516159	1062061	708680	703741	514940	1076587	306124	446153	349024
	865469	0.268293	0.317073	0	0	0.0731707	0.0487805	0.0487805	0	0.0243902	0.0243902	0.121951	0	0.0243902	0.0243902	0.0243902	0	0.0487805	0.0243902	0	0.0487805	0	0.0243902	0.414634	0.0731707	0	0	0	0.0243902	0.0243902	0.0243902	0.0731707	0.0243902	0.097561	0.0487805	0	0.243902	0	0.0487805	0.0487805	0	0.0487805	0.195122	0	0.170732	0.0243902	0	0.0487805	0.365854
	1107027	0.317073	1	0.243902	0.0243902	0.243902	0.439024	0.414634	0.536585	0.390244	0.292683	0.878049	0.170732	0.146341	0.195122	0.268293	0	0.243902	0.243902	0.195122	0.390244	0.317073	0.317073	0.95122	0.439024	0.219512	0	0.097561	0.243902	0.487805	0.097561	0.853659	0.560976	0.658537	0.390244	0.243902	0.609756	0	0.390244	0.414634	0.268293	0.536585	0.609756	0.097561	0.926829	0.170732	0.0731707	0.292683	0.97561
	338145	0	0.243902	0.219512	0	0	0.0487805	0.0243902	0	0.0243902	0	0.097561	0	0	0	0	0	0	0.0243902	0	0	0.0243902	0	0.219512	0.0243902	0	0	0	0	0.0243902	0	0.0487805	0.0243902	0	0.0243902	0.0731707	0.0487805	0	0.0487805	0.0243902	0	0	0.0487805	0	0.097561	0	0	0	0.146341
	553611	0	0.0243902	0	0.0487805	0	0	0	0	0	0	0	0	0	0	0	0	0	0	0	0	0	0	0.0731707	0	0	0	0	0	0	0	0	0	0	0	0	0	0	0	0	0	0	0	0	0	0	0	0	0.0731707
	780650	0.0731707	0.243902	0	0	0.365854	0	0	0.0243902	0	0	0.195122	0	0	0	0.0243902	0	0	0	0.0243902	0.0243902	0	0.146341	0.268293	0.0243902	0	0	0	0	0.0243902	0	0.121951	0.0243902	0	0.0243902	0	0.0731707	0	0.0243902	0.0487805	0	0	0.121951	0	0.195122	0	0	0	0.341463
	470382	0.0487805	0.439024	0.0487805	0	0	0.560976	0.121951	0.0487805	0.0243902	0.0243902	0.390244	0.0487805	0.0243902	0	0	0	0	0.0243902	0.0243902	0.0731707	0.0487805	0	0.585366	0.121951	0.0243902	0	0	0	0.097561	0.0243902	0.634146	0.121951	0.121951	0.0487805	0	0.121951	0	0.0487805	0.0243902	0	0.0243902	0.146341	0	0.341463	0	0	0.0487805	0.487805
	370183	0.0487805	0.414634	0.0243902	0	0	0.121951	0.682927	0.0243902	0	0.0243902	0.317073	0	0.0243902	0	0	0	0	0	0	0.0731707	0.0243902	0	0.463415	0.121951	0	0	0	0	0	0	0.341463	0.121951	0.121951	0.0243902	0	0.121951	0	0.0243902	0.0487805	0	0.0243902	0.243902	0	0.341463	0	0	0	0.536585
	369429	0	0.536585	0	0	0.0243902	0.0487805	0.0243902	0.682927	0.0731707	0.170732	0.365854	0.0487805	0.0243902	0.0243902	0	0	0	0	0	0.146341	0.121951	0.0487805	0.780488	0.097561	0.0243902	0	0	0.0487805	0.097561	0	0.390244	0.0487805	0.121951	0.0487805	0	0.121951	0	0.0243902	0.0487805	0	0.0731707	0.390244	0	0.219512	0.0243902	0	0.0487805	0.560976
	363794	0.0243902	0.390244	0.0243902	0	0	0.0243902	0	0.0731707	0.243902	0.0243902	0.292683	0	0.0243902	0	0	0	0	0	0	0.121951	0	0	0.365854	0.0731707	0	0	0	0.0243902	0	0	0.195122	0.097561	0.0731707	0.0487805	0	0.0243902	0	0	0.0243902	0	0.0487805	0.146341	0	0.195122	0	0	0	0.365854
	1111191	0.0243902	0.292683	0	0	0	0.0243902	0.0243902	0.170732	0.0243902	0.512195	0.268293	0.0243902	0.0487805	0	0	0	0	0	0.0243902	0.097561	0.0487805	0.0243902	0.536585	0.121951	0	0	0	0	0.0487805	0	0.439024	0.121951	0.097561	0.097561	0	0.0487805	0	0	0	0	0	0.268293	0	0.219512	0.0487805	0	0.0243902	0.536585
	1111294	0.121951	0.878049	0.097561	0	0.195122	0.390244	0.317073	0.365854	0.292683	0.268293	1	0.097561	0.097561	0.170732	0.170732	0	0.146341	0.0487805	0.097561	0.609756	0.195122	0.292683	0.878049	0.390244	0.390244	0	0.0487805	0.146341	0.317073	0.097561	0.682927	0.536585	0.707317	0.390244	0.097561	0.634146	0	0.268293	0.390244	0.121951	0.243902	0.609756	0.0243902	0.682927	0.195122	0.0243902	0.292683	0.804878
	561171	0	0.170732	0	0	0	0.0487805	0	0.0487805	0	0.0243902	0.097561	0.097561	0.0243902	0	0	0	0	0	0	0	0.0731707	0	0.243902	0.0487805	0	0	0	0	0.0243902	0	0.121951	0.0487805	0.0243902	0	0	0	0	0	0.0243902	0	0	0.0731707	0	0.097561	0.0243902	0.0243902	0	0.0731707
	583656	0.0243902	0.146341	0	0	0	0.0243902	0.0243902	0.0243902	0.0243902	0.0487805	0.097561	0.0243902	0.292683	0	0	0	0.0487805	0.0243902	0	0.0487805	0	0.0243902	0.243902	0.0731707	0	0	0	0.0731707	0.0487805	0	0.146341	0.097561	0.0243902	0.0731707	0	0.0487805	0	0	0.0243902	0.0487805	0.0731707	0.146341	0	0.195122	0	0	0	0.170732
	551902	0.0243902	0.195122	0	0	0	0	0	0.0243902	0	0	0.170732	0	0	0.0731707	0	0	0	0	0	0	0	0.0243902	0.365854	0	0	0	0	0	0.0243902	0	0.097561	0	0.0487805	0.0243902	0	0	0	0	0	0	0	0.170732	0	0.0487805	0	0	0	0.170732
	363646	0.0243902	0.268293	0	0	0.0243902	0	0	0	0	0	0.170732	0	0	0	0.170732	0	0	0	0	0	0	0	0.268293	0	0	0	0	0.0243902	0.0243902	0	0.0243902	0	0	0.0243902	0	0	0	0	0	0	0.0731707	0.0487805	0	0.121951	0	0	0.0243902	0.146341
	712047	0	0	0	0	0	0	0	0	0	0	0	0	0	0	0	0.0243902	0	0	0	0	0	0	0.0243902	0	0	0	0	0	0	0	0	0	0	0	0	0	0	0	0	0	0	0	0	0	0	0	0	0.0243902
	422878	0.0487805	0.243902	0	0	0	0	0	0	0	0	0.146341	0	0.0487805	0	0	0	0.341463	0.0731707	0	0	0	0	0.268293	0.0243902	0	0	0	0	0.0243902	0	0.0731707	0.0487805	0.0731707	0.0243902	0	0.0243902	0	0.0731707	0	0	0	0.170732	0	0.121951	0.0243902	0	0	0.268293
	124906	0.0243902	0.243902	0.0243902	0	0	0.0243902	0	0	0	0	0.0487805	0	0.0243902	0	0	0	0.0731707	0.243902	0	0.0243902	0	0	0.195122	0.0243902	0	0	0	0	0.0243902	0	0.097561	0.0243902	0.0243902	0.0487805	0.0243902	0	0	0	0	0	0	0.121951	0	0.0731707	0	0	0	0.121951
	311947	0	0.195122	0	0	0.0243902	0.0243902	0	0	0	0.0243902	0.097561	0	0	0	0	0	0	0	0.0731707	0.0487805	0	0.0487805	0.195122	0	0	0	0.0243902	0	0.0487805	0	0.097561	0	0.0487805	0	0	0.0243902	0	0	0.0243902	0	0	0.0731707	0	0.146341	0	0	0	0.097561
	330294	0.0487805	0.390244	0	0	0.0243902	0.0731707	0.0731707	0.146341	0.121951	0.097561	0.609756	0	0.0487805	0	0	0	0	0.0243902	0.0487805	0.829268	0	0.097561	0.756098	0.0731707	0	0	0	0	0.097561	0	0.365854	0.097561	0.170732	0.0731707	0	0.195122	0	0	0.0243902	0	0	0.292683	0	0.268293	0.0487805	0	0.0243902	0.658537
	523934	0	0.317073	0.0243902	0	0	0.0487805	0.0243902	0.121951	0	0.0487805	0.195122	0.0731707	0	0	0	0	0	0	0	0	0.243902	0	0.341463	0.0731707	0	0	0	0	0.0243902	0	0.414634	0.0487805	0.0487805	0.0243902	0	0.0731707	0	0	0.0487805	0	0	0.097561	0	0.146341	0.0243902	0	0	0.414634
	555945	0.0243902	0.317073	0	0	0.146341	0	0	0.0487805	0	0.0243902	0.292683	0	0.0243902	0.0243902	0	0	0	0	0.0487805	0.097561	0	0.439024	0.292683	0.0731707	0	0	0	0.0243902	0.0487805	0	0.121951	0.0487805	0.0731707	0.0487805	0	0.146341	0	0.0487805	0.0243902	0.0243902	0.0487805	0.243902	0	0.268293	0	0.0243902	0.0487805	0.390244
	559527	0.414634	0.95122	0.219512	0.0731707	0.268293	0.585366	0.463415	0.780488	0.365854	0.536585	0.878049	0.243902	0.243902	0.365854	0.268293	0.0243902	0.268293	0.195122	0.195122	0.756098	0.341463	0.292683	1	0.585366	0.268293	0.0243902	0.0731707	0.121951	0.560976	0.121951	0.829268	0.756098	0.707317	0.609756	0.341463	0.609756	0.0243902	0.390244	0.414634	0.219512	0.463415	0.926829	0.097561	0.926829	0.341463	0.0487805	0.341463	0.97561
	568118	0.0731707	0.439024	0.0243902	0	0.0243902	0.121951	0.121951	0.097561	0.0731707	0.121951	0.390244	0.0487805	0.0731707	0	0	0	0.0243902	0.0243902	0	0.0731707	0.0731707	0.0731707	0.585366	0.512195	0.0243902	0	0	0.0731707	0.195122	0.0243902	0.365854	0.487805	0.121951	0.390244	0	0.121951	0	0.097561	0.097561	0.0731707	0.0487805	0.170732	0	0.390244	0.0487805	0	0.0243902	0.463415
	335256	0	0.219512	0	0	0	0.0243902	0	0.0243902	0	0	0.390244	0	0	0	0	0	0	0	0	0	0	0	0.268293	0.0243902	0.365854	0	0	0	0	0	0.0731707	0.0487805	0.121951	0.0243902	0.0243902	0	0	0.0243902	0.0243902	0	0.0243902	0.146341	0	0.170732	0	0	0	0.243902
	528421	0	0	0	0	0	0	0	0	0	0	0	0	0	0	0	0	0	0	0	0	0	0	0.0243902	0	0	0.0243902	0	0	0	0	0	0	0	0	0	0	0	0	0	0	0	0	0	0	0	0	0	0.0243902
	297672	0	0.097561	0	0	0	0	0	0	0	0	0.0487805	0	0	0	0	0	0	0	0.0243902	0	0	0	0.0731707	0	0	0	0.0731707	0	0	0	0.0243902	0.0243902	0	0.0243902	0	0	0	0	0	0	0	0	0	0.0487805	0	0	0	0.097561
	360946	0.0243902	0.243902	0	0	0	0	0	0.0487805	0.0243902	0	0.146341	0	0.0731707	0	0.0243902	0	0	0	0	0	0	0.0243902	0.121951	0.0731707	0	0	0	0.219512	0.0243902	0	0.0731707	0.0731707	0.0243902	0.0487805	0	0.0243902	0	0	0.0243902	0.0243902	0.121951	0.097561	0	0.121951	0	0	0	0.146341
	367213	0.0243902	0.487805	0.0243902	0	0.0243902	0.097561	0	0.097561	0	0.0487805	0.317073	0.0243902	0.0487805	0.0243902	0.0243902	0	0.0243902	0.0243902	0.0487805	0.097561	0.0243902	0.0487805	0.560976	0.195122	0	0	0	0.0243902	0.804878	0.0243902	0.390244	0.219512	0.121951	0.170732	0	0.146341	0	0.0731707	0.0731707	0.0243902	0.0487805	0.219512	0.0243902	0.292683	0.0243902	0	0.0487805	0.609756
	530928	0.0243902	0.097561	0	0	0	0.0243902	0	0	0	0	0.097561	0	0	0	0	0	0	0	0	0	0	0	0.121951	0.0243902	0	0	0	0	0.0243902	0.0731707	0.0731707	0.0243902	0	0	0	0.0243902	0	0	0	0	0	0	0	0.0731707	0	0	0	0.0731707
	1078587	0.0731707	0.853659	0.0487805	0	0.121951	0.634146	0.341463	0.390244	0.195122	0.439024	0.682927	0.121951	0.146341	0.097561	0.0243902	0	0.0731707	0.097561	0.097561	0.365854	0.414634	0.121951	0.829268	0.365854	0.0731707	0	0.0243902	0.0731707	0.390244	0.0731707	1	0.463415	0.243902	0.341463	0.0243902	0.365854	0	0.170732	0.146341	0.0243902	0.146341	0.487805	0.0243902	0.658537	0.365854	0	0.170732	0.780488
	591785	0.0243902	0.560976	0.0243902	0	0.0243902	0.121951	0.121951	0.0487805	0.097561	0.121951	0.536585	0.0487805	0.097561	0	0	0	0.0487805	0.0243902	0	0.097561	0.0487805	0.0487805	0.756098	0.487805	0.0487805	0	0.0243902	0.0731707	0.219512	0.0243902	0.463415	0.634146	0.121951	0.512195	0.0243902	0.170732	0	0.0731707	0.121951	0.0731707	0.170732	0.292683	0	0.390244	0.097561	0	0.0731707	0.634146
	1111582	0.097561	0.658537	0	0	0	0.121951	0.121951	0.121951	0.0731707	0.097561	0.707317	0.0243902	0.0243902	0.0487805	0	0	0.0731707	0.0243902	0.0487805	0.170732	0.0487805	0.0731707	0.707317	0.121951	0.121951	0	0	0.0243902	0.121951	0	0.243902	0.121951	0.902439	0.0731707	0	0.268293	0	0	0.0487805	0.0243902	0.0731707	0.341463	0.0243902	0.439024	0.097561	0	0.097561	0.731707
	546557	0.0487805	0.390244	0.0243902	0	0.0243902	0.0487805	0.0243902	0.0487805	0.0487805	0.097561	0.390244	0	0.0731707	0.0243902	0.0243902	0	0.0243902	0.0487805	0	0.0731707	0.0243902	0.0487805	0.609756	0.390244	0.0243902	0	0.0243902	0.0487805	0.170732	0	0.341463	0.512195	0.0731707	0.609756	0	0.0731707	0	0.0487805	0.121951	0.0731707	0.121951	0.219512	0	0.243902	0.0243902	0.0243902	0.0243902	0.487805
	366392	0	0.243902	0.0731707	0	0	0	0	0	0	0	0.097561	0	0	0	0	0	0	0.0243902	0	0	0	0	0.341463	0	0.0243902	0	0	0	0	0	0.0243902	0.0243902	0	0	0.292683	0.0487805	0	0.0243902	0.0243902	0	0.0243902	0.097561	0.0243902	0.219512	0	0.0243902	0	0.243902
	579608	0.243902	0.609756	0.0487805	0	0.0731707	0.121951	0.121951	0.121951	0.0243902	0.0487805	0.634146	0	0.0487805	0	0	0	0.0243902	0	0.0243902	0.195122	0.0731707	0.146341	0.609756	0.121951	0	0	0	0.0243902	0.146341	0.0243902	0.365854	0.170732	0.268293	0.0731707	0.0487805	0.926829	0	0.097561	0.097561	0	0.097561	0.463415	0.0243902	0.585366	0.0487805	0.0243902	0.0487805	0.487805
	592160	0	0	0	0	0	0	0	0	0	0	0	0	0	0	0	0	0	0	0	0	0	0	0.0243902	0	0	0	0	0	0	0	0	0	0	0	0	0	0	0	0	0	0	0	0	0.0243902	0	0	0	0.0243902
	264967	0.0487805	0.390244	0.0487805	0	0.0243902	0.0487805	0.0243902	0.0243902	0	0	0.268293	0	0	0	0	0	0.0731707	0	0	0	0	0.0487805	0.390244	0.097561	0.0243902	0	0	0	0.0731707	0	0.170732	0.0731707	0	0.0487805	0.0243902	0.097561	0	0.560976	0.0487805	0.0487805	0.0243902	0.170732	0	0.243902	0	0.0731707	0.0243902	0.365854
	372348	0.0487805	0.414634	0.0243902	0	0.0487805	0.0243902	0.0487805	0.0487805	0.0243902	0	0.390244	0.0243902	0.0243902	0	0	0	0	0	0.0243902	0.0243902	0.0487805	0.0243902	0.414634	0.097561	0.0243902	0	0	0.0243902	0.0731707	0	0.146341	0.121951	0.0487805	0.121951	0.0243902	0.097561	0	0.0487805	0.585366	0	0.170732	0.146341	0	0.268293	0	0	0.0243902	0.463415
	516159	0	0.268293	0	0	0	0	0	0	0	0	0.121951	0	0.0487805	0	0	0	0	0	0	0	0	0.0243902	0.219512	0.0731707	0	0	0	0.0243902	0.0243902	0	0.0243902	0.0731707	0.0243902	0.0731707	0	0	0	0.0487805	0	0.219512	0.0243902	0.0731707	0	0.121951	0	0	0	0.121951
	1062061	0.0487805	0.536585	0	0	0	0.0243902	0.0243902	0.0731707	0.0487805	0	0.243902	0	0.0731707	0	0.0731707	0	0	0	0	0	0	0.0487805	0.463415	0.0487805	0.0243902	0	0	0.121951	0.0487805	0	0.146341	0.170732	0.0731707	0.121951	0.0243902	0.097561	0	0.0243902	0.170732	0.0243902	0.414634	0.243902	0	0.268293	0.0243902	0	0	0.439024
	708680	0.195122	0.609756	0.0487805	0	0.121951	0.146341	0.243902	0.390244	0.146341	0.268293	0.609756	0.0731707	0.146341	0.170732	0.0487805	0	0.170732	0.121951	0.0731707	0.292683	0.097561	0.243902	0.926829	0.170732	0.146341	0	0	0.097561	0.219512	0	0.487805	0.292683	0.341463	0.219512	0.097561	0.463415	0	0.170732	0.146341	0.0731707	0.243902	0.829268	0	0.609756	0.0487805	0.0487805	0.170732	0.756098
	703741	0	0.097561	0	0	0	0	0	0	0	0	0.0243902	0	0	0	0	0	0	0	0	0	0	0	0.097561	0	0	0	0	0	0.0243902	0	0.0243902	0	0.0243902	0	0.0243902	0.0243902	0	0	0	0	0	0	0.0731707	0.0487805	0	0	0	0.0487805
	514940	0.170732	0.926829	0.097561	0	0.195122	0.341463	0.341463	0.219512	0.195122	0.219512	0.682927	0.097561	0.195122	0.0487805	0.121951	0	0.121951	0.0731707	0.146341	0.268293	0.146341	0.268293	0.926829	0.390244	0.170732	0	0.0487805	0.121951	0.292683	0.0731707	0.658537	0.390244	0.439024	0.243902	0.219512	0.585366	0.0243902	0.243902	0.268293	0.121951	0.268293	0.609756	0.0487805	0.97561	0.146341	0.0487805	0.317073	0.780488
	1076587	0.0243902	0.170732	0	0	0	0	0	0.0243902	0	0.0487805	0.195122	0.0243902	0	0	0	0	0.0243902	0	0	0.0487805	0.0243902	0	0.341463	0.0487805	0	0	0	0	0.0243902	0	0.365854	0.097561	0.097561	0.0243902	0	0.0487805	0	0	0	0	0.0243902	0.0487805	0	0.146341	0.097561	0	0	0.439024
	306124	0	0.0731707	0	0	0	0	0	0	0	0	0.0243902	0.0243902	0	0	0	0	0	0	0	0	0	0.0243902	0.0487805	0	0	0	0	0	0	0	0	0	0	0.0243902	0.0243902	0.0243902	0	0.0731707	0	0	0	0.0487805	0	0.0487805	0	0.097561	0	0.097561
	446153	0.0487805	0.292683	0	0	0	0.0487805	0	0.0487805	0	0.0243902	0.292683	0	0	0	0.0243902	0	0	0	0	0.0243902	0	0.0487805	0.341463	0.0243902	0	0	0	0	0.0487805	0	0.170732	0.0731707	0.097561	0.0243902	0	0.0487805	0	0.0243902	0.0243902	0	0	0.170732	0	0.317073	0	0	0.463415	0.341463
	349024	0.365854	0.97561	0.146341	0.0731707	0.341463	0.487805	0.536585	0.560976	0.365854	0.536585	0.804878	0.0731707	0.170732	0.170732	0.146341	0.0243902	0.268293	0.121951	0.097561	0.658537	0.414634	0.390244	0.97561	0.463415	0.243902	0.0243902	0.097561	0.146341	0.609756	0.0731707	0.780488	0.634146	0.731707	0.487805	0.243902	0.487805	0.0243902	0.365854	0.463415	0.121951	0.439024	0.756098	0.0487805	0.780488	0.439024	0.097561	0.341463	1
	840914	0.0731707	0.634146	0.0243902	0	0.097561	0.365854	0.317073	0.268293	0.170732	0.365854	0.634146	0.146341	0.0731707	0.097561	0.0731707	0	0.170732	0.0243902	0.146341	0.268293	0.219512	0.170732	0.756098	0.512195	0.0487805	0	0.0243902	0.146341	0.390244	0.0487805	0.658537	0.585366	0.268293	0.585366	0.0731707	0.317073	0	0.121951	0.268293	0.195122	0.243902	0.487805	0	0.487805	0.268293	0.097561	0.195122	0.609756
	828483	0.0487805	0.560976	0.0487805	0	0.0487805	0.0487805	0.0243902	0.0731707	0.0731707	0.0731707	0.487805	0	0.0487805	0	0.0243902	0	0.0243902	0.0243902	0.0487805	0.121951	0.097561	0.0731707	0.634146	0.170732	0.0487805	0	0.0243902	0.0243902	0.0487805	0.0243902	0.317073	0.219512	0.195122	0.097561	0.0243902	0.243902	0	0.170732	0.0731707	0	0.170732	0.390244	0	0.439024	0	0.0243902	0.414634	0.585366
	773251	0	0.0243902	0	0	0	0.0243902	0	0	0	0	0.0243902	0	0	0	0	0	0	0	0	0	0	0	0.0243902	0	0	0	0	0	0	0	0	0	0	0	0	0.0243902	0	0	0	0	0	0	0	0.0243902	0	0	0	0.0487805
	514272	0	0.365854	0	0	0.0243902	0.0487805	0.0243902	0.0487805	0	0.0487805	0.219512	0	0.0243902	0	0	0.0243902	0	0	0.0243902	0.0731707	0.0487805	0	0.439024	0.097561	0	0	0	0	0.0731707	0.0243902	0.317073	0.121951	0.0243902	0.0731707	0	0.097561	0	0	0.0243902	0	0	0.195122	0	0.243902	0	0	0.0487805	0.512195
	363400	0	0.0243902	0	0	0	0	0	0	0	0	0.0243902	0	0	0	0	0	0	0	0	0	0.0243902	0	0.0487805	0	0	0	0	0	0	0	0	0	0	0	0	0	0	0	0	0	0	0	0	0.0243902	0	0	0	0.0731707
	588929	0.097561	0.804878	0.0243902	0	0.146341	0.390244	0.390244	0.365854	0.243902	0.439024	0.682927	0.170732	0.097561	0.097561	0.097561	0	0.195122	0.0487805	0.146341	0.317073	0.292683	0.195122	0.902439	0.560976	0.097561	0	0.0243902	0.170732	0.512195	0.0243902	0.780488	0.658537	0.390244	0.609756	0.097561	0.414634	0	0.268293	0.341463	0.243902	0.292683	0.439024	0.0243902	0.560976	0.365854	0.121951	0.195122	0.682927
	360015	0	0.0487805	0	0	0	0	0	0	0	0	0.0487805	0	0	0	0	0	0	0	0	0	0	0	0.0731707	0	0	0	0	0	0	0	0	0	0.0243902	0	0	0	0	0	0	0	0	0.0243902	0	0.0243902	0	0	0	0.0487805
	560535	0	0.390244	0	0	0	0.0243902	0	0.0243902	0	0	0.243902	0	0	0	0.0243902	0	0	0	0.0243902	0	0	0	0.414634	0	0	0	0.0243902	0	0.121951	0	0.170732	0.0487805	0.0243902	0	0	0.0243902	0	0	0.0731707	0	0	0.195122	0	0.243902	0	0	0	0.317073
	484304	0.146341	0.829268	0.170732	0.219512	0.219512	0.463415	0.414634	0.390244	0.317073	0.170732	0.829268	0.170732	0.195122	0.121951	0.170732	0	0.268293	0.146341	0.146341	0.560976	0.292683	0.219512	0.926829	0.560976	0.219512	0.0243902	0.0487805	0.170732	0.439024	0.097561	0.804878	0.658537	0.512195	0.536585	0.243902	0.634146	0	0.390244	0.365854	0.121951	0.341463	0.878049	0.0487805	0.926829	0.219512	0.0731707	0.292683	0.853659
	516966	0	0.0731707	0	0	0	0	0	0	0	0	0.0243902	0	0	0	0	0	0	0	0	0	0	0	0.0731707	0	0	0	0	0	0	0	0	0	0	0	0	0	0	0	0	0	0	0	0	0.0243902	0	0	0	0.121951
	192347	0.0487805	0.414634	0.0243902	0	0	0.0243902	0.0243902	0.0487805	0.0487805	0	0.341463	0	0.0487805	0	0.0487805	0.0243902	0	0	0	0.097561	0.0243902	0.0487805	0.463415	0.121951	0	0	0	0.097561	0.0487805	0	0.195122	0.170732	0.170732	0.121951	0	0.121951	0	0.0731707	0.195122	0	0.243902	0.268293	0	0.243902	0.0731707	0	0	0.487805
	299882	0.0243902	0.121951	0	0	0	0	0	0	0	0	0.0487805	0	0	0	0	0	0	0	0	0	0	0	0.097561	0.0487805	0	0	0	0	0	0	0.0487805	0.0487805	0	0.0487805	0.0243902	0.0243902	0	0.0243902	0	0	0	0.097561	0	0.0731707	0	0.0243902	0	0.0731707
	851865	0.146341	0.804878	0.0487805	0	0.097561	0.243902	0.195122	0.195122	0.170732	0.146341	0.634146	0.0487805	0.121951	0.0243902	0.0243902	0	0.121951	0.097561	0.097561	0.195122	0.0243902	0.219512	0.878049	0.195122	0.0731707	0	0.0243902	0.170732	0.317073	0.0487805	0.487805	0.243902	0.268293	0.170732	0.146341	0.390244	0	0.170732	0.292683	0.0487805	0.219512	0.487805	0	0.804878	0.0487805	0.0243902	0.243902	0.804878
	583746	0.0731707	0.512195	0.0243902	0	0.097561	0.268293	0.219512	0.146341	0.0487805	0.097561	0.414634	0.0731707	0.121951	0	0.0243902	0	0.0243902	0.121951	0.0243902	0.146341	0.097561	0.146341	0.634146	0.317073	0.0243902	0	0	0.097561	0.195122	0.0731707	0.439024	0.170732	0.219512	0.170732	0.0731707	0.268293	0	0.243902	0.195122	0.0731707	0.170732	0.414634	0	0.487805	0.121951	0	0.0731707	0.707317
	4328026	0.0243902	0.292683	0	0	0	0.0243902	0.0243902	0	0	0	0.0731707	0	0	0	0	0	0	0.0243902	0	0.0487805	0.0243902	0	0.268293	0	0	0	0	0	0.0243902	0	0.0487805	0.0243902	0	0	0	0.0243902	0	0	0	0	0	0.0243902	0	0.097561	0	0	0.0243902	0.121951
	564704	0.0243902	0.292683	0.0243902	0	0	0	0.0731707	0.0487805	0	0	0.121951	0	0	0	0	0	0	0.0243902	0	0	0.0243902	0	0.268293	0.0243902	0.0243902	0	0	0	0	0	0.097561	0	0.0487805	0.0243902	0	0.121951	0	0	0	0	0.0243902	0.121951	0	0.219512	0	0	0.0243902	0.243902
	922761	0.0243902	0.536585	0	0	0.0243902	0.097561	0.0487805	0.097561	0.0487805	0.0731707	0.317073	0	0.0487805	0	0	0	0.0487805	0	0.0243902	0.0487805	0.0243902	0.121951	0.536585	0.0731707	0	0.0243902	0.0487805	0.0243902	0.0731707	0.0243902	0.243902	0.121951	0.146341	0.0487805	0.0243902	0.097561	0	0.097561	0.0487805	0.0731707	0.0487805	0.317073	0	0.243902	0.0487805	0.0243902	0.0487805	0.487805
	361811	0.0243902	0.414634	0	0	0	0.0243902	0	0	0.0243902	0.0487805	0.365854	0.0243902	0	0	0	0	0	0	0	0.0487805	0	0.0243902	0.414634	0.0243902	0	0	0	0.0487805	0.0487805	0	0.0731707	0.121951	0.0731707	0.0731707	0	0.0487805	0	0	0.121951	0	0.121951	0.121951	0	0.219512	0	0	0	0.560976
	687245	0	0.146341	0	0	0	0	0	0	0	0	0.0731707	0.0243902	0	0	0	0	0	0	0	0	0	0.0243902	0.0731707	0.0243902	0	0	0	0	0	0	0	0.0487805	0	0.0487805	0	0	0	0.097561	0	0	0	0.0487805	0	0.0243902	0	0.0243902	0	0.0731707
	545371	0	0.243902	0	0	0	0.0243902	0.0243902	0.0243902	0	0.0243902	0.097561	0	0	0	0	0	0	0	0	0.0243902	0.0243902	0	0.390244	0	0	0	0	0	0.0243902	0	0.0487805	0	0.0487805	0	0.0487805	0.0487805	0	0.0487805	0	0	0	0.146341	0	0.146341	0	0	0	0.292683
	365385	0.0243902	0.487805	0.0243902	0	0	0.0243902	0.0731707	0	0	0	0.341463	0	0.0243902	0	0	0	0.0243902	0.0487805	0	0.097561	0	0.0243902	0.804878	0.0487805	0	0	0	0	0	0	0.243902	0.0243902	0.0487805	0	0	0.097561	0	0.0243902	0	0	0	0.146341	0.0243902	0.0731707	0	0	0.0243902	0.317073
	New.0.ReferenceOTU231	0	0.121951	0	0	0	0	0.0243902	0	0	0	0.0243902	0	0	0	0	0	0	0	0	0	0	0	0.170732	0	0	0	0	0	0	0	0.0243902	0	0	0	0.0243902	0	0	0.0243902	0	0	0	0	0	0.0243902	0	0	0	0.0731707
	New.0.ReferenceOTU20	0	0.0487805	0	0	0	0	0	0	0	0	0.0243902	0	0	0	0	0	0	0	0	0	0	0	0.0243902	0	0	0	0	0	0	0	0	0	0	0	0	0	0	0	0	0	0	0	0.0243902	0	0	0	0	0.0243902
	New.0.ReferenceOTU428	0.0731707	0.317073	0	0	0	0.0243902	0.0731707	0.0243902	0.0487805	0.0487805	0.317073	0	0	0	0	0	0	0	0.0243902	0.097561	0.0487805	0.0243902	0.463415	0.0243902	0	0	0	0	0.0487805	0	0.170732	0.0487805	0.121951	0	0	0.170732	0	0.0243902	0.0243902	0	0.0243902	0.195122	0	0.219512	0.0243902	0	0.0487805	0.341463
	New.0.CleanUp.ReferenceOTU41220	0	0.146341	0	0.0731707	0	0	0	0	0	0	0.0487805	0	0	0	0	0	0	0	0	0	0	0	0.121951	0	0	0	0	0	0.0243902	0	0.0731707	0	0.0243902	0	0	0.0731707	0	0	0	0	0	0.0243902	0	0.0487805	0	0	0	0.121951
	New.1.ReferenceOTU103	0	0.243902	0	0	0	0.0243902	0	0	0	0	0.0731707	0	0.0243902	0	0	0	0	0.0243902	0	0	0	0	0.170732	0.0243902	0	0	0	0	0	0	0.0487805	0	0	0	0	0.0243902	0	0.0243902	0	0	0	0.0487805	0	0.0487805	0	0	0	0.097561
	New.1.ReferenceOTU17	0	0.195122	0	0	0.0243902	0	0.0243902	0.0243902	0	0	0.097561	0	0	0	0	0	0	0	0.0243902	0	0	0.0487805	0.170732	0	0.0243902	0	0	0	0.0243902	0	0.0243902	0	0.0243902	0.0243902	0	0	0	0	0	0	0	0.0487805	0	0.0731707	0	0	0	0.170732
	New.2.ReferenceOTU17	0.0487805	0.146341	0	0	0.146341	0.0487805	0.0243902	0.0731707	0	0.0243902	0.097561	0	0	0	0	0	0	0	0	0.0731707	0	0.0487805	0.146341	0.121951	0	0	0	0	0.0487805	0	0.0731707	0.0243902	0	0.0243902	0	0.0243902	0	0.0243902	0.0487805	0	0.0243902	0.121951	0	0.121951	0	0.0243902	0.0731707	0.195122
	New.2.ReferenceOTU12	0.0243902	0.170732	0	0	0	0	0	0	0	0	0.0243902	0	0	0	0	0	0	0.0243902	0	0	0	0	0.219512	0.0243902	0	0	0	0	0	0	0.0243902	0.0243902	0	0.0243902	0.0487805	0.0243902	0	0	0	0	0	0.097561	0.0243902	0.0731707	0	0	0	0.0731707
	New.3.ReferenceOTU1	0	0	0	0	0	0	0	0	0	0	0	0	0	0	0	0	0	0	0	0	0	0	0.0243902	0	0	0	0	0	0	0	0	0	0	0	0	0	0	0	0	0	0	0	0	0	0	0	0	0
	New.4.ReferenceOTU43	0	0.0487805	0	0	0	0.0243902	0.0243902	0	0	0	0.0487805	0	0	0.0243902	0	0	0.0243902	0	0.0243902	0.0243902	0.0243902	0	0.0243902	0	0	0	0	0	0	0	0.0487805	0	0	0	0	0.0243902	0	0	0	0	0	0.0243902	0	0.0243902	0	0	0	0.0731707
	New.5.ReferenceOTU195	0	0.121951	0	0	0	0	0	0.0243902	0	0.0243902	0.097561	0	0	0	0	0	0	0	0.0243902	0	0.0243902	0.0243902	0.146341	0	0	0	0.0243902	0	0	0	0.0731707	0	0.0243902	0	0	0.0731707	0	0.0243902	0	0	0	0.0243902	0	0.0243902	0	0	0.0243902	0.195122
(C) Data pertaining to fig. S6
	Degree distribution from month 21 to 60
		Month 21	Month 22	Month 23	Month 24	Month 25	Month 26	Month 27	Month 28	Month 29	Month 30	Month 31	Month 32	Month 33	Month 34	Month 35	Month 36	Month 37	Month 38	Month 39	Month 40	Month 41	Month 42	Month 43	Month 44	Month 45	Month 46	Month 47	Month 48	Month 49	Month 50	Month 51	Month 52	Month 53	Month 54	Month 55	Month 56	Month 57	Month 58	Month 59	Month 60	Month 61
	Operational Taxonomic Unit
	559527	24	26	18	19	13	14	22	13	17	16	10	19	13	11	10	8	4	11	11	13	3	17	13	14	12	6	12	6	15	10	10	15	18	10	12	8	7	13	17	12	19
	349024	7	7	7	6	14	13	18	10	15	18	16	17	14	5	15	16	10	10	4	3	16	11	14	12	6	12	3	12	9	8	8	7	9	6	8	1	5	7	11	8	10
	1107027	11	8	9	5	9	11	7	10	11	11	11	14	12	13	6	7	8	10	9	9	11	14	6	11	7	12	12	8	12	9	5	9	18	10	11	16	7	6	8	7	10
	484304	17	13	17	17	11	11	11	13	13	13	11	21	13	12	9	15	14	13	15	10	7	8	8	6	12	6	10	8	3	6	13	15	3	10	5	6	7	10	5	4	5
	514940	6	8	9	0	6	3	1	6	5	2	0	5	5	5	9	6	8	4	4	7	6	10	7	5	10	6	6	9	9	11	8	7	9	6	3	8	10	7	10	7	8
	1111294	8	8	15	9	8	5	9	6	8	6	6	3	13	14	5	4	7	9	4	6	2	1	8	8	3	11	3	2	3	8	2	2	6	3	8	6	3	11	6	6	10
	851865	0	0	1	1	3	2	4	8	1	4	3	4	7	4	6	5	8	6	7	4	8	9	8	7	4	7	7	2	4	6	4	8	5	6	5	3	6	6	9	7	7
	588929	10	2	4	11	11	0	0	0	5	0	1	1	1	0	4	6	4	8	6	10	8	12	7	10	7	11	9	11	8	3	10	9	8	9	9	12	11	6	5	10	8
	708680	1	1	0	1	0	1	2	0	0	4	4	2	6	5	6	8	1	4	4	6	2	4	6	6	6	5	6	3	3	6	4	5	4	3	2	7	5	6	6	6	9
	1078587	10	8	6	12	4	5	11	10	6	7	6	8	7	9	6	4	5	2	5	6	4	4	1	2	2	2	3	6	0	6	5	2	0	2	1	6	4	0	3	2	3
	840914	4	0	1	5	3	0	0	0	0	0	1	1	0	0	4	3	2	6	5	10	8	12	3	6	3	8	6	9	7	3	9	8	8	8	7	8	7	3	5	8	9
	579608	6	9	2	0	2	4	6	4	7	3	5	7	7	6	5	2	3	4	2	3	2	1	0	1	2	3	1	0	1	3	2	3	0	1	1	2	0	0	2	0	3
	591785	1	1	2	2	1	0	0	0	3	0	0	1	0	0	0	1	0	3	4	5	4	7	0	2	1	5	4	5	6	0	6	7	7	4	6	5	5	1	4	4	5
	1111582	5	1	4	5	3	3	3	2	5	4	6	0	3	5	1	4	2	0	5	0	0	1	3	3	3	3	4	1	6	6	0	0	0	0	1	0	0	2	1	3	1
	583746	3	1	0	0	0	0	0	0	0	0	0	2	2	0	0	0	0	1	3	1	3	5	3	1	4	5	5	3	7	3	3	2	4	5	1	3	2	3	4	4	6
	365385	5	0	4	2	1	1	4	0	3	1	1	4	3	1	1	1	0	1	1	1	0	1	1	1	1	0	0	0	1	1	0	0	1	0	0	0	1	0	1	0	1
	330294	2	1	4	1	1	0	3	3	1	4	2	6	5	2	6	3	4	1	1	0	2	0	0	0	0	0	0	0	0	0	1	1	0	0	1	1	0	0	1	2	1
	568118	1	0	0	3	1	0	0	0	0	0	0	1	0	0	0	0	0	0	0	4	3	5	0	1	0	4	2	4	6	0	8	3	7	2	7	4	3	3	4	6	4
	546557	0	0	5	3	0	0	0	0	0	0	0	1	0	0	0	0	0	0	4	6	3	8	1	0	0	3	3	3	2	0	4	4	7	4	5	3	5	0	0	4	9
	922761	0	1	9	0	4	2	3	0	0	1	4	2	0	0	0	0	0	4	4	0	2	6	2	0	0	0	0	0	0	3	1	4	0	9	3	0	0	0	0	2	4
	370183	4	1	2	0	0	3	7	4	5	3	1	6	0	1	0	4	0	0	3	1	0	0	0	0	0	0	0	1	0	1	0	2	0	0	0	1	0	0	0	0	1
	828483	0	0	1	0	0	0	0	3	3	5	1	3	0	1	0	3	6	2	4	0	1	2	3	1	6	2	2	2	0	7	0	3	2	3	4	0	3	4	0	0	2
	369429	1	1	1	1	0	0	4	3	1	5	0	3	0	1	0	1	3	1	6	2	2	0	0	1	1	0	0	0	0	1	0	1	0	0	0	0	2	2	1	0	0
	367213	2	2	0	1	1	3	4	1	0	1	0	1	7	2	0	1	1	0	4	2	2	1	0	0	1	0	0	0	0	0	0	0	0	2	3	2	1	0	1	1	1
	470382	0	2	0	0	0	2	1	2	3	0	4	2	0	5	2	1	0	2	3	0	0	0	0	0	3	0	0	0	1	0	1	0	0	1	3	0	0	0	0	0	0
	New.0.ReferenceOTU428	0	2	1	1	0	1	3	0	0	0	6	4	2	6	3	2	0	0	0	0	0	0	0	1	0	0	0	0	0	3	0	1	1	3	0	1	2	0	0	1	2
	523934	0	1	0	0	0	0	2	5	3	2	0	4	0	0	0	8	1	0	0	0	0	0	0	0	0	0	0	0	0	0	1	0	0	0	0	0	0	0	0	0	0
	545371	1	0	6	4	0	0	1	0	0	0	0	6	0	0	2	0	1	2	0	0	1	0	0	0	0	0	0	0	1	0	0	0	0	0	0	0	0	0	3	0	0
	264967	3	0	0	3	7	0	0	0	0	0	0	0	1	0	0	0	0	0	2	1	3	1	1	1	0	1	0	0	0	0	0	2	0	0	2	0	1	0	0	0	1
	446153	0	0	0	0	0	0	0	0	4	5	0	4	0	0	0	0	2	0	0	0	0	0	3	1	6	3	1	2	0	4	0	3	0	0	1	0	0	1	0	0	0
	363794	2	0	2	2	0	0	1	0	0	2	0	0	0	0	0	0	0	0	0	0	0	0	0	0	0	0	0	0	1	0	0	0	0	1	0	0	0	0	0	1	0
	335256	0	0	0	0	0	0	1	0	1	1	1	0	1	0	0	0	0	0	1	2	0	0	1	1	0	1	4	0	0	0	0	0	0	0	0	0	1	0	1	0	0
	514272	0	0	0	0	0	0	2	0	0	3	0	0	1	0	0	0	0	0	0	0	0	0	0	0	0	1	0	4	0	0	1	1	0	0	0	2	0	1	0	0	0
	New.1.ReferenceOTU103	0	0	0	0	0	0	0	0	0	0	0	0	0	0	0	0	0	0	3	0	1	0	1	2	0	0	0	0	1	0	0	0	1	0	2	0	0	0	0	0	2
	1076587	3	6	1	1	0	0	0	0	1	0	0	0	0	0	0	0	0	0	0	0	0	0	0	0	0	0	0	0	0	0	0	0	0	0	0	1	0	0	0	0	1
	124906	2	0	0	5	1	0	0	0	0	0	0	0	0	0	0	0	0	0	0	0	0	0	0	0	0	2	1	0	0	0	0	0	2	0	0	0	0	1	0	0	3
	1111191	0	1	0	0	0	0	2	1	2	1	1	1	0	0	0	0	0	0	1	3	0	0	0	0	0	0	0	0	0	0	1	0	0	0	0	1	0	0	0	0	0
	422878	0	0	0	3	4	0	0	1	3	0	1	0	0	0	0	0	0	0	3	2	0	0	0	0	0	0	2	1	0	0	2	0	0	0	0	0	1	1	0	0	0
	New.5.ReferenceOTU195	0	0	0	0	0	0	0	0	0	8	2	5	0	0	0	1	0	0	0	0	0	0	0	0	0	0	0	0	0	0	0	0	0	0	0	0	0	0	0	0	0
	703741	0	0	0	0	7	1	1	0	0	0	0	0	0	0	0	0	0	0	0	0	0	0	0	0	0	0	0	0	0	0	0	0	0	0	0	0	0	0	0	0	4
	New.2.ReferenceOTU12	0	0	0	0	0	0	0	0	0	0	0	0	0	0	0	0	0	0	0	0	0	1	0	0	0	0	0	0	0	0	0	3	1	0	1	0	0	0	1	0	6
	366392	0	0	0	0	0	0	0	0	0	0	0	0	0	0	0	1	1	0	0	1	3	1	0	1	0	0	0	0	0	0	0	2	1	0	2	0	0	0	0	0	4
	583656	3	7	0	0	0	0	0	0	0	0	0	0	0	0	0	0	0	0	0	0	0	0	0	0	1	0	0	0	0	0	5	0	3	0	0	0	1	0	0	2	0
	338145	0	0	0	0	0	0	0	0	2	1	0	4	1	0	0	0	0	0	0	0	0	0	0	0	0	0	0	0	0	0	0	0	0	0	2	0	0	0	0	0	3
	564704	0	0	0	1	0	0	0	0	0	0	0	3	0	2	2	0	0	0	0	0	0	1	1	0	0	0	0	0	0	3	0	0	0	0	0	0	1	0	0	0	0
	New.0.CleanUp.ReferenceOTU41220	0	0	0	0	0	5	0	3	0	0	0	1	0	0	1	0	0	0	0	0	0	0	0	0	0	0	0	0	0	0	0	0	0	0	0	0	0	0	0	0	0
	372348	0	0	0	0	0	0	0	2	0	0	0	0	0	0	0	0	1	1	0	0	2	1	0	2	0	2	2	0	0	0	0	1	0	1	1	0	5	0	0	0	0
	361811	0	1	0	0	0	0	0	0	0	0	0	1	0	0	0	0	3	0	2	1	0	0	1	2	0	1	0	0	0	0	0	0	0	0	1	0	0	0	0	2	0
	865469	0	0	0	0	0	0	0	0	0	0	1	0	0	0	1	0	0	0	0	0	1	0	0	0	0	2	0	0	0	0	1	2	5	3	0	0	0	0	0	0	0
	516966	0	0	0	0	2	2	0	0	0	0	0	0	0	0	0	0	0	0	0	0	0	0	0	0	0	0	0	1	0	0	0	1	0	0	0	0	0	0	0	0	3
	555945	2	0	0	0	0	0	1	0	0	0	0	0	1	0	0	0	0	0	1	0	1	0	0	0	0	2	1	1	2	1	5	4	0	0	1	1	1	0	2	0	1
	560535	0	1	0	0	0	5	1	0	0	0	0	0	0	0	0	0	0	0	1	0	0	0	0	1	0	2	0	1	0	0	0	0	0	0	0	0	0	0	0	0	0
	192347	0	1	0	0	0	0	0	1	0	0	0	2	0	0	0	0	0	0	0	0	0	1	1	1	0	2	0	1	1	1	0	1	2	1	0	1	1	1	2	2	1
	New.0.ReferenceOTU20	0	4	2	0	1	0	0	0	0	0	0	0	0	0	0	0	0	0	0	0	0	0	0	0	0	0	0	0	0	0	0	0	0	0	0	0	0	0	0	0	0
	311947	0	0	0	0	0	0	0	0	2	0	5	0	0	0	0	0	1	0	0	0	0	0	0	0	0	0	0	0	0	0	0	0	0	0	0	0	0	0	2	0	0
	New.4.ReferenceOTU43	0	0	0	0	0	0	0	0	0	0	0	4	0	0	0	0	0	0	0	0	0	0	0	0	0	0	0	0	0	0	0	0	0	0	0	0	0	0	0	0	0
	New.1.ReferenceOTU17	0	0	0	0	0	0	0	0	0	0	0	0	0	0	0	0	0	0	6	0	2	0	2	0	0	2	0	0	0	1	0	0	0	0	0	0	0	0	0	0	0
	4328026	0	0	0	0	0	0	0	0	0	1	0	1	0	0	4	0	0	0	0	0	0	0	0	0	0	0	0	0	0	0	0	0	0	0	0	0	0	0	0	0	0
	528421	0	0	3	0	0	0	0	0	0	0	0	0	0	0	0	0	0	0	0	0	0	0	0	0	0	0	0	0	0	0	0	0	0	0	0	0	0	0	0	0	0
	297672	3	0	0	0	0	0	0	0	0	0	0	0	0	0	0	0	0	2	0	0	0	0	0	0	1	0	0	0	0	0	0	0	0	0	0	0	0	0	0	0	0
	360946	0	0	0	0	0	0	0	0	0	0	0	0	0	0	0	0	0	0	0	0	0	0	0	0	0	0	0	0	0	0	0	0	0	0	0	0	2	0	0	3	0
	561171	0	0	0	0	0	0	0	0	1	0	0	0	0	0	0	0	0	0	0	0	0	0	0	0	0	0	0	0	1	0	1	0	0	0	0	0	0	0	0	2	3
	306124	0	0	0	0	0	0	0	0	0	0	0	0	0	0	0	0	0	0	2	0	0	0	0	0	0	0	0	0	0	0	0	0	0	0	0	0	0	0	0	0	5
	1062061	0	0	0	0	0	0	0	0	0	0	0	0	0	0	0	0	0	0	0	0	0	1	0	0	0	0	2	0	0	0	0	1	0	1	0	0	1	0	1	2	0
	592160	0	0	0	0	0	0	0	0	0	0	0	0	0	0	0	0	0	0	0	0	0	0	0	0	0	0	0	0	0	0	0	0	0	0	0	0	0	0	1	0	0
	530928	0	0	0	0	0	0	0	0	0	0	0	0	0	0	0	0	0	0	0	0	0	0	0	0	0	0	0	0	0	3	0	0	0	1	0	0	0	0	0	1	0
	360015	0	0	0	0	0	0	0	0	0	0	0	0	0	0	0	0	0	0	0	0	0	0	0	0	0	0	0	0	0	0	0	0	0	0	0	0	0	0	0	0	2
	773251	0	0	0	0	0	0	0	0	0	0	0	0	0	0	0	0	0	3	0	0	0	0	0	0	0	0	0	0	0	0	0	0	0	0	0	0	0	0	0	0	0
	New.0.ReferenceOTU231	0	0	1	0	0	0	0	0	0	0	0	1	0	0	0	0	0	0	0	0	0	0	0	0	0	0	0	0	0	0	0	0	0	0	0	0	0	0	1	0	0
	551902	0	0	0	0	0	0	0	0	0	0	0	0	0	0	1	0	0	0	0	0	0	0	0	0	0	0	0	0	0	0	0	0	0	0	0	0	0	0	0	0	1
	780650	0	0	0	0	0	0	0	0	0	0	0	0	0	0	0	0	0	0	4	0	3	0	0	1	0	0	0	0	1	0	2	1	0	0	0	0	0	0	2	0	0
	363400	0	0	0	0	0	1	0	0	0	0	0	0	0	0	0	0	0	0	0	0	0	0	0	0	0	0	0	0	0	0	0	0	0	0	0	0	0	0	0	0	0
	516159	0	0	0	0	0	0	0	0	0	0	0	0	0	0	0	0	0	0	0	0	0	0	0	0	0	0	0	0	0	0	0	0	0	0	0	0	0	0	0	2	0
	New.2.ReferenceOTU17	0	0	0	0	0	0	0	0	0	0	0	0	0	0	0	0	0	2	2	0	2	0	0	0	0	0	0	0	0	0	1	0	0	2	0	0	0	1	0	0	0
	363646	0	0	0	0	0	0	0	0	0	0	0	0	2	0	0	0	0	0	0	0	0	0	0	0	0	0	0	0	0	0	0	1	0	0	0	0	0	0	0	0	1
	299882	0	0	0	0	0	0	0	0	0	0	0	0	0	0	0	0	0	0	0	0	0	0	0	0	0	0	0	0	0	0	0	0	0	0	0	0	0	0	0	0	0
	687245	0	0	0	0	0	0	0	0	0	0	0	0	0	0	0	0	0	0	0	0	0	0	0	0	0	0	0	0	0	0	0	0	0	0	0	0	0	0	0	0	0
	712047	0	0	0	0	0	0	0	0	0	0	0	0	0	0	0	0	0	0	0	0	0	0	0	0	0	0	0	0	0	0	0	0	0	0	0	0	0	0	0	0	0
	New.3.ReferenceOTU1	0	0	0	0	0	0	0	0	0	0	0	0	0	0	0	0	0	0	0	0	0	0	0	0	0	0	0	0	0	0	0	0	0	0	0	0	0	0	0	0	0
(D) Data pertaining to fig. S7
fig. S7A		Fecal Samples, collected at postnatal month 1 (fractional abundance)
	Taxon (Operational Taxonomic Unit)	subject 1	subject 2	subject 3	subject 4	subject 5	subject 6	subject 7	subject 8	subject 9	subject 10	subject 11	subject 12	subject 13	subject 14	subject 15	subject 16	subject 17	subject 18	subject 19	subject 20	subject 21	subject 22	subject 23	subject 24	subject 25	subject 26	subject 27	subject 28	subject 29	subject 30	subject 31	subject 32	subject 33	subject 34	subject 35	subject 36	subject 37	subject 38
	B. longum	0	0.022	0.193	0.0015	0.0355	0.022	0.1365	0.001	0	0.0025	0.773	0.829	0.869	0.882	0.9055	0.8025	0.823	0.471	0.5095	0.56	0.626	0.586	0	0.01	0.4315	0.559	0.4505	0.5375	0.4195	0.251	0.407	0.172	0.131	0.0325	0.013	0.004	0.003	0.0025
	E. coli	0.9665	0.9495	0	0.293	0.073	0	0.068	0.0375	0	0.226	0.0075	0.11	0	0.006	0.0015	0.0095	0.0155	0.088	0.0245	0.0945	0.011	0	0.0375	0	0.5295	0.1485	0.058	0.022	0.002	0.3785	0.2945	0.202	0.404	0.4855	0.301	0.0005	0.0035	0.001
	Bifidobacterium	0	0.001	0.46	0.6135	0.671	0.6295	0.025	0	0	0	0.1105	0.0005	0.0015	0.008	0.008	0.001	0.0035	0.004	0.0005	0.015	0.0015	0.002	0	0	0	0.008	0.0005	0.002	0.015	0.0095	0.001	0.0035	0	0.0155	0.17	0	0	0
	E. faecalis	0	0	0	0	0	0	0	0.009	0	0.0125	0	0.001	0.0045	0	0	0	0.0005	0	0	0.239	0.2915	0.2015	0.0015	0.001	0	0	0	0	0	0	0	0	0.059	0.054	0.002	0.427	0.493	0.512
	S. gallolyticus	0	0	0.009	0	0	0	0.682	0.5095	0	0.2565	0	0.0005	0	0	0	0	0.0015	0.013	0.0005	0.0015	0.0005	0	0.0625	0	0	0.0005	0.058	0.1795	0.1775	0.0015	0.062	0	0.0015	0.0005	0.001	0.0275	0.004	0.0005
	S. thermophilus	0.0005	0	0.0315	0.026	0.0365	0.057	0.017	0.1145	0.3135	0.103	0.017	0.0215	0.056	0.028	0.0035	0.037	0.071	0.383	0.371	0.01	0.001	0	0.0005	0	0	0.061	0.121	0.1065	0.0005	0.005	0.0405	0.0015	0.145	0.148	0.0685	0.0065	0.0035	0
	L. ruminis	0	0	0.0025	0	0.01	0	0	0	0	0	0	0	0	0	0	0	0	0	0	0	0	0	0	0	0	0	0.069	0	0	0	0	0	0	0	0.0005	0	0	0
	P. copri (840914)	0	0	0	0.001	0	0	0.0005	0	0	0	0	0	0	0	0	0	0	0	0	0	0	0	0	0	0	0.05	0	0	0	0	0	0	0	0	0	0	0	0
	P. copri (588929)	0	0	0	0.0045	0	0	0	0.0005	0	0	0	0	0.0005	0	0	0	0	0	0	0	0	0	0	0	0	0.037	0	0	0	0	0	0	0	0	0.001	0	0	0
	Clostridiales	0	0	0	0	0	0	0	0	0	0	0	0	0	0.0005	0	0	0	0	0	0	0	0	0	0	0	0	0.001	0	0.0005	0	0	0	0	0	0	0	0	0
	Prevotella	0	0	0	0	0	0	0	0	0	0	0	0	0	0	0	0	0	0	0	0	0	0	0	0	0	0	0	0	0	0	0	0	0	0.0005	0	0	0	0
	F. prausnitzii (514940)	0	0	0	0	0	0	0	0	0	0	0	0	0	0	0	0	0	0	0	0	0	0	0	0	0	0	0	0	0	0	0	0	0	0	0	0	0	0
	F. prausnitzii (851865)	0	0	0	0	0	0	0	0	0	0	0	0	0	0	0	0	0	0	0	0	0	0	0	0	0	0	0	0	0	0	0	0	0	0	0	0	0	0
	Dialister	0	0	0	0	0	0	0	0	0	0	0	0	0	0	0	0	0	0	0	0	0	0	0	0	0	0	0	0	0	0	0	0	0	0	0	0	0	0
	E. rectale	0	0	0	0	0	0	0	0	0	0	0	0	0	0	0	0	0	0	0	0	0	0	0	0	0	0	0	0	0	0	0	0	0	0	0	0	0	0
fig. S7B		Fecal Samples, collected at postnatal month 4 (fractional abundance)
	Taxon (Operational Taxonomic Unit)	subject 1	subject 2	subject 3	subject 4	subject 5	subject 6	subject 7	subject 8	subject 9	subject 10	subject 11	subject 12	subject 13	subject 14	subject 15	subject 16	subject 17	subject 18	subject 19	subject 20	subject 21	subject 22	subject 23	subject 24	subject 25	subject 26	subject 27	subject 28	subject 29	subject 30	subject 31	subject 32	subject 33	subject 34	subject 35	subject 36	subject 37	subject 38
	B. longum	0.1165	0.2375	0.1055	0.4275	0.292	0.2415	0.6345	0.6065	0.6685	0.687	0.768	0.783	0.6675	0.6985	0.696	0.669	0.722	0.738	0.712	0.7645	0.7295	0.8245	0.81	0.808	0.809	0.8705	0.9725	0.8825	0.8655	0.897	0.8735	0.92	0.9175	0.913	0.897	0.902	0.905	0.9025
	E. coli	0.1075	0.4345	0.8425	0.4355	0.425	0.6305	0.2405	0.045	0.021	0.0915	0.1015	0.12	0.0005	0.009	0	0.0035	0.005	0.0005	0	0	0.0135	0.032	0.0095	0.0065	0.0385	0	0.002	0.0605	0.003	0.006	0.0145	0.0045	0.0035	0.013	0.011	0	0.0005	0
	S. thermophilius	0.424	0.0015	0.0225	0.085	0.0035	0.004	0	0.004	0.037	0.039	0.0405	0.0425	0.1015	0.1915	0.2325	0.252	0.136	0.0935	0.0185	0.0155	0.0445	0.0155	0.0655	0.0775	0.0545	0.108	0.0005	0	0.049	0.0325	0	0.013	0.004	0.0015	0	0.0185	0.034	0.028
	E. faecalis	0	0.2795	0.005	0	0.0005	0.0175	0.016	0.0015	0.006	0.0015	0	0	0.013	0.002	0	0.001	0	0.002	0.0075	0	0.0015	0.0325	0.008	0	0.0005	0	0	0.0115	0.001	0.032	0	0.014	0.0015	0	0	0	0.0025	0.0045
	L. ruminis	0	0	0	0	0	0	0	0	0.121	0	0	0	0	0	0.0145	0	0	0	0	0	0.056	0	0	0.002	0.0115	0	0	0	0	0.0005	0	0	0	0	0	0	0	0
	S. gallolyticus	0.063	0	0	0	0	0.0005	0	0	0.001	0	0	0	0.0075	0	0	0.0025	0.03	0.0005	0	0.002	0.0015	0	0.01	0	0.001	0	0	0	0	0	0	0	0	0	0	0.0005	0	0
	Bifidobacterium	0.076	0.0005	0	0	0	0.0025	0.003	0.028	0.012	0.013	0.002	0.002	0.008	0.0025	0.001	0.0005	0	0.0225	0	0.0105	0.011	0.0035	0.0095	0.017	0.0085	0.0005	0.0005	0.0035	0.003	0.002	0.001	0.001	0.002	0.0005	0.001	0.004	0.003	0.0055
	Clostridiales	0	0	0	0	0	0	0	0.062	0	0	0	0	0	0	0	0.0005	0	0	0	0	0	0	0	0	0	0	0	0	0	0	0	0	0	0	0	0	0	0
	P. copri (588929)	0.015	0	0	0.007	0.0995	0	0	0	0	0	0	0	0	0	0	0	0	0	0	0	0	0	0	0	0	0	0	0	0	0	0	0	0	0	0	0	0.0005	0
	P. copri (840914)	0.003	0	0	0.018	0.045	0	0	0	0	0	0	0	0	0	0	0	0	0	0	0	0	0	0	0	0	0	0	0	0	0	0	0	0	0	0	0	0.0005	0
	Dialister	0.0035	0	0	0	0	0	0	0	0	0	0	0	0	0	0	0	0	0	0	0	0	0	0	0	0	0	0	0	0	0	0	0	0	0	0	0	0	0
	Prevotella	0.0065	0	0	0	0	0	0	0	0	0	0	0	0	0	0	0	0	0	0	0	0	0	0	0	0	0	0	0	0	0	0	0	0	0	0	0	0	0
	F. prausnitzii (514940)	0	0	0	0	0	0	0	0	0	0	0	0	0.0005	0	0	0	0	0	0	0	0	0	0	0	0	0	0	0	0	0	0	0	0	0	0	0	0	0
	E. rectale	0	0	0	0	0	0	0	0	0	0	0	0	0	0	0	0	0	0	0	0	0	0	0	0	0	0	0	0	0	0	0	0	0	0	0	0	0	0
	F. prausnitzii (851865)	0	0	0	0	0	0	0	0	0	0	0	0	0	0	0	0	0	0	0	0	0	0	0	0	0	0	0	0	0	0	0	0	0	0	0	0	0	0
(E) Data pertaining to Fig. 2B
		Fractional abundance (mean ± SD)
		B. longum	Bifidobacterium	S. gallolyticus	L. ruminis	E. coli	F. prausnitzii (514940)	Clostridiales	P. copri (588929)	F. prausnitzii (851865)	E. rectale	P. copri (840914)	Prevotella	S. thermophilius	E. faecalis	Dialister
	Month
	Month 1	0.33 ± 0.32	0.07 ± 0.19	0.05 ± 0.14	0.00 ± 0.01	0.15 ± 0.24	0.00 ± 0.00	0.00 ± 0.00	0.00 ± 0.01	0.00 ± 0.00	0.00 ± 0.00	0.00 ± 0.01	0.00 ± 0.00	0.06 ± 0.10	0.06 ± 0.14	0.00 ± 0.00
	Month 2	0.66 ± 0.25	0.03 ± 0.10	0.02 ± 0.07	0.00 ± 0.01	0.08 ± 0.14	0.00 ± 0.00	0.00 ± 0.01	0.00 ± 0.00	0.00 ± 0.00	0.00 ± 0.00	0.00 ± 0.00	0.00 ± 0.00	0.05 ± 0.07	0.01 ± 0.04	0.00 ± 0.00
	Month 3	0.62 ± 0.28	0.01 ± 0.05	0.03 ± 0.12	0.01 ± 0.03	0.09 ± 0.15	0.00 ± 0.00	0.00 ± 0.00	0.00 ± 0.00	0.00 ± 0.00	0.00 ± 0.00	0.00 ± 0.00	0.00 ± 0.00	0.07 ± 0.07	0.01 ± 0.05	0.00 ± 0.00
	Month 4	0.71 ± 0.23	0.01 ± 0.01	0.00 ± 0.01	0.01 ± 0.02	0.10 ± 0.20	0.00 ± 0.00	0.00 ± 0.01	0.00 ± 0.02	0.00 ± 0.00	0.00 ± 0.00	0.00 ± 0.01	0.00 ± 0.00	0.06 ± 0.09	0.01 ± 0.05	0.00 ± 0.00
	Month 5	0.71 ± 0.21	0.01 ± 0.02	0.05 ± 0.09	0.00 ± 0.01	0.05 ± 0.08	0.00 ± 0.00	0.00 ± 0.00	0.00 ± 0.01	0.00 ± 0.00	0.00 ± 0.00	0.00 ± 0.01	0.00 ± 0.00	0.04 ± 0.03	0.00 ± 0.01	0.00 ± 0.00
	Month 10	0.43 ± 0.22	0.05 ± 0.08	0.10 ± 0.15	0.06 ± 0.10	0.05 ± 0.09	0.00 ± 0.01	0.00 ± 0.01	0.01 ± 0.03	0.00 ± 0.00	0.00 ± 0.00	0.00 ± 0.01	0.00 ± 0.00	0.05 ± 0.07	0.05 ± 0.17	0.00 ± 0.00
	Month 20	0.23 ± 0.23	0.16 ± 0.16	0.03 ± 0.09	0.08 ± 0.11	0.05 ± 0.09	0.02 ± 0.04	0.07 ± 0.09	0.03 ± 0.07	0.00 ± 0.00	0.00 ± 0.01	0.01 ± 0.03	0.00 ± 0.01	0.03 ± 0.07	0.01 ± 0.06	0.01 ± 0.02
	Month 40	0.06 ± 0.06	0.06 ± 0.08	0.06 ± 0.15	0.08 ± 0.09	0.03 ± 0.04	0.05 ± 0.07	0.04 ± 0.04	0.03 ± 0.06	0.04 ± 0.04	0.03 ± 0.05	0.02 ± 0.05	0.01 ± 0.02	0.01 ± 0.02	0.01 ± 0.02	0.02 ± 0.03
	Month 60	0.06 ± 0.08	0.03 ± 0.04	0.03 ± 0.08	0.04 ± 0.05	0.03 ± 0.08	0.06 ± 0.06	0.03 ± 0.03	0.02 ± 0.04	0.05 ± 0.05	0.03 ± 0.05	0.02 ± 0.04	0.01 ± 0.02	0.01 ± 0.01	0.01 ± 0.02	0.03 ± 0.04
(F) Data pertaining to fig. S10
fig. S10C		Average fractional abundance
		B. longum	Bifidobacterium	S. gallolyticus	L. ruminis	E. coli	F. prausnitzii (514940)	Clostridiales	P. copri (588929)	F. prausnitzii (851865)	E. rectale	P. copri (840914)	Prevotella	S. thermophilus	E. faecalis	Dialister
	Month
	1	0.594985	0.0328769	0.0581154	0.0104462	0.0753	7.69231e-06	7.69231e-06	0	7.69231e-06	0	0	0	0.0637923	0.00506923	0
	2	0.691576	0.0103905	0.000228571	0.00125714	0.0842476	1.42857e-05	0.000904762	0	1.42857e-05	0	4.7619e-06	0	0.0183381	0.00736667	4.7619e-06
	3	0.7451	0.00198	0.04266	0.000446667	0.00699333	3.33333e-05	0.000486667	1.33333e-05	0	6.66667e-06	0	0	0.06426	0.01972	6.66667e-06
	4	0.636329	0.0140333	0.0653167	0.000579167	0.0767875	2.08333e-05	7.91667e-05	2.08333e-05	8.33333e-06	4.16667e-06	1.25e-05	4.16667e-05	0.0533792	0.0118458	0
	5	0.681724	0.0376714	0.0120476	0.000428571	0.0575286	4.7619e-06	0.000309524	0.00117619	0	0	0.000242857	0.000919048	0.0289952	0.00783333	2.38095e-05
	10	0.5204	0.0792231	0.0116769	0.0429154	0.0336077	0.0249462	0.0286231	0.00437692	0.000369231	0.00282308	0.00236923	7.69231e-06	0.0343769	0.00813846	0.00345385
	20	0.114135	0.0950353	0.0458235	0.0453824	0.0364	0.0400235	0.0583176	0.0337882	0.0431588	0.0114412	0.0183059	0.00255294	0.0451294	0.000370588	0.00677059
	25	0.0254286	0.0745357	0.00449286	0.0465857	0.0157571	0.0806214	0.0333857	0.0713857	0.0419857	0.0348714	0.0547929	0.02735	0.03045	0.00255	0.0254286
fig. S10F		Average fractional abundance
		B. longum	Bifidobacterium	S. gallolyticus	L. ruminis	E. coli	F. prausnitzii (514940)	Clostridiales	P. copri (588929)	F. prausnitzii (851865)	E. rectale	P. copri (840914)	Prevotella	S. thermophilus	E. faecalis	Dialister
	Month
	1	0.280858	0.00317917	0.0115167	8.33333e-06	0.115388	0.00277083	0.000616667	0.0014375	0.00337083	0.00325833	0.000154167	7.5e-05	0.0654083	0.0156083	0
	2	0.532314	0.0257179	0.0160357	5e-05	0.0346571	0	0.00755714	0.000114286	0	0.000714286	4.64286e-05	3.57143e-06	0.0547964	0.00626071	0.000114286
	3	0.712	0.00129333	0.00113333	0.000766667	0.04144	8.66667e-05	0.00468	0.00153333	0	0.0118067	0.00084	0	0.02316	0.00916	6.66667e-06
	4	0.7846	0.0121667	0.000133333	0.000353333	0.02064	0	0	0.00048	0	6.66667e-06	0.000133333	1.33333e-05	0.0311	0.0067	0
	5	0.75286	0.00223111	0.000108889	0.00172667	0.0640911	1.77778e-05	0.00164444	0.000182222	2.22222e-06	6.66667e-06	6.88889e-05	0	0.0215333	0.01566	2.88889e-05
	10	0.559926	0.0206842	0.0544684	0.0102368	0.0619	0.00214737	0.00335263	0.00313684	0	0	0.00287368	0.000431579	0.0239211	0.0412684	0
	20	0.207309	0.0758391	0.0285478	0.0084913	0.0448913	0.0711696	0.0354348	0.0641174	0.0161696	0.00976522	0.031887	0.012887	0.00929565	0.000686957	0.0106783
	25	0.0495323	0.0405806	0.0124	0.0317903	0.0337645	0.0797419	0.0706032	0.0412742	0.0328065	0.0292677	0.0142581	0.00486774	0.00983871	0.00533226	0.00793871
(G) Data pertaining to Fig. 3B-D
Fig. 3B
	Projection of taxa along eigenvector 1 (Ev1), 2 (Ev2), and 3 (Ev3)
Taxon	Ev1	Ev2	Ev3
E.coli	-0.791564	-0.555359	0.0163357
S gallolyticus	-0.0317465	0.155103	-0.927592
S. thermophilus	-0.00255277	-0.00204881	-0.0765324
E. rectale	-0.000235773	0.0433748	0.0388757
E. faecalis	0.000647675	0.000342999	0.00347563
Clostrdiales	0.00103148	0.0188722	0.00610406
F. prausnitzii (851865)	0.00153148	0.026142	0.0241597
Prevotella	0.00324055	0.0577761	0.0591757
Dialister	0.00687975	0.046479	0.0538772
F. prausnitzii (514940)	0.00805418	0.0928715	0.0975053
P. copri (840914)	0.0177635	0.147523	0.168682
P. copri (588929)	0.0329094	0.235295	0.288476
Bifidobacterium	0.0359867	0.0579954	-0.000536549
L. ruminis	0.0640859	0.0822028	0.0290506
Blongum	0.604554	-0.750482	-0.0536411
Fig. 3C		Fractional abundance (mean ± SD)
		B. longum (559527)	S. gallolyticus (349024)	E. coli (1111294)	P. copri (588929)	P. copri (840914)
	Healthy	0.04 ± 0.06	0.01 ± 0.03	0.03 ± 0.03	0.19 ± 0.08	0.18 ± 0.10
	SAM untreated	0.15 ± 0.24	0.16 ± 0.05	0.28 ± 0.01	0.01 ± 0.03	0.00 ± 0.01
	SAM at discharge	0.27 ± 0.25	0.10 ± 0.07	0.12 ± 0.03	0.03 ± 0.09	0.01 ± 0.03
	SAM 1 months post-discharge	0.16 ± 0.20	0.11 ± 0.15	0.06 ± 0.08	0.03 ± 0.06	0.02 ± 0.04
	SAM 6 months post-discharge	0.09 ± 0.11	0.09 ± 0.13	0.04 ± 0.05	0.06 ± 0.08	0.03 ± 0.04
	SAM 12 months post-discharge	0.11 ± 0.15	0.09 ± 0.09	0.04 ± 0.05	0.05 ± 0.08	0.03 ± 0.06
Fig. 3D		Fractional abundance (mean ± SD)
		B. longum (559527)	S. gallolyticus (349024)	E. coli (1111294)	P. copri (588929)	P. copri (840914)
	Healthy	0.04 ± 0.06	0.01 ± 0.02	0.03 ± 0.05	0.19 ± 0.08	0.18 ± 0.10
	MAM untreated	0.14 ± 0.18	0.03 ± 0.08	0.05 ± 0.06	0.12 ± 0.12	0.07 ± 0.08
	MAM (RUSF)	0.11 ± 0.11	0.02 ± 0.02	0.05 ± 0.06	0.18 ± 0.15	0.09 ± 0.08
	MAM (MDCF1)	0.15 ± 0.14	0.01 ± 0.02	0.05 ± 0.05	0.13 ± 0.12	0.06 ± 0.06
	MAM (MDCF2)	0.03 ± 0.03	0.01 ± 0.04	0.04 ± 0.06	0.18 ± 0.11	0.09 ± 0.06
	MAM (MDCF3)	0.13 ± 0.20	0.01 ± 0.02	0.05 ± 0.10	0.16 ± 0.11	0.12 ± 0.10
(H) Data pertaining to Fig. 4
Fig. 4A		Fractional abundance (mean ± SD)
	Strain	Day 5	Day 6	Day 7	Day 8	Day 9	Day 10	Day 14	Day 18	Day 22	Day 25	Day 29
	B. longum subsp. infantis JG_Bg463 (B. longum ssp infantis 1)	6.98E-04 ± 9.59E-04	6.51E-04 ± 9.10E-04	1.90E-03 ± 1.24E-03	0.00E+00 ± 0.00E+00	0.00E+00 ± 0.00E+00	0.00E+00 ± 0.00E+00	0.00E+00 ± 0.00E+00	0.00E+00 ± 0.00E+00	0.00E+00 ± 0.00E+00	0.00E+00 ± 0.00E+00	0.00E+00 ± 0.00E+00
	B. longum subsp. infantis BgPS.064.S07 (B. longum ssp infantis 2)	2.07E-04 ± 4.63E-04	3.28E-03 ± 1.85E-03	4.29E-03 ± 1.73E-03	7.46E-04 ± 1.05E-03	0.00E+00 ± 0.00E+00	0.00E+00 ± 0.00E+00	0.00E+00 ± 0.00E+00	0.00E+00 ± 0.00E+00	0.00E+00 ± 0.00E+00	3.47E-03 ± 7.76E-03	3.26E-04 ± 7.29E-04
	B. longum subsp. infantis BgPS.131.S11 (B. longum ssp infantis 3)	2.32E-01 ± 9.52E-02	1.18E-01 ± 8.87E-02	2.72E-01 ± 1.08E-01	3.24E-02 ± 2.56E-02	7.28E-03 ± 6.85E-03	2.71E-03 ± 1.23E-03	9.63E-04 ± 1.37E-03	9.79E-04 ± 1.41E-03	1.49E-03 ± 1.78E-03	5.17E-02 ± 1.14E-01	6.44E-04 ± 9.32E-04
	B. breve BgPS.155.S09 (B. breve 1)	8.60E-02 ± 8.26E-02	1.20E-01 ± 1.11E-01	1.57E-01 ± 5.64E-02	2.51E-02 ± 1.24E-02	1.07E-02 ± 6.75E-03	5.14E-03 ± 4.16E-03	1.38E-03 ± 9.50E-04	2.70E-03 ± 3.13E-03	6.97E-03 ± 7.47E-03	3.07E-02 ± 3.39E-02	1.38E-02 ± 1.99E-03
	B. breve PE1C332.m20.82 (B. breve 2)	1.81E-01 ± 1.95E-01	1.44E-01 ± 1.34E-01	2.00E-01 ± 5.88E-02	4.36E-02 ± 1.35E-02	2.69E-02 ± 6.37E-03	1.78E-02 ± 8.88E-03	1.24E-02 ± 2.13E-03	1.41E-02 ± 1.08E-02	2.18E-02 ± 1.49E-02	7.22E-02 ± 7.92E-02	2.79E-02 ± 7.97E-03
	B. longum subsp. infantis MC1 (B. longum ssp infantis 4)	2.39E-01 ± 1.77E-01	3.58E-01 ± 2.36E-01	2.65E-01 ± 6.14E-02	1.89E-02 ± 1.08E-02	3.00E-03 ± 6.71E-03	5.22E-03 ± 1.17E-02	0.00E+00 ± 0.00E+00	3.87E-03 ± 8.66E-03	4.16E-03 ± 9.31E-03	6.70E-02 ± 1.50E-01	0.00E+00 ± 0.00E+00
	B. longum subsp. infantis MC2 (B. longum ssp infantis 5)	2.56E-01 ± 2.67E-01	2.25E-01 ± 1.69E-01	5.88E-02 ± 8.88E-02	2.01E-02 ± 4.50E-02	0.00E+00 ± 0.00E+00	0.00E+00 ± 0.00E+00	0.00E+00 ± 0.00E+00	0.00E+00 ± 0.00E+00	0.00E+00 ± 0.00E+00	1.38E-02 ± 3.08E-02	0.00E+00 ± 0.00E+00
	B. longum subsp. longum LFYP_82 (B. longum ssp longum)	1.65E-03 ± 1.05E-03	2.94E-03 ± 3.06E-03	4.39E-03 ± 1.03E-03	0.00E+00 ± 0.00E+00	0.00E+00 ± 0.00E+00	0.00E+00 ± 0.00E+00	0.00E+00 ± 0.00E+00	0.00E+00 ± 0.00E+00	0.00E+00 ± 0.00E+00	4.13E-04 ± 9.24E-04	0.00E+00 ± 0.00E+00
	B. longum subsp. infantis USA001 (B. longum ssp infantis 6)	2.50E-03 ± 1.49E-03	2.84E-02 ± 8.56E-03	3.51E-02 ± 1.58E-02	2.64E-03 ± 2.92E-03	0.00E+00 ± 0.00E+00	2.47E-04 ± 5.53E-04	0.00E+00 ± 0.00E+00	0.00E+00 ± 0.00E+00	0.00E+00 ± 0.00E+00	3.38E-03 ± 6.69E-03	5.37E-04 ± 7.69E-04
	Streptococcus gallolyticus BgPS.064.S07	0.00E+00 ± 0.00E+00	0.00E+00 ± 0.00E+00	0.00E+00 ± 0.00E+00	1.29E-01 ± 5.72E-02	2.02E-01 ± 3.38E-02	2.38E-01 ± 6.18E-02	1.69E-01 ± 3.03E-02	1.60E-01 ± 4.83E-02	1.27E-01 ± 4.45E-02	9.54E-02 ± 9.41E-02	3.17E-02 ± 2.50E-02
	Streptococcus pasteurianus SS_Bg39	0.00E+00 ± 0.00E+00	0.00E+00 ± 0.00E+00	0.00E+00 ± 0.00E+00	1.91E-02 ± 1.12E-02	2.41E-02 ± 1.30E-02	3.38E-02 ± 9.57E-03	3.27E-02 ± 6.25E-03	1.80E-02 ± 7.50E-03	1.11E-02 ± 9.86E-03	1.02E-02 ± 8.54E-03	9.91E-03 ± 7.29E-03
	Lactobacillus ruminis ATCC 25644	0.00E+00 ± 0.00E+00	0.00E+00 ± 0.00E+00	0.00E+00 ± 0.00E+00	0.00E+00 ± 0.00E+00	0.00E+00 ± 0.00E+00	0.00E+00 ± 0.00E+00	0.00E+00 ± 0.00E+00	0.00E+00 ± 0.00E+00	1.36E-03 ± 2.07E-03	4.53E-03 ± 9.49E-03	5.35E-03 ± 9.36E-03
	Lactobacillus salivarius ATCC 11741	0.00E+00 ± 0.00E+00	0.00E+00 ± 0.00E+00	0.00E+00 ± 0.00E+00	2.40E-03 ± 3.39E-03	1.23E-02 ± 1.22E-02	6.12E-02 ± 2.16E-02	2.64E-02 ± 2.50E-02	5.19E-02 ± 3.29E-02	3.06E-02 ± 1.97E-02	3.68E-02 ± 2.61E-02	1.79E-02 ± 1.25E-02
	Bifidobacterium catenulatum JG_Bg468	0.00E+00 ± 0.00E+00	0.00E+00 ± 0.00E+00	0.00E+00 ± 0.00E+00	0.00E+00 ± 0.00E+00	0.00E+00 ± 0.00E+00	4.73E-04 ± 6.49E-04	3.08E-03 ± 1.70E-03	9.89E-03 ± 4.03E-03	1.17E-02 ± 3.46E-03	1.33E-02 ± 1.14E-02	1.69E-02 ± 7.01E-03
	Bifidobacterium pseudocatenulatum LFYP_29	0.00E+00 ± 0.00E+00	0.00E+00 ± 0.00E+00	0.00E+00 ± 0.00E+00	0.00E+00 ± 0.00E+00	0.00E+00 ± 0.00E+00	0.00E+00 ± 0.00E+00	0.00E+00 ± 0.00E+00	0.00E+00 ± 0.00E+00	2.29E-04 ± 5.13E-04	2.35E-04 ± 5.25E-04	2.44E-04 ± 5.45E-04
	Escherichia coli BgPS.131.S11	0.00E+00 ± 0.00E+00	0.00E+00 ± 0.00E+00	0.00E+00 ± 0.00E+00	6.32E-01 ± 5.22E-02	5.84E-01 ± 8.07E-02	4.73E-01 ± 1.12E-01	5.93E-01 ± 7.12E-02	5.74E-01 ± 4.87E-02	5.25E-01 ± 1.76E-01	1.62E-01 ± 1.00E-01	1.91E-01 ± 4.79E-02
	Faecalibacterium prausnitzii SSTS_Bg7063	0.00E+00 ± 0.00E+00	0.00E+00 ± 0.00E+00	0.00E+00 ± 0.00E+00	0.00E+00 ± 0.00E+00	0.00E+00 ± 0.00E+00	0.00E+00 ± 0.00E+00	0.00E+00 ± 0.00E+00	0.00E+00 ± 0.00E+00	0.00E+00 ± 0.00E+00	0.00E+00 ± 0.00E+00	0.00E+00 ± 0.00E+00
	Prevotella copri BgPS.131.S11	0.00E+00 ± 0.00E+00	0.00E+00 ± 0.00E+00	0.00E+00 ± 0.00E+00	1.69E-03 ± 3.79E-03	6.33E-02 ± 5.17E-02	8.71E-02 ± 3.98E-02	8.32E-02 ± 2.01E-02	7.47E-02 ± 2.23E-02	1.74E-01 ± 1.42E-01	3.58E-01 ± 2.09E-01	5.89E-01 ± 5.23E-02
	Eubacterium rectale ATCC 33656	0.00E+00 ± 0.00E+00	0.00E+00 ± 0.00E+00	0.00E+00 ± 0.00E+00	0.00E+00 ± 0.00E+00	0.00E+00 ± 0.00E+00	0.00E+00 ± 0.00E+00	0.00E+00 ± 0.00E+00	0.00E+00 ± 0.00E+00	0.00E+00 ± 0.00E+00	0.00E+00 ± 0.00E+00	0.00E+00 ± 0.00E+00
	Blautia luti SSTS_Bg7063	0.00E+00 ± 0.00E+00	0.00E+00 ± 0.00E+00	0.00E+00 ± 0.00E+00	0.00E+00 ± 0.00E+00	0.00E+00 ± 0.00E+00	0.00E+00 ± 0.00E+00	7.20E-03 ± 6.89E-03	8.57E-03 ± 1.01E-02	1.65E-02 ± 1.87E-02	2.20E-02 ± 3.33E-02	4.21E-02 ± 4.02E-02
	Blautia wexlerae LFYP_14	0.00E+00 ± 0.00E+00	0.00E+00 ± 0.00E+00	0.00E+00 ± 0.00E+00	0.00E+00 ± 0.00E+00	0.00E+00 ± 0.00E+00	0.00E+00 ± 0.00E+00	0.00E+00 ± 0.00E+00	0.00E+00 ± 0.00E+00	0.00E+00 ± 0.00E+00	0.00E+00 ± 0.00E+00	0.00E+00 ± 0.00E+00
	Lactobacillus salivarius ATCC 11741	0.00E+00 ± 0.00E+00	0.00E+00 ± 0.00E+00	0.00E+00 ± 0.00E+00	1.77E-02 ± 1.15E-02	1.42E-02 ± 1.31E-02	8.46E-03 ± 3.69E-03	1.81E-02 ± 8.53E-03	2.09E-02 ± 7.74E-03	6.08E-03 ± 4.91E-03	1.38E-03 ± 2.40E-03	3.79E-04 ± 8.48E-04
	Streptococcus thermophilus BgEED37	0.00E+00 ± 0.00E+00	0.00E+00 ± 0.00E+00	0.00E+00 ± 0.00E+00	1.93E-03 ± 1.95E-03	0.00E+00 ± 0.00E+00	0.00E+00 ± 0.00E+00	0.00E+00 ± 0.00E+00	0.00E+00 ± 0.00E+00	0.00E+00 ± 0.00E+00	0.00E+00 ± 0.00E+00	0.00E+00 ± 0.00E+00
	Prevotella stercorea DSM 18206	0.00E+00 ± 0.00E+00	0.00E+00 ± 0.00E+00	0.00E+00 ± 0.00E+00	0.00E+00 ± 0.00E+00	0.00E+00 ± 0.00E+00	0.00E+00 ± 0.00E+00	0.00E+00 ± 0.00E+00	0.00E+00 ± 0.00E+00	0.00E+00 ± 0.00E+00	0.00E+00 ± 0.00E+00	0.00E+00 ± 0.00E+00
	Enterococcus avium SS_Bg39	0.00E+00 ± 0.00E+00	0.00E+00 ± 0.00E+00	0.00E+00 ± 0.00E+00	5.04E-02 ± 2.61E-02	4.97E-02 ± 6.74E-03	6.60E-02 ± 1.32E-02	5.20E-02 ± 8.57E-03	5.97E-02 ± 2.57E-02	6.05E-02 ± 2.96E-02	4.97E-02 ± 3.22E-02	4.88E-02 ± 1.31E-02
Fig. 4B	Predicted phenotype
	mcSEED subsystem/pathway module
		Escherichia coli BgPS.131.S11	Enterococcus avium SS_Bg39	Lactobacillus salivarius ATCC 11741	Blautia luti SSTS_Bg7063	Prevotella copri BgPS.131.S11	Streptococcus pasteurianus SS_Bg39	Streptococcus thermophilus BgEED37	Streptococcus salivarius SS_Bg39	Streptococcus gallolyticus BgPS.064.S07	Bifidobacterium catenulatum JG_Bg468	B. breve BgPS.155.S09 (B. breve 1)	B. longum subsp. infantis BgPS.131.S11 (B. longum ssp infantis 3)	B. longum subsp. infantis MC2 (B. longum ssp infantis 5)	B. breve PE1C332.m20.82 (B. breve 2)	B. longum subsp. longum LFYP_82 (B. longum ssp longum)	B. longum subsp. infantis MC1 (B. longum ssp infantis 4)
	Mannitol	0	0	0	0	0	1	0	0	0	0	0	0	0	1	1	1
	Sorbitol	0	0	0	0	0	0	0	0	0	0	0	0	0	1	1	1
	Pantothenate	0	0	0	0	0	0	0	0	0	0	0	1	0	0	1	1
	Xylose	0	0	0	0	0	0	0	0	0	0	0	1	1	0	0	1
	Rhamnose	0	0	0	0	0	0	0	0	0	0	1	1	1	1	1	1
	Manosides	0	0	0	0	0	0	1	0	0	0	1	1	0	1	1	0
	Cysteine	0	0	0	0	0	0	0	1	1	1	1	1	1	1	1	1
	Mannose	0	0	0	0	0	0	0	1	1	1	1	0	0	1	1	1
	Queuosine	0	0	0	0	0	0	0	1	1	1	1	0	1	0	0	1
	Alpha-galactosides	0	0	0	0	0	1	0	1	1	1	1	0	1	0	0	0
	Fructolysine	0	0	0	0	0	0	0	1	1	0	1	0	0	0	0	0
	Folate	1	1	1	1	1	1	1	1	1	1	1	1	1	0	0	1
	Lactose	1	1	1	1	1	1	1	1	1	1	1	0	0	1	1	1
	N-acetylglucosamine	1	1	1	1	0	1	0	1	1	1	1	0	0	0	0	1
	Raffinose	1	1	1	1	1	1	1	0	0	0	0	0	0	0	0	0
	Chitobiose	1	1	1	1	1	1	1	0	0	0	0	0	0	0	0	1
	Fucosyllactose	1	1	1	1	1	1	0	0	0	0	0	0	0	0	0	0
	Glucuronate	1	1	1	0	0	0	0	0	0	0	0	1	0	0	0	1
Fig. 4C		Average fractional abundance
	Strain	Day 8	Day 9	Day 10	Day 14	Day 18
	B. longum subsp. infantis MC1 (B. longum ssp infantis 4)	0.0188573	0.00300011	0.00521995	0	0.00387112
	B. longum subsp. longum LFYP_82 (B. longum ssp longum)	0.00263582	0	0.000247486	0	0
	B. breve PE1C332.m20.82 (B. breve 2)	0.0435616	0.0268824	0.0178355	0.0123589	0.0141466
	B. longum subsp. infantis MC2 (B. longum ssp infantis 5)	0.0201362	0	0	0	0
	B. longum subsp. infantis BgPS.131.S11 (B. longum ssp infantis 3)	0.032395	0.00728372	0.00271306	0.000962732	0.000978796
	B. breve BgPS.155.S09 (B. breve 1)	0.025112	0.0107123	0.00514252	0.00137709	0.00269604
	Bifidobacterium catenulatum JG_Bg468	0	0	0.000473178	0.00307683	0.00988503
	Streptococcus gallolyticus BgPS.064.S07	0.128754	0.202381	0.237664	0.169233	0.15971
	Streptococcus salivarius SS_Bg39	0.0176926	0.014244	0.00845911	0.0180849	0.0208551
	Streptococcus thermophilus BgEED37	0.00192862	0	0	0	0
	Streptococcus pasteurianus SS_Bg39	0.0190729	0.0240772	0.0337938	0.0326538	0.0179723
	Prevotella copri BgPS.131.S11	0.00169444	0.0632805	0.0870962	0.083176	0.0746803
	Blautia luti SSTS_Bg7063	0	0	0	0.0072047	0.00857091
	Lactobacillus salivarius ATCC 11741	0.00240167	0.0123133	0.0611593	0.0263802	0.0518778
	Enterococcus avium SS_Bg39	0.0504311	0.0496786	0.0659584	0.0520149	0.059656
	Escherichia coli BgPS.131.S11	0.632276	0.583844	0.472595	0.592753	0.573818
(I) Data pertaining to fig. S14B
fig. S14B left panel	Aggregated TPM counts
		mcSEED subsystem/pathway module
	Strain	Acetate fermentation	Arabinose and Arabinosides utilization	Arginine biosynthesis	Arginine uptake	Aromatic amino acid degradation	Asparagine biosynthesis	Asparagine, Glutamine biosynthesis	Aspartate biosynthesis	Biotin biosynthesis	Biotin uptake	Branched chain amino acid degradation	Butyrate fermentation	Cellobiose and Beta-glucosides utilization	Chorismate biosynthesis	Cobalamin biosynthesis	Cobalamin uptake	Cobalt uptake	Coenzyme A biosynthesis	Cysteine biosynthesis	Ethanol fermentation	Folate biosynthesis	Folate uptake	Formate fermentation	Fructose, Sucrose and Fructooligosaccharides utilization	Fucose utilization	Galactose utilization	Galacturonate, Glucuronate and Glucuronides utilization	Gluconate utilization	Glucose utilization	Glutamate biosynthesis	Glutamine biosynthesis	Glycine biosynthesis	Histidine biosynthesis	Histidine degradation	Histidine uptake	Hyaluronate utilization	Inositol utilization	Isoleucine, leucine, valine biosynthesis	Isoleucine, leucine, valine uptake	Lactate fermentation	Lactose and Beta-galactosides utilization	Lipoate biosynthesis	Lysine biosynthesis	Lysine uptake	Maltodextrin utilization	Methionine biosynthesis	Methionine uptake	Methionine, Threonine biosynthesis
	B. longum subsp. infantis JG_Bg463 (B. longum ssp infantis 1)	414.14	1691.5	2490.04	1247.92	99.94	0	1761.54	1072.76	301.7	1545.68	268.52	0	317.54	1415.26	0	0	0	2195.78	0	374.04	2151.9	0	667.62	1404.74	4806.18	611.38	605.62	1078.94	2961.72	572.74	455.08	523.98	3534.28	0	0	0	986.62	2466.36	3196.94	736.46	1158.34	251.74	3342.26	0	2245.7	1806.3	1890.72	229.32
	B. longum subsp. infantis BgPS.064.S07 (B. longum ssp infantis 2)	664.48	1161.76	2197.78	1150.2	568.76	0	1370.42	968.42	262.08	1342.64	279.14	0	513.22	1216.58	0	0	0	2297.1	0	568.76	2628.26	0	1422.34	5249.48	6623.4	648.58	0	1908.74	1143.12	565.7	466.4	455.02	3216.7	0	0	0	0	2844.2	2614.62	883.56	2011.36	208.7	3112.24	0	4258.98	1628.58	1424.16	215.9
	B. longum subsp. infantis BgPS.131.S11 (B. longum ssp infantis 3)	1987.3	6193.22	1992.16	846.64	548.84	0	2792.3	1169.84	480.2	238.62	610.4	0	221.52	1207.06	0	0	0	3140.44	0	548.84	2249.8	0	8998.24	1565.74	13685.3	1465.64	0	306.54	2218	1445.96	374.34	348.92	2671.78	116.38	0	0	0	9789.06	961.02	1181.28	4491.5	168.98	2913.46	0	46469.8	1884.24	1494.84	476.58
	B. breve BgPS.155.S09 (B. breve 1)	299.64	0	2239.38	471.6	1294.02	0	1470.92	582.8	922.66	231.68	2634.42	89.48	2570.8	2341.26	0	0	0	3327.1	0	1294.02	1990.76	0	30633.1	1533.26	3261.7	1602.94	0	560.64	2731.48	3071.88	1018.2	170.42	3511.14	0	0	0	0	5493.06	936.32	1373.78	3571.64	229.12	2824.36	0	178293	1271.3	740.28	246.34
	B. breve PE1C332.m20.82 (B. breve 2)	1897.38	0	1785.3	831.04	552.2	0	1026.98	1069.06	470.42	202.74	104.8	163.52	2253.12	559.78	0	0	0	1729.96	0	552.2	1508.16	0	7432.58	1786.5	4768.04	1348.62	73.46	842.6	3119	483.26	949.86	67.86	1228.12	0	0	0	0	4681.26	931.9	3177.26	7693.62	238.36	2621.2	0	86248.8	1762.04	506.36	505.4
	B. longum subsp. infantis MC1 (B. longum ssp infantis 4)	479.48	2301.4	2478.56	1289.3	112.2	0	2341.4	1251.26	305.82	1566.78	272.86	0	122.9	1434.88	0	0	0	3081.42	0	390.56	2657.46	0	692.38	1901.96	5213.8	559.86	805.12	152.88	2418.58	583.84	1561.14	491.02	3572.36	0	0	0	1002.94	3597.64	2466.68	934.22	1901.9	255.16	3074.78	0	2725.6	1901.46	1574.04	253.6
	B. longum subsp. infantis MC2 (B. longum ssp infantis 5)	520.12	3883.34	2177.5	941.62	387.86	0	13263.3	730.18	370.98	1142.18	238.04	0	0	1072.54	0	0	0	5116.16	0	586.54	2116.76	0	4274.98	644.56	6509.7	460.38	0	5560.6	1284.56	476	347.64	380.2	2673.38	0	0	0	1149.34	7138.36	2340.06	917.86	3165.64	186.02	3284.8	0	17412.6	1416.44	1374.3	202.92
	B. longum subsp. longum LFYP_82 (B. longum ssp longum)	580.7	0	2775.46	2074.26	241.32	0	4141.9	1212.2	523.26	1491.1	1753.46	0	1487.06	2556.26	0	0	0	1895.06	0	241.32	1768.16	0	980.26	5174.66	2319.36	995.76	0	340.06	305	823.88	764.12	0	5368.8	335.56	0	0	0	4870.04	260.18	1241.58	3382.28	441.74	4760.76	0	16807.8	2695.82	2129	0
	B. longum subsp. infantis USA001 (B. longum ssp infantis 6)	229.3	955.66	1159.36	579.18	58.78	0	1967.34	656.82	140.1	726.94	126.46	0	0	649.56	0	0	0	1225.06	0	58.78	1333.5	0	283.8	1860.4	2780.32	268.12	368.68	163.74	2082.14	263.16	224.74	230.76	1709.98	0	0	0	0	2451.18	1485.06	516.54	5754.54	118.38	1674.74	0	1558.6	912.04	845.96	117.44
	Streptococcus gallolyticus BgPS.064.S07	639.96	0	431.06	233.74	9690.06	131.42	461.32	716.14	61.82	52.08	82.12	0	2041.42	1229.06	0	0	0	453.68	622.8	9690.06	857.6	46.32	1879.14	6400.44	23.82	904.04	0	0	463.4	261.38	224.32	186.58	743.98	0	188.78	0	0	638.5	1188.68	4868.96	2723.14	540.7	587.12	0	3384.58	749.94	467.84	35.04
	Streptococcus pasteurianus SS_Bg39	2813.04	674.42	392.48	778.54	10701.6	135.5	709.24	1621.14	366.28	234.52	168.36	0	13886	2271.4	0	0	0	1519.96	390.3	10997.2	1312.26	98.92	6035.68	5052.32	1397.28	27626.6	17921.6	0	390.16	1477.3	499.48	306.12	1208.18	0	266.34	0	197.74	1461.22	848.82	962.3	24685.2	149.76	1560.58	0	4780.82	481.6	842.38	71.76
	Lactobacillus ruminis ATCC 25644	1455.62	0	2771.8	0	5578.3	399.14	1928.98	1373.46	257.04	0	304.42	0	5705.7	1753.68	0	0	0	1752.48	737.78	5818.38	234.06	471.64	12696.1	1234.42	0	334.5	0	472.82	722.26	574.46	269.46	0	4465.86	0	0	0	0	0	1969.84	11791.3	136.54	0	3043.22	176.36	3459.24	737.68	2344.34	237.02
	Lactobacillus salivarius ATCC 11741	837.28	0	929.9	0	7857.6	1998.02	1400.56	854.6	68.74	0	217.2	86.38	41.9	0	0	0	0	715.06	425.88	8111	379.2	724.98	20059.6	1700.32	0	799.1	72	1607.48	447.58	146.28	2848.68	108.72	0	0	370.62	0	73.52	0	43.14	10496.5	874.62	524.9	2778.1	72.44	3571.82	144.86	772.38	116.76
	Bifidobacterium catenulatum JG_Bg468	1608.72	34456.4	977.4	362.78	563.3	0	1443.6	277.88	34.98	40	241.98	0	326.88	546.64	0	0	0	3292.06	0	563.3	569.92	0	5757.52	8062.46	1558.96	916.6	0	426.94	3734.4	689.76	546.68	109.06	1276.32	0	0	0	0	4423.46	716.04	1182.9	5439.68	55.58	1225.22	0	22745.6	442.3	373.2	188.54
	Escherichia coli BgPS.131.S11	1322.02	2276.9	515.34	240.14	1805.52	1564.16	0	782.1	395.74	31.8	262.52	41.18	81.98	1007.84	263.38	206.58	0	1940.86	390.52	2096.94	1250.68	0	5720.3	460.88	1388.54	666.2	16000.7	525.2	225.7	229.4	339.86	577.3	374.94	0	217.8	0	0	1609.86	277.46	0	275.4	567.52	4654.02	34.26	3488.4	229.88	676.3	114.08
	Prevotella copri BgPS.131.S11	594.04	1127.28	745.1	0	0	218.56	0	826.82	225.44	0	1201.62	0	400.02	1081.42	0	43.82	120.36	2426.5	1050.84	0	688.96	0	255.88	311.58	0	1669.98	1733.48	0	3908.76	1077.3	465.28	102.76	628.16	0	0	0	0	3410.12	0	0	430.08	0	2134.92	0	4473.34	1321.84	547.18	56.76
	Blautia luti SSTS_Bg7063	1795.74	994.06	2075.74	0	505.18	414.98	995.86	844.22	1356.2	588.74	1273.7	276.2	822.06	1862.38	5876.62	1133.08	0	3841.62	3284.36	959.92	3117.84	0	1613.52	2587.42	9894.24	701.36	864.08	0	563.88	2179.48	927.78	204.82	2502.38	0	563.38	0	2512.44	4510.4	1340.32	275.16	2202.16	0	3186.6	123.44	6808.34	3635.44	298.76	331.24
	Enterococcus avium SS_Bg39	476.1	608.74	803.6	304	1587.48	85.52	706.04	1121.54	56.78	0	349.38	311.92	6041.42	628.92	2270.1	99.26	358.88	2259.7	374.32	1973.14	411.76	56.48	7113.1	3767.02	169.98	2366.84	8209	695.56	258.52	2261.9	183.34	679.3	1012.56	0	0	0	1091.84	1277.2	580.94	1039.48	115.3	530.92	849.18	0	3275.7	471.14	1038.28	40
fig. S14B right panel	mcSEED subsystem/pathway module enrichment (relative to P. copri)
		mcSEED subsystem/pathway module
	Strain	Acetate fermentation	Arabinose and Arabinosides utilization	Arginine biosynthesis	Arginine uptake	Aromatic amino acid degradation	Asparagine biosynthesis	Asparagine, Glutamine biosynthesis	Aspartate biosynthesis	Biotin biosynthesis	Biotin uptake	Branched chain amino acid degradation	Butyrate fermentation	Cellobiose and Beta-glucosides utilization	Chorismate biosynthesis	Cobalamin biosynthesis	Cobalamin uptake	Cobalt uptake	Coenzyme A biosynthesis	Cysteine biosynthesis	Ethanol fermentation	Folate biosynthesis	Folate uptake	Formate fermentation	Fructose, Sucrose and Fructooligosaccharides utilization	Fucose utilization	Galactose utilization	Galacturonate, Glucuronate and Glucuronides utilization	Gluconate utilization	Glucose utilization	Glutamate biosynthesis	Glutamine biosynthesis	Glycine biosynthesis	Histidine biosynthesis	Histidine degradation	Histidine uptake	Hyaluronate utilization	Inositol utilization	Isoleucine, leucine, valine biosynthesis	Isoleucine, leucine, valine uptake	Lactate fermentation	Lactose and Beta-galactosides utilization	Lipoate biosynthesis	Lysine biosynthesis	Lysine uptake	Maltodextrin utilization	Methionine biosynthesis	Methionine uptake	Methionine, Threonine biosynthesis
	B. longum subsp. infantis JG_Bg463 (B. longum ssp infantis 1)	-0.150309	0.173598	0.515615	1.78366	0.762408	-1.05947	1.93128	0.110632	0.117138	1.87522	-0.62575	0	-0.0947229	0.114897	0	-0.491174	-0.830227	-0.0430023	-1.71035	1.27678	0.485855	0	0.395801	0.632264	2.36395	-0.427212	-0.447198	1.72159	-0.119758	-0.267165	-0.00920877	0.644126	0.738588	0	0	0	1.68351	-0.139703	2.18783	1.55956	0.417457	1.11583	0.193136	0	-0.297283	0.133796	0.527003	0.508202
	B. longum subsp. infantis BgPS.064.S07 (B. longum ssp infantis 2)	0.0471001	0.0128502	0.461873	1.74886	1.45086	-1.05947	1.82369	0.0670858	0.0602254	1.81493	-0.610099	0	0.103444	0.0502314	0	-0.491174	-0.830227	-0.0235917	-1.71035	1.45086	0.571944	0	0.717229	1.2001	2.50272	-0.402383	-1.92439	1.96574	-0.5284	-0.272346	0.000999363	0.585357	0.697949	0	0	0	0	-0.078284	2.10113	1.63665	0.653837	1.0412	0.162369	0	-0.0212248	0.0893563	0.405486	0.484259
	B. longum subsp. infantis BgPS.131.S11 (B. longum ssp infantis 3)	0.513984	0.733376	0.419635	1.61855	1.43593	-1.05947	2.12947	0.147567	0.308407	1.09441	-0.287027	0	-0.239646	0.0468773	0	-0.491174	-0.830227	0.111167	-1.71035	1.43593	0.504995	0	1.51306	0.678734	2.81719	-0.0559369	-1.92439	1.19537	-0.244322	0.125709	-0.0899403	0.475808	0.61791	0.817814	0	0	0	0.456246	1.67234	1.76023	1.00027	0.958703	0.133902	0	1.01471	0.151937	0.426225	0.806673
	B. breve BgPS.155.S09 (B. breve 1)	-0.282963	-1.74027	0.469941	1.37266	1.79916	-1.05947	1.85398	-0.147435	0.583261	1.08263	0.336865	0.723081	0.789402	0.331006	0	-0.491174	-0.830227	0.136081	-1.71035	1.79916	0.45239	0	2.04438	0.669751	2.19648	-0.0175698	-1.92439	1.44483	-0.154648	0.449673	0.32987	0.189556	0.735752	0	0	0	0	0.206041	1.66127	1.82474	0.901261	1.07821	0.12051	0	1.59853	-0.0166624	0.127082	0.536783
	B. breve PE1C332.m20.82 (B. breve 2)	0.494089	-1.74027	0.372544	1.61067	1.43848	-1.05947	1.70057	0.10916	0.299847	1.02978	-0.987983	0.94603	0.732612	-0.278378	0	-0.491174	-0.830227	-0.145455	-1.71035	1.43848	0.333258	0	1.43025	0.73531	2.36051	-0.0915456	-1.26942	1.61652	-0.0974397	-0.338122	0.300324	-0.14404	0.284291	0	0	0	0	0.136875	1.65926	2.18517	1.23317	1.09397	0.0883375	0	1.2832	0.123146	-0.0323859	0.831131
	B. longum subsp. infantis MC1 (B. longum ssp infantis 4)	-0.089536	0.305912	0.513625	1.7976	0.804382	-1.05947	2.0536	0.176293	0.122649	1.88103	-0.619286	0	-0.46648	0.12079	0	-0.491174	-0.830227	0.102982	-1.71035	1.29458	0.576705	0	0.411145	0.762204	2.39916	-0.464126	-0.327139	0.920219	-0.207059	-0.259119	0.512433	0.617026	0.743215	0	0	0	1.69049	0.0231103	2.07604	1.66032	0.629792	1.12124	0.157145	0	-0.213878	0.155845	0.448345	0.548425
	B. longum subsp. infantis MC2 (B. longum ssp infantis 5)	-0.0556214	0.531532	0.457885	1.66367	1.29172	-1.05947	2.80361	-0.0525676	0.201631	1.74587	-0.674083	0	-1.30445	-0.00351279	0	-0.491174	-0.830227	0.322012	-1.71035	1.46376	0.478774	0	1.19095	0.30137	2.49522	-0.545728	-1.92439	2.42702	-0.478596	-0.344422	-0.120318	0.511072	0.618168	0	0	0	1.74854	0.319446	2.05335	1.65281	0.849179	0.99603	0.185652	0	0.588729	0.029568	0.390236	0.459775
	B. longum subsp. longum LFYP_82 (B. longum ssp longum)	-0.00952523	-1.74027	0.562373	2.00148	1.0989	-1.05947	2.29965	0.162749	0.344211	1.85982	0.161788	0	0.554205	0.368838	0	-0.491174	-0.830227	-0.10632	-1.71035	1.0989	0.40146	0	0.558391	1.19389	2.04953	-0.22094	-1.92439	1.2377	-1.0813	-0.11394	0.20809	-0.772429	0.919292	1.23226	0	0	0	0.15397	1.12907	1.78149	0.877744	1.34549	0.345968	0	0.573396	0.306056	0.57802	-0.570355
	B. longum subsp. infantis USA001 (B. longum ssp infantis 6)	-0.390566	-0.0703124	0.187753	1.45846	0.58151	-1.05947	1.97873	-0.0972047	-0.184728	1.55407	-0.918928	0	-1.30445	-0.21594	0	-0.491174	-0.830227	-0.293204	-1.71035	0.58151	0.28058	0	0.0417406	0.752714	2.12761	-0.76721	-0.653544	0.946548	-0.271509	-0.587294	-0.296515	0.308621	0.42599	0	0	0	0	-0.142362	1.85808	1.41058	1.10745	0.824096	-0.10428	0	-0.45414	-0.158141	0.183545	0.250799
	Streptococcus gallolyticus BgPS.064.S07	0.0312777	-1.74027	-0.229137	1.08616	2.66753	-0.196497	1.3635	-0.0607629	-0.473994	0.543354	-1.07441	0	0.690173	0.0545894	0	-0.491174	-0.830227	-0.71241	-0.221411	2.66753	0.0925714	0.507639	0.836655	1.28588	0.330577	-0.262003	-1.92439	0	-0.909256	-0.590024	-0.297259	0.224775	0.0713105	0	1.00179	0	0	-0.716285	1.7629	2.36956	0.784249	1.42968	-0.549705	0	-0.120479	-0.241032	-0.0653341	-0.142518
	Streptococcus pasteurianus SS_Bg39	0.663569	-0.21783	-0.267889	1.58304	2.71057	-0.185015	1.54366	0.287136	0.196391	1.08749	-0.810236	0	1.51905	0.317968	0	-0.491174	-0.830227	-0.200944	-0.416049	2.72238	0.273715	0.758726	1.34012	1.18354	1.83199	1.21355	1.00976	0	-0.980469	0.13489	0.0295247	0.422389	0.277302	0	1.13848	0	1.01996	-0.364543	1.61964	1.6729	1.73867	0.91235	-0.13455	0	0.0287407	-0.426867	0.181747	0.076713
	Lactobacillus ruminis ATCC 25644	0.380415	-1.74027	0.561804	0	2.42839	0.244073	1.97027	0.216127	0.0524201	0	-0.574965	0	1.13372	0.206791	0	-0.491174	-0.830227	-0.139904	-0.150034	2.44663	-0.444722	1.37269	1.66228	0.577008	0	-0.677415	-1.92439	1.37373	-0.723282	-0.265908	-0.223872	-0.772429	0.839659	0	0	0	0	-2.21569	1.97928	2.7526	-0.457078	0	0.152694	0.975264	-0.11106	-0.247996	0.619477	0.521366
	Lactobacillus salivarius ATCC 11741	0.14475	-1.74027	0.0938626	0	2.57671	0.925918	1.833	0.014004	-0.439095	0	-0.710526	0.710707	-0.826358	-1.72257	0	-0.491174	-0.830227	-0.521859	-0.380007	2.59046	-0.249014	1.55293	1.86067	0.714092	0	-0.314304	-1.2762	1.89202	-0.92368	-0.817541	0.771036	0.020446	-1.49254	0	1.273	0	0.655241	-2.21569	0.486585	2.70218	0.297928	1.41729	0.113391	0.650244	-0.0972334	-0.908558	0.145021	0.248659
	Bifidobacterium catenulatum JG_Bg468	0.423262	1.47753	0.115035	1.26422	1.44682	-1.05947	1.84595	-0.45292	-0.644399	0.464744	-0.667524	0	-0.0828993	-0.288319	0	-0.491174	-0.830227	0.131512	-1.71035	1.44682	-0.07972	0	1.3197	1.38585	1.87888	-0.256146	-1.92439	1.33137	-0.0197104	-0.189024	0.0672326	0.0215839	0.300735	0	0	0	0	0.112387	1.54769	1.76082	1.0831	0.563704	-0.238056	0	0.704642	-0.462236	-0.15881	0.430933
	Escherichia coli BgPS.131.S11	0.339225	0.301306	-0.154874	1.09694	1.94187	0.820844	0	-0.0235375	0.22824	0.401915	-0.634849	0.473081	-0.611932	-0.0300026	1.13399	0.546001	-0.830227	-0.09606	-0.415817	2.00616	0.253176	0	1.3169	0.161091	1.82931	-0.3911	0.960587	1.41753	-1.20239	-0.642247	-0.129585	0.684673	-0.214774	0	1.05809	0	0	-0.323036	1.15498	0	-0.182436	1.44994	0.336164	0.421736	-0.107436	-0.728727	0.0889507	0.24012
	Prevotella copri BgPS.131.S11	0	0	0	0	0	0	0	0	0	0	0	0	0	0	0	0	0	0	0	0	0	0	0	0	0	0	0	0	0	0	0	0	0	0	0	0	0	0	0	0	0	0	0	0	0	0	0	0
	Blautia luti SSTS_Bg7063	0.470445	-0.053562	0.437302	0	1.4013	0.26015	1.68748	0.00882413	0.747459	1.46533	0.02488	1.15314	0.301618	0.23261	2.45094	1.25129	-0.830227	0.198167	0.489122	1.67185	0.645592	0	0.771255	0.894618	2.67657	-0.369426	-0.297195	0	-0.827375	0.30182	0.290331	0.261373	0.589691	0	1.44688	0	2.08396	0.1208	1.81419	1.15162	0.692809	0	0.172555	0.839596	0.181717	0.435059	-0.249733	0.656605
	Enterococcus avium SS_Bg39	-0.0924797	-0.260924	0.0319627	1.19199	1.88665	-0.352255	1.54176	0.129584	-0.501302	0	-0.518742	1.20245	1.15846	-0.22952	2.04029	0.268783	0.429552	-0.0306561	-0.433264	1.98	-0.215034	0.568786	1.41123	1.05666	0.960984	0.149876	0.671275	1.53545	-1.14813	0.317791	-0.376681	0.753051	0.202014	0	0	0	1.72666	-0.422119	1.45974	1.70572	-0.520025	1.42205	-0.394059	0	-0.134591	-0.436003	0.270567	-0.105611
(J) Data pertaining to Fig. 5B,C
Fig. 5B	mcSEED subsystem/pathway module enrichment (relative to P. copri)
		mcSEED subsystem/pathway module
		Cysteine biosynthesis	Galacturonate, Glucuronate and Glucuronides utilization	Tyrosine and tryptophan uptake	Queuosine biosynthesis	Cobalt uptake	Pyruvate metabolism	Xylose and Beta-xylosides utilization	Asparagine biosynthesis
	B. longum subsp. infantis JG_Bg463 (B. longum ssp infantis 1)	-1.71035	-0.447198	-1.03641	-1.16837	-0.830227	-1.20844	-0.712231	-1.05947
	B. longum subsp. infantis BgPS.064.S07 (B. longum ssp infantis 2)	-1.71035	-1.92439	-1.03641	-0.737045	-0.830227	-1.20844	0.517203	-1.05947
	B. longum subsp. infantis BgPS.131.S11 (B. longum ssp infantis 3)	-1.71035	-1.92439	-1.03641	-0.620161	-0.830227	-1.20844	0.105637	-1.05947
	B. breve BgPS.155.S09 (B. breve 1)	-1.71035	-1.92439	-1.03641	-0.597194	-0.830227	-1.20844	-0.599017	-1.05947
	B. breve PE1C332.m20.82 (B. breve 2)	-1.71035	-1.26942	-1.03641	-1.24328	-0.830227	-1.20844	-1.04414	-1.05947
	B. longum subsp. infantis MC1 (B. longum ssp infantis 4)	-1.71035	-0.327139	-1.03641	-0.663541	-0.830227	-1.20844	-0.460067	-1.05947
	B. longum subsp. infantis MC2 (B. longum ssp infantis 5)	-1.71035	-1.92439	-1.03641	-0.80437	-0.830227	-1.20844	-0.459293	-1.05947
	B. longum subsp. longum LFYP_82 (B. longum ssp longum)	-1.71035	-1.92439	-1.03641	-2.22148	-0.830227	-1.20844	-0.57648	-1.05947
	B. longum subsp. infantis USA001 (B. longum ssp infantis 6)	-1.71035	-0.653544	-1.03641	-1.00612	-0.830227	-1.20844	-0.507338	-1.05947
	Streptococcus gallolyticus BgPS.064.S07	-0.221411	-1.92439	-1.03641	-0.672086	-0.830227	0.222029	-1.76981	-0.196497
	Streptococcus pasteurianus SS_Bg39	-0.416049	1.00976	-1.03641	-0.474246	-0.830227	-1.20844	-0.657403	-0.185015
	Lactobacillus ruminis ATCC 25644	-0.150034	-1.92439	-1.03641	-0.491769	-0.830227	-1.20844	-1.76981	0.244073
	Lactobacillus salivarius ATCC 11741	-0.380007	-1.2762	-1.03641	-0.817084	-0.830227	0.50101	-1.76981	0.925918
	Bifidobacterium catenulatum JG_Bg468	-1.71035	-1.92439	-1.03641	-1.21361	-0.830227	-1.20844	-1.2085	-1.05947
	Escherichia coli BgPS.131.S11	-0.415817	0.960587	-1.03641	-0.809897	-0.830227	0.778216	-0.50158	0.820844
	Blautia luti SSTS_Bg7063	0.489122	-0.297195	-1.03641	-0.310314	-0.830227	0.441171	0.2362	0.26015
	Enterococcus avium SS_Bg39	-0.433264	0.671275	-1.03641	-0.9196	0.429552	1.25771	-0.463054	-0.352255
	Prevotella copri BgPS.131.S11	0	0	0	0	0	0	0	0
Fig. 5C	Predicted phenotype
		mcSEED subsystem/pathway module
		Tyrosine biosynthesis	Asparagine biosynthesis	Tryptophan biosynthesis	Cysteine biosynthesis	Galactose utilization	Xylose utilization	Beta-xyloside utilization	Glucuronide utilization	Queuosine biosynthesis	Cobalamin biosynthesis	Glucuronate biosynthesis
	B. longum subsp. longum LFYP_82 (B. longum ssp longum)	1	1	1	0	0	0	0	0	0	0	0
	Bifidobacterium catenulatum JG_Bg468	1	1	1	0	0	0	0	0	0	0	0
	B. longum subsp. infantis MC1 (B. longum ssp infantis 4)	1	1	1	0	0	0	0	0	0	0	0
	B. longum subsp. infantis JG_Bg463 (B. longum ssp infantis 1)	1	1	1	0	0	0	0	0	0	0	0
	B. breve BgPS.155.S09 (B. breve 1)	1	1	1	0	0	0	0	0	0	0	0
	B. longum subsp. infantis BgPS.131.S11 (B. longum ssp infantis 3)	1	1	1	0	0	0	0	0	0	0	0
	Lactobacillus ruminis ATCC 25644	1	1	1	1	0	0	0	0	0	0	0
	Enterococcus avium SS_Bg39	1	1	1	1	0	0	0	0	0	1	0
	B. breve PE1C332.m20.82 (B. breve 2)	1	1	1	0	0	0	0	0	0	0	1
	B. longum subsp. infantis MC2 (B. longum ssp infantis 5)	1	1	1	0	0	0	0	0	0	0	1
	B. longum subsp. infantis USA001 (B. longum ssp infantis 6)	1	1	1	0	0	0	0	0	0	0	1
	B. longum subsp. infantis BgPS.064.S07 (B. longum ssp infantis 2)	1	1	1	0	0	0	1	0	0	0	1
	Streptococcus gallolyticus BgPS.064.S07	1	1	0	1	0	0	0	0	1	0	0
	Streptococcus pasteurianus SS_Bg39	1	1	0	1	0	0	0	1	1	0	0
	Lactobacillus salivarius ATCC 11741	0	1	0	1	0	0	0	0	0	0	0
	Blautia luti SSTS_Bg7063	1	1	1	1	0	1	1	0	1	1	0
	Prevotella copri BgPS.131.S11	1	1	1	1	1	1	1	0	0	0	1
	Escherichia coli BgPS.131.S11	1	1	1	1	1	1	0	1	1	0	1
[truncated: 70 more columns]

## Sheet: table S3
table S3 - List of the eighty 97%ID bacterial OTUs that project onto PC1 in Fig. 1C.
OTU	Taxon name	Projection onto PC1
559527	B. longum	-0.257161
484304	Bifidobacterium	-0.249271
349024	S. gallolyticus	-0.242733
1107027	L. ruminis	-0.23693
1111294	E. coli	-0.232451
514940	F. prausnitzii	-0.227244
1078587	Clostridiales	-0.225362
588929	P. copri	-0.220189
851865	F. prausnitzii	-0.205181
708680	E. rectale	-0.197272
840914	P. copri	-0.193509
591785	Prevotella	-0.172472
579608	S. thermophilus	-0.160458
1111582	E. faecalis	-0.160299
583746	Dialister	-0.156009
828483	S. ventriculi	-0.144207
330294	C. mitsuokai	-0.141704
568118	Prevotella	-0.139598
546557	Prevotellaceae	-0.135672
367213	Ruminococcaceae	-0.133062
369429	R. torques	-0.130961
470382	E. hallii	-0.12893
922761	Enterobacteriaceae	-0.115659
370183	Blautia	-0.114616
192347	Clostridiales	-0.109795
1111191	D. longicatena	-0.104234
372348	R. bromii	-0.101931
1062061	Clostridiales	-0.101035
361811	Ruminococcaceae	-0.0992647
365385	B. bifidum	-0.0983015
514272	Clostridium	-0.0958366
New.0.ReferenceOTU428	Unspecified	-0.0913612
264967	M. elsdenii	-0.084339
363794	C. aerofaciens	-0.0827699
446153	S. ventriculi	-0.0812048
560535	S. variabile	-0.0809209
523934	R. obeum	-0.0785526
555945	Clostridiales	-0.0756369
1076587	D. formicigenerans	-0.0753765
865469	Pasteurellaceae	-0.0626085
780650	Clostridium	-0.0564545
422878	M. funiformis	-0.0552705
335256	L. garvieae	-0.0547533
564704	W. cibaria	-0.0519415
545371	Lactobacillus	-0.0507969
366392	Olsenella	-0.0497213
583656	B. fragilis	-0.0458761
551902	E. desmolans	-0.0443984
360946	E. coprostanoligenes	-0.0437094
516159	S. dextrinosolvens	-0.0436138
363646	R. bromii	-0.0405955
New.2.ReferenceOTU17	C. disporicum	-0.0404686
561171	Clostridiales	-0.0394125
4328026	Coriobacteriaceae	-0.0391049
311947	S. variabile	-0.0387092
338145	O. umbonata	-0.0341124
New.1.ReferenceOTU17	C. disporicum	-0.0338156
124906	Megasphaera	-0.0332375
New.1.ReferenceOTU103	L. mucosae	-0.0283416
New.2.ReferenceOTU12	L. mucosae	-0.0279474
299882	Prevotella	-0.0274099
New.5.ReferenceOTU195	C. disporicum	-0.0251503
530928	Ruminococcus	-0.0223519
687245	M. jalaludinii	-0.019602
New.0.CleanUp.ReferenceOTU41220	Bifidobacterium	-0.0192657
New.0.ReferenceOTU231	Lactobacillus	-0.0161938
306124	M. multacida	-0.0160539
297672	C. somerae	-0.0144692
703741	L. amylovorus	-0.0118932
553611	Bifidobacterium	-0.0116669
516966	Streptococcus	-0.0107763
New.4.ReferenceOTU43	C. disporicum	-0.0105477
360015	R. gnavus	-0.00808041
363400	C. clostridioforme	-0.00796104
773251	Lactobacillaceae	-0.00618604
New.0.ReferenceOTU20	L. mucosae	-0.00449137
528421	Enterobacteriaceae	-0.00228034
592160	L. gasseri	-0.0022771
712047	C. paraputrificum	-0.00147769
New.3.ReferenceOTU1	L. mucosae	-0.000913903

## Sheet: table S4
table S4 - Data used to generate RF-derived models of gut microbiota development during the first two postnatal years in healthy members of four MAL-ED birth cohorts.
Cohort	Child ID	Sample ID	Age of donor at time of fecal sample collection (months)	WHZ	WAZ	HAZ	Barcode sequence	Number of V4-16S rDNA reads
Peru	PE1C0042	PE1C0042.m0.95	0.95	0.03	0.22	0.19	GGAGACAAGGGAT	28449
		PE1C0042.m2	2	1.09	0.29	-0.53	CCAGTGTATGCAT	24827
		PE1C0042.m2.92	2.92	1.75	0.97	-0.41	GCGATATATCGCT	26803
		PE1C0042.m5.95	5.95	0.25	0.64	0.94	GTCAATTGACCGC	20959
		PE1C0042.m7.13	7.13	0.34	0.43	0.44	GAACTAGTCACCG	24534
		PE1C0042.m7.98	7.98	0.55	0.46	0.18	AGGCATCTTACGA	27582
		PE1C0042.m9.03	9.03	0.63	0.59	0.31	AATCAGTCTCGTG	27977
		PE1C0042.m9.23	9.23	0.63	0.59	0.31	CCTCGTTCGACTA	23035
		PE1C0042.m10.09	10.09	1	0.77	0.08	TAGGATTGCTCGC	24449
		PE1C0042.m10.97	10.97	1.4	0.95	-0.21	TCGAGGACTGCAT	20463
		PE1C0042.m11.99	11.99	1.37	0.95	-0.2	TAGGAACTGGCCT	21815
		PE1C0042.m13.4	13.4	0.88	0.72	0.12	ATGAGACTCCACT	26240
		PE1C0042.m14.06	14.06	0.55	0.31	-0.25	GACGGAACCCATA	25217
		PE1C0042.m15.93	15.93	0.66	0.2	-0.66	AATCCGTACAGCG	23637
		PE1C0042.m17.25	17.25	0.69	0.12	-0.87	TGAGTCACTGGTG	17067
		PE1C0042.m17.97	17.97	1.07	0.28	-1.12	ATGTGCACGACTA	20354
		PE1C0042.m18.96	18.96	0.89	0.03	-1.32	CGGAGCTATGGTA	22152
		PE1C0042.m19.97	19.97	0.63	-0.14	-1.23	CTAGCGAACATCG	26608
		PE1C0042.m21.02	21.02	0	-0.56	-1.12	GAATCTTCGAGCG	22432
		PE1C0042.m22.08	22.08	-0.08	-0.33	-0.57	CAAGCATGCCTAC	23318
		PE1C0042.m23.09	23.09	-0.65	-0.8	-0.69	TCCCAGAACAACG	27875
		PE1C0042.m24.01	24.01	-0.16	-0.53	-0.83	ACACCTGGTGATC	24097
	PE1C0051	PE1C0051.m0.16	0.16	0.76	2.11	1.8	GACTTGGTATTCG	22425
		PE1C0051.m1.02	1.02	0.71	1.34	0.96	ACGCGCAGATACT	17041
		PE1C0051.m1.97	1.97	-0.36	1.12	1.92	AAGAGATGTCGAG	22749
		PE1C0051.m2.99	2.99	0.56	1.1	1.06	GACAGGAGATAGC	17049
		PE1C0051.m4.04	4.04	0.34	0.77	0.87	ACACGTAAGCCTG	19949
		PE1C0051.m4.99	4.99	0.17	0.64	0.97	CCTGAACTAGTTG	25084
		PE1C0051.m6.01	6.01	0.24	0.59	0.86	AGCTGGAAGTCCT	23160
		PE1C0051.m6.96	6.96	0.13	0.46	0.81	TATCGTTGACCAC	29748
		PE1C0051.m7.95	7.95	-0.14	0.18	0.67	TACACGATCTACG	21841
		PE1C0051.m9	9	0.37	0.31	0.13	GACTTTCCCTCGA	20046
		PE1C0051.m10.97	10.97	-0.48	-0.49	-0.29	ATTCCTGTGAGTC	25094
		PE1C0051.m11.96	11.96	-0.03	0.08	0.19	GAGTGGTAGAGAT	20637
		PE1C0051.m12.81	12.81	0.35	0.16	-0.26	CTTCGGCAGAATC	24816
		PE1C0051.m14.36	14.36	-1.06	-0.99	-0.53	CACGGTTGTGAGT	31785
		PE1C0051.m15.01	15.01	0.43	-0.02	-0.8	TTACTGTGCGATG	26691
		PE1C0051.m16	16	0.05	-0.29	-0.75	GCACACACGTTAT	21343
		PE1C0051.m17.02	17.02	-0.27	-0.63	-0.94	ATCCCGAATTTGC	24106
		PE1C0051.m18	18	-0.11	-0.61	-1.14	TACAGATGGCTCG	20170
		PE1C0051.m18.99	18.99	0.35	-0.38	-1.33	GAGGCTCATCATC	22280
		PE1C0051.m20.99	20.99	0.71	-0.16	-1.37	ACGGGACATGCTA	16757
		PE1C0051.m22.08	22.08	0.06	-0.65	-1.37	GAGGAATAGCAGT	27316
		PE1C0051.m22.24	22.24	0.06	-0.65	-1.37	AGGCTACACGACA	22683
		PE1C0051.m23.03	23.03	0.71	-0.16	-1.34	CACGCCATAATGT	24334
		PE1C0051.m23.95	23.95	0.73	-0.09	-1.22	GTTGGTCAATCTC	23851
	PE1C0067	PE1C0067.m1.08	1.08	1.94	0.28	-1.22	TCCTCTGTCGACA	26381
		PE1C0067.m2.04	2.04	1.59	0.22	-1.02	TTCCTAGGTGAGA	25905
		PE1C0067.m2.99	2.99	1.32	0.08	-1.08	GTCATATCGTACG	19084
		PE1C0067.m4.04	4.04	0.88	0.08	-0.77	CAGCGGTGACATA	26580
		PE1C0067.m5.06	5.06	0.08	0.01	0	CTAACCTCCGCTA	24193
		PE1C0067.m7.06	7.06	0.54	0.27	-0.14	TAGCTCGTAACTG	21312
		PE1C0067.m8.08	8.08	0.62	0.24	-0.35	AAGGAGCGCCTTA	21057
		PE1C0067.m9.03	9.03	0.66	0.35	-0.24	CTATTTGCGACAG	21969
		PE1C0067.m10.05	10.05	0.36	0.05	-0.41	GCACGACAACACA	21724
		PE1C0067.m11.04	11.04	0.8	0.35	-0.52	GGAAACCACCACA	23474
		PE1C0067.m12.02	12.02	0.95	0.38	-0.73	ATCGGCGTTACAT	25666
		PE1C0067.m13.04	13.04	0.16	0.02	-0.27	GAACCAAAGGATC	27316
		PE1C0067.m13.99	13.99	0.17	-0.04	-0.43	GGATCGCAGATCA	23753
		PE1C0067.m14.98	14.98	0.45	0.01	-0.76	CAGTGCATATGCT	20959
		PE1C0067.m16.69	16.69	0.39	-0.11	-0.9	CGATCCGTATTAG	21152
		PE1C0067.m17.18	17.18	0.39	-0.11	-0.9	AGTAGAGGGATGT	21671
		PE1C0067.m18.07	18.07	0.13	-0.47	-1.21	ATCGATCTGTGGT	25653
		PE1C0067.m19.05	19.05	0.14	-0.35	-0.95	TTGCGCATACTAG	22684
		PE1C0067.m21.06	21.06	-0.72	-0.8	-0.58	GTATGCGCTGTAT	43834
		PE1C0067.m22.31	22.31	-0.48	-0.64	-0.6	GCTGATGAGCTGT	23480
		PE1C0067.m23.06	23.06	-0.16	-0.55	-0.87	TCACGGGAGTTGT	22120
		PE1C0067.m23.95	23.95	-0.17	-0.73	-1.17	GTCTAATTCCGAG	22327
	PE1C0077	PE1C0077.m0.2	0.2	0.54	0.64	0.18	CGCAGCGGTATAT	19843
		PE1C0077.m1.94	1.94	1.82	0.35	-1.07	CTTGTGTCGATAG	23152
		PE1C0077.m2.99	2.99	1.01	-0.01	-0.93	ACATTCAGCGCAG	19927
		PE1C0077.m4.07	4.07	0.51	-0.28	-0.9	CCACCTACTCCAT	28214
		PE1C0077.m5.98	5.98	0.36	-0.2	-0.69	GTACATACCGGTC	23239
		PE1C0077.m7	7	0.56	-0.26	-1.09	AGCTGTTGTTTGC	25545
		PE1C0077.m8.02	8.02	-0.04	-0.39	-0.6	CTGCTAACGCAAC	21887
		PE1C0077.m8.9	8.9	0.17	-0.14	-0.46	TCCGAATTCACAG	21640
		PE1C0077.m10.02	10.02	-0.05	-0.23	-0.37	AATGCCTCAACTG	25146
		PE1C0077.m10.97	10.97	0.54	0.02	-0.81	TGAGCCGGAATCT	23527
		PE1C0077.m12.98	12.98	0.64	0.06	-0.94	GAATAGAGCCAAG	25586
		PE1C0077.m13.99	13.99	1.02	0.22	-1.22	TCCGACACAATTC	25120
		PE1C0077.m14.95	14.95	1.55	0.57	-1.35	GGATGGTGTTGCT	21016
		PE1C0077.m16	16	0.87	0.08	-1.29	TTAGGGCTCGTAT	24949
		PE1C0077.m17.05	17.05	0.87	-0.01	-1.47	ACGCCACGAATGA	21600
		PE1C0077.m18.07	18.07	0.79	-0.01	-1.29	GGTGTCTATTGTG	14386
		PE1C0077.m19.05	19.05	1.32	0.35	-1.34	GCGGCAATTACGT	20609
		PE1C0077.m20.11	20.11	0.95	0.12	-1.2	CGAGAAGAGAACG	23375
		PE1C0077.m21.06	21.06	0.93	0.08	-1.21	GAAGAAGCGGTAG	18549
		PE1C0077.m21.98	21.98	1.25	0.34	-1.16	TATCAGGTGTGCT	21315
		PE1C0077.m24.08	24.08	0.9	0.37	-0.62	TCTTCCGCTACTG	24177
	PE1C0118	PE1C0118.m1.02	1.02	1.88	0.5	-0.82	ATCGCTCGAGGAT	24954
		PE1C0118.m1.97	1.97	-0.31	0.1	0.42	GCATGGCTCTAAT	24864
		PE1C0118.m4.01	4.01	0.68	0.46	-0.05	CAACACGCACGAT	22864
		PE1C0118.m5.03	5.03	0.53	0.37	0.02	CGACTGTCTTAAC	24917
		PE1C0118.m5.95	5.95	0.5	0.7	0.68	TCAAGCTCAAGCA	24139
		PE1C0118.m7	7	0.86	0.82	0.43	TGTTATCGCACAC	25060
		PE1C0118.m7.92	7.92	0.58	0.82	0.85	TGTAATTGTCGCG	21598
		PE1C0118.m8.97	8.97	0.47	0.48	0.32	GTACCTAATTGCG	22197
		PE1C0118.m10.45	10.45	1.03	0.51	-0.54	TAACGCTTGGGTA	22846
		PE1C0118.m10.97	10.97	1	0.65	-0.26	CCATAGGGTTCAT	24799
		PE1C0118.m11.93	11.93	1.2	0.8	-0.31	CCATGCGATAACA	22313
		PE1C0118.m12.98	12.98	1.49	1	-0.37	GCTCAGTGCAGAT	24707
		PE1C0118.m13.99	13.99	0.99	0.57	-0.46	TAATCCACAGCGT	32777
		PE1C0118.m14.91	14.91	1.09	0.66	-0.41	TCGTCGATAATCG	26350
		PE1C0118.m15.97	15.97	1.09	0.69	-0.28	AATGGAGCATGAC	20217
		PE1C0118.m17.02	17.02	1.03	0.68	-0.14	ACTCACGGTATGT	20441
		PE1C0118.m18.3	18.3	1.22	0.62	-0.57	AATCTTGCTGCAC	23385
		PE1C0118.m18.96	18.96	1.17	0.52	-0.69	TGGCAAGACTCTG	24247
		PE1C0118.m19.97	19.97	0.8	0.34	-0.44	CCTCTCGTGATCA	24425
		PE1C0118.m20.93	20.93	0.54	0.35	-0.06	TACTAATCTGCGC	23904
		PE1C0118.m21.94	21.94	0.64	0.29	-0.34	GGTCACTGACAGA	30117
		PE1C0118.m22.93	22.93	1.04	0.52	-0.46	ATTGGGCTAGGCT	30436
		PE1C0118.m24.97	24.97	1.19	0.67	-0.39	CATCGGTCAAGGA	26479
	PE1C0119	PE1C0119.m1.02	1.02	-0.88	0.1	0.75	GTCTACACACATG	22376
		PE1C0119.m1.94	1.94	0.73	0.92	0.55	TGCAATGTTGCTG	23307
		PE1C0119.m2.92	2.92	0.46	1.06	1.11	TCGGAGTGTTGTG	22274
		PE1C0119.m4.99	4.99	1.19	1.43	1	GCCTGAATTTACG	22621
		PE1C0119.m6.01	6.01	0.92	1.32	1.3	ATGTGGGACCCAT	23941
		PE1C0119.m7	7	0.78	1.33	1.63	GACTCGAATCGTG	25907
		PE1C0119.m7.88	7.88	0.94	1.23	1.19	ACCACATACATCG	29140
		PE1C0119.m10.02	10.02	1.4	1.31	0.6	ATACTTCGCAGGT	22886
		PE1C0119.m10.97	10.97	1.62	1.42	0.48	TAACACCACATCG	25852
		PE1C0119.m11.93	11.93	1.13	0.96	0.24	TCAACAGCATCGT	20097
		PE1C0119.m12.94	12.94	1.05	1.21	1.04	GTCCGAAACACTA	25293
		PE1C0119.m13.93	13.93	0.66	0.8	0.72	TATGCACCAGTGA	23367
		PE1C0119.m14.98	14.98	1.2	1.08	0.45	ATGGACCGAACCT	32581
		PE1C0119.m15.93	15.93	0.75	0.93	0.86	AACACAAGGAGTG	27361
		PE1C0119.m16.95	16.95	0.52	0.75	0.79	AGTTCCCGAGTAT	23679
		PE1C0119.m18	18	1.26	1.26	0.71	ATGTCGAGAGAAC	20415
		PE1C0119.m18.92	18.92	0.61	0.85	0.77	GACACATTTCTGC	22691
		PE1C0119.m19.97	19.97	0.15	0.66	1	TTATGCAGTCGTG	18875
		PE1C0119.m20.96	20.96	0.28	0.63	0.74	TAAACCGCGTGTA	23476
		PE1C0119.m21.91	21.91	0.05	0.68	1.09	AGAGCCTACGTTC	22663
		PE1C0119.m23.06	23.06	0.07	0.63	0.95	AAGATGGATCAGC	31575
		PE1C0119.m23.72	23.72	0.2	0.67	0.86	AATGTCCGTGACG	24270
	PE1C0151	PE1C0151.m0.92	0.92	0.67	0.88	0.44	AGCCTAAGCACGT	23503
		PE1C0151.m1.94	1.94	0.85	0.57	0.01	TCTACGGAGAGCT	12645
		PE1C0151.m3.09	3.09	1.16	0.96	0.18	CTCTACCTCTACA	23544
		PE1C0151.m3.91	3.91	1.76	1.12	-0.26	ATTAGTTCGCGTC	22704
		PE1C0151.m4.96	4.96	1.62	1.2	0.02	CTAGATTTGCCAC	23932
		PE1C0151.m5.98	5.98	1.71	1.19	-0.11	CGGACTACAACTG	24365
		PE1C0151.m8.02	8.02	2.57	1.77	-0.33	TACTTCGCTCGCA	25531
		PE1C0151.m8.97	8.97	2.17	1.29	-0.66	ATACCTTCGGTAC	23644
		PE1C0151.m10.02	10.02	2.58	1.53	-0.88	GGTCAGCTTAACA	22426
		PE1C0151.m10.94	10.94	1.85	1.05	-0.71	TAGCGGATCACGT	22305
		PE1C0151.m12.06	12.06	1.06	0.62	-0.39	CCATACATAGCTG	18832
		PE1C0151.m12.91	12.91	1.46	0.91	-0.45	TAAGGTAAGGTGC	22293
		PE1C0151.m14.13	14.13	1.01	0.56	-0.48	TGGCACCGATTAC	24126
		PE1C0151.m15.08	15.08	1.19	0.58	-0.73	ACGATGCGACCAT	24597
		PE1C0151.m16.98	16.98	-0.07	-0.61	-1.22	GAATGATGAGTGC	24590
		PE1C0151.m17.97	17.97	-0.01	-0.52	-1.11	ACGGCATGGCATA	19394
		PE1C0151.m19.05	19.05	-0.08	-0.59	-1.11	CGCCAAATAACCG	23652
		PE1C0151.m20.04	20.04	0.82	0.15	-0.93	ATGATGACCCGTA	23878
		PE1C0151.m20.93	20.93	0.8	0.02	-1.14	CAGGAAGGTTAAG	26579
	PE1C0159	PE1C0159.m4.04	4.04	0.81	0.17	-0.59	CCAAGTCTTACAC	30424
		PE1C0159.m5.98	5.98	1.16	0.59	-0.4	CTTACACCAAGTC	27648
		PE1C0159.m6.96	6.96	1.23	0.45	-0.77	CGTCCGAAATACG	22493
		PE1C0159.m8.94	8.94	1.22	0.46	-0.84	GTATTACGATCCG	20314
		PE1C0159.m9.99	9.99	1.22	0.34	-1.11	GTGGGATGTTTCT	20751
		PE1C0159.m10.97	10.97	1.63	0.72	-1.05	TGGCATACGGCAT	15400
		PE1C0159.m11.93	11.93	0.35	-0.15	-0.89	AGCAAACACCCGA	24889
		PE1C0159.m13.01	13.01	0.36	-0.15	-0.96	ACACTAGATCCGA	27667
		PE1C0159.m13.96	13.96	0.98	0.33	-0.93	TGACCTCCAAGAT	30237
		PE1C0159.m15.05	15.05	0.29	-0.3	-1.19	GCAGGATAGATAG	26162
		PE1C0159.m16	16	0.26	-0.29	-1.1	ATGGTTGTTGGCG	22545
		PE1C0159.m16.98	16.98	0.19	-0.42	-1.22	TTGATGCTATGCG	24836
		PE1C0159.m18.23	18.23	-0.08	-0.66	-1.3	CTCGAGAGTACGA	24010
		PE1C0159.m18.96	18.96	-0.38	-0.75	-0.97	ACTATTGTCACGC	25219
		PE1C0159.m20.11	20.11	-0.51	-0.98	-1.22	AACCGCGGTCAAT	23279
		PE1C0159.m20.99	20.99	-0.35	-0.69	-0.86	GCTCGAAGATCGT	24491
		PE1C0159.m22.04	22.04	-0.3	-0.8	-1.14	ACAAGGAGGTGAT	27224
		PE1C0159.m22.96	22.96	-0.25	-0.89	-1.36	GACTCTTGGCAAT	25298
		PE1C0159.m23.98	23.98	-0.77	-0.99	-0.86	CCTAGTACTGATG	24513
	PE1C0167	PE1C0167.m0.1	0.1	0.38	1.02	0.84	CACATCTAACACG	28219
		PE1C0167.m0.95	0.95	-1.25	0.21	1.13	AACGAGAACTGAG	24892
		PE1C0167.m1.87	1.87	1.06	0.68	-0.02	CGAGTTGTAGCGT	24813
		PE1C0167.m2.92	2.92	1.25	1.15	0.34	GATTGGTTGCACG	28647
		PE1C0167.m4.89	4.89	2.05	1.7	0.24	TCGCATGAAGTCT	23832
		PE1C0167.m5.91	5.91	2.3	1.8	0.1	GTCGTCCTAAATC	24682
		PE1C0167.m6.9	6.9	2.31	1.55	-0.35	TTCCGTAGGGATG	27042
		PE1C0167.m8.05	8.05	2.3	1.56	-0.35	CAAGTTTACGGCT	21408
		PE1C0167.m9.13	9.13	1.73	0.93	-0.72	ACCGGCTAGAGTA	24281
		PE1C0167.m9.92	9.92	1.07	0.62	-0.37	TCCAGGCTTAATC	28798
		PE1C0167.m11.01	11.01	0.63	0.32	-0.34	CAACGGGTAGTCT	31414
		PE1C0167.m11.99	11.99	0.91	0.55	-0.34	TACGATGACCACA	30230
		PE1C0167.m13.04	13.04	0.76	0.27	-0.7	TTGCAGACAGGCA	13537
		PE1C0167.m13.96	13.96	1.49	0.87	-0.65	CCTTGGCTATCCT	25427
		PE1C0167.m15.05	15.05	1.17	0.52	-0.87	CCTAATGGAACCG	25829
		PE1C0167.m15.93	15.93	1.59	0.9	-0.73	CTGGAAATCTGCA	28163
		PE1C0167.m16.95	16.95	1.22	0.66	-0.54	TAAGGCCTATCGA	27103
		PE1C0167.m18	18	0.69	0.27	-0.47	GATAGAAAGCCAG	26265
		PE1C0167.m18.92	18.92	1.15	0.57	-0.56	AGTTTGCAACGCG	27833
		PE1C0167.m20.96	20.96	1.83	0.88	-0.93	GAGGCCATCAGTA	25154
		PE1C0167.m22.08	22.08	1.51	0.84	-0.52	CGTAACCAACCAG	15440
		PE1C0167.m22.93	22.93	1.5	0.79	-0.6	TTCTGGGAACACG	24706
		PE1C0167.m24.01	24.01	1.35	0.69	-0.58	GACTGATCATCTC	24852
	PE1C0183	PE1C0183.m1.02	1.02	0.07	-0.13	-0.26	CACGAGGTCATTG	24421
		PE1C0183.m1.87	1.87	1.65	1.29	0.16	TGTTTGAGCTGTC	25780
		PE1C0183.m3.88	3.88	1.75	1.94	1.03	ACTTATGCGGTTC	26555
		PE1C0183.m4.99	4.99	2.76	2.36	0.44	ATTCTGTGAGCGA	29337
		PE1C0183.m5.95	5.95	3.99	2.81	-0.33	TGCGGCATCGAAT	21420
		PE1C0183.m6.93	6.93	3.05	2.87	1.15	CATTTGGACGACG	22291
		PE1C0183.m8.9	8.9	3.49	2.96	0.69	AGAACACGTCTCG	22885
		PE1C0183.m9.92	9.92	3.43	2.73	0.34	CACATGCCTAAGA	26642
		PE1C0183.m10.94	10.94	3.15	2.63	0.58	ATGGATACGCTCT	27532
		PE1C0183.m11.99	11.99	2.75	2.26	0.45	AAGGTGTAAGGTG	27988
		PE1C0183.m12.98	12.98	2.76	2.1	0.04	GCACTACCGAATA	27822
		PE1C0183.m13.9	13.9	2.23	1.59	-0.21	ACACGAGCCACAT	22589
		PE1C0183.m14.91	14.91	1.6	1.39	0.48	TGGAGCACGTTGT	20586
		PE1C0183.m15.93	15.93	1.24	0.94	0.07	GCTAATTACGCTG	19753
		PE1C0183.m16.98	16.98	1.11	0.77	-0.1	GTGCCGGTGATAT	25662
		PE1C0183.m17.97	17.97	1.06	0.91	0.27	CCATTCGCCCATA	26544
		PE1C0183.m18.96	18.96	1.04	0.72	-0.08	GTAAGCACCTACG	26167
		PE1C0183.m19.94	19.94	1.08	0.72	-0.17	GGTAACAGCTCGA	27293
		PE1C0183.m20.96	20.96	0.85	0.67	0.04	CTCCTGAAAGTTG	24162
		PE1C0183.m21.94	21.94	0.79	0.54	-0.13	GCGACTTGTGTAG	19478
		PE1C0183.m22.93	22.93	0.24	0.38	0.27	GTCATTCACGAGA	24752
		PE1C0183.m23.98	23.98	0.59	0.24	-0.45	ATCTCTGGCATAC	22804
	PE1C0199	PE1C0199.m0.1	0.1	0.51	-0.76	-1.46	AAGTGGACTCTCA	26100
		PE1C0199.m0.99	0.99	1.28	0.35	-0.53	TACCCAGAGATCT	27837
		PE1C0199.m2	2	2.67	1.16	-0.82	CATCCAAATGCGA	29171
		PE1C0199.m3.02	3.02	2.23	1.1	-0.73	CAGCATGTGTTGT	27120
		PE1C0199.m4.07	4.07	3	1.69	-0.91	TTATCACGTGCAC	22255
		PE1C0199.m4.96	4.96	2.98	1.7	-0.95	ATTCATGGACGCG	22135
		PE1C0199.m6.01	6.01	3.18	1.69	-1.26	TAGAACTCACCTC	27843
		PE1C0199.m7.06	7.06	2.01	1.13	-0.65	TGATTTGGACCTC	26511
		PE1C0199.m8.28	8.28	2.34	1.23	-0.98	TACGTCCCGTTCA	22615
		PE1C0199.m8.97	8.97	1.95	1.35	-0.27	CCATAATCCGTAC	23509
		PE1C0199.m9.99	9.99	1.88	1.38	-0.15	CGCACATGTTATC	29234
		PE1C0199.m11.07	11.07	1.69	1.32	-0.01	TGGACACCGAACA	25765
		PE1C0199.m11.96	11.96	1.48	1.17	0.01	GTTACGCATTACG	20597
		PE1C0199.m13.01	13.01	0.89	0.69	-0.02	AGATAGGACAGGT	21625
		PE1C0199.m14.06	14.06	0.75	0.71	0.36	TGTGAGCACGGTA	24770
		PE1C0199.m15.08	15.08	0.61	0.44	-0.01	AAGCCTACACGTA	22395
		PE1C0199.m16.23	16.23	0.47	0.48	0.37	TGAGTTCGCTATC	25890
		PE1C0199.m17.12	17.12	0.44	0.28	-0.03	CGATTTCTCAAGC	25943
		PE1C0199.m18.1	18.1	0.27	0.24	0.16	CGTTTAGAGTCGC	25400
		PE1C0199.m19.02	19.02	0.75	0.47	-0.11	GATAGCTGTCTTC	27460
		PE1C0199.m20.04	20.04	0.73	0.32	-0.38	ATGTACGGCGACA	21645
		PE1C0199.m21.02	21.02	0.31	0.14	-0.14	GCGTGTTAAACCG	12688
		PE1C0199.m22.21	22.21	0.52	0.27	-0.21	ACACAAAGGGAGC	24573
		PE1C0199.m23.16	23.16	0.8	0.38	-0.39	CTGTAGGAGACCA	23340
		PE1C0199.m23.95	23.95	0.38	0.03	-0.5	CACACAGCGTTAG	27013
	PE1C0220	PE1C0220.m0.95	0.95	-0.3	-1.25	-1.22	TGTGCTGTGTAGA	30008
		PE1C0220.m1.94	1.94	2.94	0.95	-1.36	CTTGCTGAAGACG	15480
		PE1C0220.m2.99	2.99	0.22	-0.18	-0.41	TGACCGGTCAATG	21712
		PE1C0220.m4.07	4.07	0.65	0.12	-0.48	TAATCGGATTCCG	22463
		PE1C0220.m5.98	5.98	1.33	0.84	-0.2	CTCCTACTGTCTC	24693
		PE1C0220.m6.96	6.96	1.22	0.77	-0.19	TTAGGTGCAGCTC	23617
		PE1C0220.m8.02	8.02	0.82	0.59	0.04	CCTTAAGTCAGTG	22081
		PE1C0220.m9.03	9.03	1.23	1.01	0.24	TCGAGTTTGGTTC	23795
		PE1C0220.m10.09	10.09	1.18	0.95	0.18	ACGTAGCATTTCG	21195
		PE1C0220.m11.04	11.04	1	0.87	0.27	GGAGGTTATCCGT	24013
		PE1C0220.m13.04	13.04	0.83	0.9	0.66	AACCATCGGGTGA	18665
		PE1C0220.m14.09	14.09	0.58	0.67	0.56	GTAAGTCGTGGCA	19560
		PE1C0220.m14.98	14.98	0.69	0.58	0.16	CATCGGTCAAGGA	22357
		PE1C0220.m16.03	16.03	0.81	0.55	-0.09	AACGGCAGCATCT	22426
		PE1C0220.m17.25	17.25	0.83	0.53	-0.17	TTACGAGACGGCT	18058
		PE1C0220.m18	18	1.23	0.84	-0.14	GGCAACCTCAGAT	25294
		PE1C0220.m20.04	20.04	0.43	0.27	-0.12	TAAAGTCACCCTC	30739
		PE1C0220.m21.09	21.09	0.08	0.1	0.02	CCTCTACCTACGA	26621
		PE1C0220.m22.08	22.08	-0.24	0	0.23	TACCTCTCAGAAC	26934
		PE1C0220.m22.96	22.96	0.6	0.47	-0.03	GGTAGGAACAATG	26517
		PE1C0220.m23.95	23.95	0.61	0.38	-0.21	TGAGGATGATAGC	24966
	PE1C0228	PE1C0228.m1.05	1.05	1.2	1.19	0.38	CTGGCCTAGGAAT	23877
		PE1C0228.m2	2	-1.16	0.95	2.56	CGAGATACCCAGA	25759
		PE1C0228.m2.99	2.99	0.56	0.96	0.84	TACGGTATGTCTG	29718
		PE1C0228.m4.99	4.99	1.33	1.08	0.19	CCTACTGTGCCTA	28940
		PE1C0228.m5.95	5.95	1.71	1.36	0.2	TGCTGCTTAACAC	33837
		PE1C0228.m7.03	7.03	1.99	1.37	-0.19	TTCAGCGCCCTTA	21520
		PE1C0228.m8.02	8.02	2.08	1.35	-0.37	AATTAGGCAGAGC	22323
		PE1C0228.m8.94	8.94	2.29	1.57	-0.3	GTCCAGTAATGCA	28986
		PE1C0228.m10.05	10.05	1.73	1.19	-0.21	TAGACTGTACTCG	29571
		PE1C0228.m11.01	11.01	1.13	0.99	0.33	CGCATGAGGATCA	28367
		PE1C0228.m11.96	11.96	1.04	1.16	0.91	GACGAGTCAGTCT	25538
		PE1C0228.m13.07	13.07	0.69	0.9	0.91	GGATGTAAGTAGC	25811
		PE1C0228.m14.49	14.49	0.96	1.3	1.41	ACATAACGCCGTA	32755
		PE1C0228.m15.05	15.05	1.39	1.42	0.93	CACCACGGAAACA	28061
		PE1C0228.m16.1	16.1	0.82	1.16	1.25	GCTGGGTCATATG	26403
		PE1C0228.m17.12	17.12	1.11	1.2	0.84	TATGTGGCCCAAT	26959
		PE1C0228.m18.27	18.27	1.19	1.32	0.92	GTCTCATGTAGGC	27279
		PE1C0228.m19.12	19.12	1.1	1.16	0.7	AGGGACGATAATG	32780
		PE1C0228.m20.04	20.04	1.65	1.47	0.48	AGCTATCCACGAT	27386
		PE1C0228.m20.93	20.93	1.3	1.19	0.42	TGATCAGAAGAGC	15706
		PE1C0228.m21.94	21.94	1.13	1.21	0.65	GCAAAGCAAAGTC	23794
		PE1C0228.m23.03	23.03	1.17	1.15	0.46	CGTCTGGTTCCTA	27428
	PE1C0264	PE1C0264.m0.13	0.13	0.18	-0.09	-0.38	TGACTTTGTGTGC	27904
		PE1C0264.m0.99	0.99	0.95	0.31	-0.34	CTATACCACGGAT	30508
		PE1C0264.m2.92	2.92	-0.04	-0.09	-0.09	ATAGCGGTCTGGA	29304
		PE1C0264.m4.01	4.01	0.42	0.13	-0.26	AGTTAGTGCGTCT	30184
		PE1C0264.m5.03	5.03	0.71	0.16	-0.55	CGTGGTTAGCATG	24075
		PE1C0264.m5.91	5.91	0.25	-0.31	-0.74	AATACCGCTTTGC	32732
		PE1C0264.m9.03	9.03	0.21	0.3	0.37	GACTCACTCAATC	33174
		PE1C0264.m9.95	9.95	0.27	0.22	0.06	CCTATCCTTGGCT	30124
		PE1C0264.m10.94	10.94	-0.29	-0.33	-0.23	GTTTCTAGAGCTC	29099
		PE1C0264.m12.06	12.06	-0.34	-0.61	-0.78	ACGTAAATCGCCG	19413
		PE1C0264.m12.98	12.98	0.36	-0.25	-1.15	GCCGAGATTGGTA	23748
		PE1C0264.m13.96	13.96	-0.06	-0.28	-0.55	TACGTAGTTTCGC	23866
		PE1C0264.m15.01	15.01	-0.26	-0.45	-0.57	CGGACGTTCATAT	22802
		PE1C0264.m16	16	-0.18	-0.57	-0.97	TCCGTACCATAAG	26145
		PE1C0264.m17.12	17.12	-0.1	-0.66	-1.27	ATACACGTGGCGT	21190
		PE1C0264.m17.94	17.94	0.26	-0.25	-0.92	GTGTTGCAGCATG	30423
		PE1C0264.m18.96	18.96	0.34	-0.33	-1.19	CACGTCGATGGAT	29451
		PE1C0264.m20.01	20.01	0.67	-0.09	-1.18	AGCGATGCCTTAT	27244
		PE1C0264.m20.93	20.93	0.63	-0.06	-1	TGCGCTTGGATAT	25520
		PE1C0264.m21.91	21.91	0.56	-0.18	-1.12	TTGCTGGTCCTCT	29759
		PE1C0264.m22.93	22.93	0.42	-0.33	-1.2	GACCCAATGTGGA	27873
		PE1C0264.m23.98	23.98	0.53	-0.31	-1.3	TCCATAACTAGCG	27271
	PE1C0274	PE1C0274.m1.05	1.05	0.53	0.43	0.06	ACAATCGGTTGCG	26159
		PE1C0274.m2.04	2.04	2.07	0.85	-0.73	CCTCCATGAGAAT	31506
		PE1C0274.m3.15	3.15	2.48	0.75	-1.36	AACCACACATCGC	27702
		PE1C0274.m4.04	4.04	2.17	0.73	-1.25	GGCTGTATGGGTA	26929
		PE1C0274.m5.03	5.03	2.15	0.96	-1.01	GATCTTCAGTACG	24441
		PE1C0274.m6.93	6.93	2.04	0.94	-1.01	TCATCTGACTGAC	23699
		PE1C0274.m8.02	8.02	1.18	0.66	-0.37	CTGGTTAATCTGC	26029
		PE1C0274.m9.13	9.13	1.81	1.14	-0.41	CCTAAGCACATGT	27037
		PE1C0274.m10.02	10.02	1.8	1.33	-0.04	CCAATCACTATGC	29511
		PE1C0274.m11.01	11.01	2.13	1.39	-0.48	TCCCAACTTCGCA	32157
		PE1C0274.m11.96	11.96	1.73	1.28	-0.05	ATGCGTAGTGCGT	25958
		PE1C0274.m13.01	13.01	1.56	1	-0.42	TGTACACGGCGAT	22140
		PE1C0274.m13.99	13.99	1.27	0.79	-0.39	AGGATTACTCCGT	34515
		PE1C0274.m14.68	14.68	1.11	0.76	-0.16	TGTGTGTGACTTG	21457
		PE1C0274.m16.95	16.95	0.97	0.55	-0.36	GAGTATGCAGCCA	28716
		PE1C0274.m18.99	18.99	-0.22	-0.2	-0.09	TAATGGAGGAACG	25607
		PE1C0274.m20.96	20.96	0.53	0.09	-0.61	AACGCCGAATGCA	33402
		PE1C0274.m22.08	22.08	0.57	0.05	-0.76	TCTTAACGACTGC	27768
		PE1C0274.m23.26	23.26	0.96	0.28	-0.87	CATATCGCAGTTG	25965
	PE1C0276	PE1C0276.m0.26	0.26	-0.59	-0.96	-0.97	CCATGGACACAGA	29297
		PE1C0276.m1.97	1.97	2.14	0.56	-1.12	TCGAATCACAGCG	25531
		PE1C0276.m4.07	4.07	1.27	0.53	-0.57	GCACTTTACCAAG	26652
		PE1C0276.m4.96	4.96	1	0.22	-0.76	GAAAGGACAGGTA	24319
		PE1C0276.m6.01	6.01	0.51	-0.14	-0.77	GAGTTGTCACGGT	28249
		PE1C0276.m7	7	-0.63	-0.66	-0.25	TGCACAATGGCGT	31037
		PE1C0276.m7.98	7.98	0.09	-0.15	-0.33	AGGCTTTCGTAGC	27171
		PE1C0276.m8.94	8.94	0.61	0.23	-0.39	ATGAGTTGGAAGC	25101
		PE1C0276.m9.95	9.95	0.46	-0.07	-0.81	ACATCCGCGAAGT	26546
		PE1C0276.m11.07	11.07	0.04	-0.25	-0.59	GTCCATAGCTAGT	26555
		PE1C0276.m11.99	11.99	0.61	0.12	-0.75	GGATAGCCACTTC	26578
		PE1C0276.m13.01	13.01	-0.04	-0.33	-0.7	TTGGGCGTGAACT	26445
		PE1C0276.m14.06	14.06	-0.32	-0.43	-0.48	TAACAAGGAACGC	27001
		PE1C0276.m16	16	0.12	-0.22	-0.69	CTCGGCAATTATG	29095
		PE1C0276.m16.95	16.95	0.15	-0.32	-0.96	ATAGGCGATCTCT	27097
		PE1C0276.m18	18	0.01	-0.35	-0.75	ACTACAGCCTATG	28838
		PE1C0276.m20.04	20.04	0.44	-0.09	-0.85	AACCTCGTCAAGC	30707
		PE1C0276.m20.96	20.96	0.56	0.09	-0.66	GGTACATCGGTTG	27219
		PE1C0276.m21.98	21.98	0.51	0	-0.76	AGTGTTCGATCGC	23708
		PE1C0276.m23.03	23.03	0.28	-0.06	-0.57	ACCGATAATTCCG	26038
		PE1C0276.m23.95	23.95	0.18	-0.25	-0.77	TACGGGTCTTTAG	32344
	PE1C0326	PE1C0326.m0.56	0.56	-0.79	-0.17	0.22	TAACTCTGATGCG	100122
		PE1C0326.m1.25	1.25	1.25	0.54	-0.39	TCGCATGAAGTCT	88697
		PE1C0326.m2.1	2.1	2.46	0.84	-1.07	GTCGTCCTAAATC	75032
		PE1C0326.m3.15	3.15	0.97	1.2	0.72	TTCCGTAGGGATG	87271
		PE1C0326.m3.91	3.91	1.31	1.16	0.32	CAAGTTTACGGCT	69552
		PE1C0326.m4.99	4.99	1.38	1.07	0.13	ACCGGCTAGAGTA	73752
		PE1C0326.m5.91	5.91	1.26	1.18	0.49	TCCAGGCTTAATC	80311
		PE1C0326.m6.93	6.93	1.28	0.96	0.09	CAACGGGTAGTCT	82431
		PE1C0326.m7.98	7.98	0.93	0.81	0.31	TACGATGACCACA	86886
		PE1C0326.m8.94	8.94	1.11	0.8	-0.01	TTGCAGACAGGCA	49196
		PE1C0326.m10.05	10.05	1.15	0.88	0.08	CCTTGGCTATCCT	85915
		PE1C0326.m11.04	11.04	1.08	0.75	-0.13	CCTAATGGAACCG	86344
		PE1C0326.m11.99	11.99	0.99	0.64	-0.24	CTGGAAATCTGCA	91968
		PE1C0326.m13.96	13.96	1.14	0.57	-0.68	TAAGGCCTATCGA	88037
		PE1C0326.m14.91	14.91	1.34	0.6	-0.92	GATAGAAAGCCAG	82567
		PE1C0326.m15.97	15.97	1.28	0.66	-0.66	AGTTTGCAACGCG	81375
		PE1C0326.m16.92	16.92	1.01	0.4	-0.78	TTCGCCCTTCAGT	73540
		PE1C0326.m17.9	17.9	1.25	0.58	-0.74	GAGGCCATCAGTA	73287
		PE1C0326.m18.99	18.99	0.72	0.33	-0.43	CGTAACCAACCAG	63441
		PE1C0326.m19.94	19.94	1.12	0.51	-0.65	TTCTGGGAACACG	63956
		PE1C0326.m21.94	21.94	0.93	0.46	-0.46	GACTGATCATCTC	64917
		PE1C0326.m23.16	23.16	0.84	0.45	-0.39	CACGAGGTCATTG	70045
		PE1C0326.m23.95	23.95	0.68	0.28	-0.49	TGTTTGAGCTGTC	71663
		PE1C0326.m24.97	24.97	0.73	0.43	-0.3	ACTTATGCGGTTC	52653
	PE1C0332	PE1C0332.m0.33	0.33	0.52	-0.1	-0.68	ATTCTGTGAGCGA	98549
		PE1C0332.m0.99	0.99	-0.22	-0.99	-0.92	TGCGGCATCGAAT	66621
		PE1C0332.m1.91	1.91	-0.47	-0.58	-0.27	CATTTGGACGACG	61811
		PE1C0332.m3.02	3.02	0.84	0.05	-0.73	ATTATACCTCGGC	70817
		PE1C0332.m4.14	4.14	0.69	0.45	-0.08	AGAACACGTCTCG	76086
		PE1C0332.m5.03	5.03	1.23	0.63	-0.43	CACATGCCTAAGA	82499
		PE1C0332.m6.93	6.93	1.21	0.95	0.16	ATGGATACGCTCT	73817
		PE1C0332.m7.95	7.95	0.93	0.92	0.49	AAGGTGTAAGGTG	76182
		PE1C0332.m9.3	9.3	1.04	0.74	-0.07	GCACTACCGAATA	96921
		PE1C0332.m9.99	9.99	0.84	0.72	0.2	ACACGAGCCACAT	84528
		PE1C0332.m12.09	12.09	0.06	0.17	0.27	TGGAGCACGTTGT	81979
		PE1C0332.m12.98	12.98	0.04	0.01	-0.06	GCTAATTACGCTG	88709
		PE1C0332.m13.99	13.99	-0.18	-0.21	-0.18	GTGCCGGTGATAT	61638
		PE1C0332.m14.91	14.91	0.22	0.02	-0.31	TGCTATATCTGGC	60523
		PE1C0332.m15.93	15.93	-0.53	-0.39	0.1	CCATTCGCCCATA	70587
		PE1C0332.m16.92	16.92	0.08	-0.1	-0.27	GTAAGCACCTACG	86567
		PE1C0332.m17.94	17.94	0.27	-0.05	-0.48	GGTAACAGCTCGA	79024
		PE1C0332.m18.92	18.92	0.29	-0.17	-0.72	CTCCTGAAAGTTG	75501
		PE1C0332.m19.97	19.97	0.32	-0.26	-0.95	GCGACTTGTGTAG	59338
		PE1C0332.m20.93	20.93	-0.05	-0.48	-0.83	GTCATTCACGAGA	73208
		PE1C0332.m22.96	22.96	0.24	-0.37	-1.03	AAGTGGACTCTCA	55841
		PE1C0332.m23.95	23.95	0.38	-0.4	-1.27	TACCCAGAGATCT	114925
	PE1C0333	PE1C0333.m0.1	0.1	1.19	0.27	-0.78	CATCCAAATGCGA	89071
		PE1C0333.m0.99	0.99	2.63	0.4	-1.63	CAGCATGTGTTGT	96818
		PE1C0333.m2	2	1.51	0.64	-0.48	TTATCACGTGCAC	77784
		PE1C0333.m2.92	2.92	2.1	0.89	-0.84	ATTCATGGACGCG	83910
		PE1C0333.m3.94	3.94	1.21	1.13	0.4	TAGAACTCACCTC	76454
		PE1C0333.m4.99	4.99	2.09	1.55	-0.01	TGATTTGGACCTC	81308
		PE1C0333.m5.95	5.95	2.19	1.3	-0.57	TACGTCCCGTTCA	79142
		PE1C0333.m6.93	6.93	2.09	1.57	0.05	CCATAATCCGTAC	75357
		PE1C0333.m8.02	8.02	1.96	1.52	0.14	CGCACATGTTATC	90538
		PE1C0333.m10.22	10.22	2.3	1.43	-0.65	TGGACACCGAACA	79993
		PE1C0333.m11.04	11.04	2.87	1.69	-1.05	GTTACGCATTACG	83884
		PE1C0333.m11.99	11.99	2.35	1.73	-0.11	AGATAGGACAGGT	85244
		PE1C0333.m13.07	13.07	1.97	1.5	0.06	TGTGAGCACGGTA	72930
		PE1C0333.m13.96	13.96	1.65	1.22	-0.04	AAGCCTACACGTA	72137
		PE1C0333.m14.91	14.91	1.63	1.24	0.09	TGAGTTCGCTATC	72204
		PE1C0333.m16.26	16.26	1.6	1.37	0.45	CGATTTCTCAAGC	67234
		PE1C0333.m16.98	16.98	1.96	1.48	0.1	CGTTTAGAGTCGC	101459
		PE1C0333.m17.94	17.94	2.25	1.66	0.02	GATAGCTGTCTTC	62866
		PE1C0333.m18.92	18.92	2.3	1.65	-0.09	ATGTACGGCGACA	92611
		PE1C0333.m19.94	19.94	2.42	1.78	-0.03	GCGTGTTAAACCG	50413
		PE1C0333.m20.93	20.93	2.47	1.85	0.03	ACACAAAGGGAGC	72796
		PE1C0333.m21.94	21.94	2.27	1.66	-0.06	CTGTAGGAGACCA	90182
		PE1C0333.m22.96	22.96	1.89	1.43	0.02	CACACAGCGTTAG	69997
		PE1C0333.m23.95	23.95	1.84	1.38	-0.03	TGTGCTGTGTAGA	74405
	PE1C0335	PE1C0335.m0.26	0.26	0.04	0.91	0.89	CTTGCTGAAGACG	61982
		PE1C0335.m1.05	1.05	2.56	1.06	-0.74	TGACCGGTCAATG	91147
		PE1C0335.m1.87	1.87	1.77	0.62	-0.67	TAATCGGATTCCG	69406
		PE1C0335.m4.04	4.04	2.11	0.77	-1.19	TTAGGTGCAGCTC	83479
		PE1C0335.m5.06	5.06	2.17	0.59	-1.61	CCTTAAGTCAGTG	88711
		PE1C0335.m5.91	5.91	1.66	0.69	-0.88	TCGAGTTTGGTTC	89020
		PE1C0335.m7.03	7.03	1.72	0.76	-0.88	ACGTAGCATTTCG	66570
		PE1C0335.m7.95	7.95	2.2	1.26	-0.74	GGAGGTTATCCGT	95082
		PE1C0335.m9.03	9.03	2.02	1.07	-0.9	TGTGATGGAGAAC	85154
		PE1C0335.m10.05	10.05	1.74	0.94	-0.79	AACCATCGGGTGA	89647
		PE1C0335.m11.01	11.01	1.37	0.58	-0.96	GTAAGTCGTGGCA	71271
		PE1C0335.m11.96	11.96	0.54	0.07	-0.76	CATCGGTCAAGGA	99105
		PE1C0335.m13.11	13.11	0.92	0.34	-0.84	AACGGCAGCATCT	91567
		PE1C0335.m13.96	13.96	-0.24	-0.68	-1.13	TTACGAGACGGCT	76298
		PE1C0335.m14.91	14.91	0.27	-0.38	-1.32	GGCAACCTCAGAT	69778
		PE1C0335.m15.9	15.9	1.19	0.41	-1.13	TAAAGTCACCCTC	105752
		PE1C0335.m17.05	17.05	0.5	-0.22	-1.32	CCTCTACCTACGA	110671
		PE1C0335.m17.9	17.9	0.77	-0.14	-1.57	TACCTCTCAGAAC	80680
		PE1C0335.m18.92	18.92	0.65	-0.29	-1.64	GGTAGGAACAATG	80244
		PE1C0335.m20.01	20.01	0.74	-0.23	-1.6	TGAGGATGATAGC	77500
		PE1C0335.m20.99	20.99	0.78	-0.07	-1.26	CTGGCCTAGGAAT	108965
		PE1C0335.m21.98	21.98	0.85	-0.15	-1.52	CGAGATACCCAGA	103173
		PE1C0335.m23	23	0.65	-0.25	-1.38	GAGAGAATGATCG	80520
		PE1C0335.m23.95	23.95	0.79	-0.3	-1.65	TACGGTATGTCTG	82298
	PE1C0340	PE1C0340.m0.26	0.26	-0.04	-0.2	-0.44	GGTGAAGATACAG	71457
		PE1C0340.m0.92	0.92	0	-0.63	-0.77	CCTACTGTGCCTA	72819
		PE1C0340.m1.94	1.94	1.14	-0.2	-1.12	TGCTGCTTAACAC	79363
		PE1C0340.m3.32	3.32	0.98	0.03	-0.84	TTCAGCGCCCTTA	98770
		PE1C0340.m4.01	4.01	1.33	-0.09	-1.44	AATTAGGCAGAGC	85970
		PE1C0340.m4.99	4.99	0.85	0.27	-0.5	GTCCAGTAATGCA	86243
		PE1C0340.m5.91	5.91	1.1	0.18	-0.99	TAGACTGTACTCG	89195
		PE1C0340.m6.93	6.93	1.6	0.28	-1.5	CGCATGAGGATCA	84115
		PE1C0340.m8.02	8.02	1.04	0.28	-0.85	GACGAGTCAGTCT	84141
		PE1C0340.m9.92	9.92	1.01	0.37	-0.75	GGATGTAAGTAGC	56342
		PE1C0340.m11.04	11.04	1.06	0.24	-1.13	ACATAACGCCGTA	71139
		PE1C0340.m11.96	11.96	0.84	0.3	-0.73	CACCACGGAAACA	80082
		PE1C0340.m13.07	13.07	0.48	0.26	-0.26	GCTGGGTCATATG	68326
		PE1C0340.m14.95	14.95	0.7	0.12	-0.92	TATGTGGCCCAAT	76820
		PE1C0340.m15.9	15.9	0.62	-0.02	-1.09	GTCTCATGTAGGC	92117
		PE1C0340.m17.31	17.31	1.39	0.49	-1.22	AGGGACGATAATG	104190
		PE1C0340.m17.94	17.94	1.01	0.16	-1.29	AGCTATCCACGAT	101365
		PE1C0340.m19.02	19.02	1.05	0.22	-1.17	TGATCAGAAGAGC	62915
		PE1C0340.m19.94	19.94	0.79	0.12	-0.94	GCAAAGCAAAGTC	77828
		PE1C0340.m20.93	20.93	0.95	0.24	-0.94	CGTCTGGTTCCTA	86976
		PE1C0340.m22.11	22.11	0.54	-0.07	-0.94	GGTGGAATAGAGC	83040
		PE1C0340.m22.96	22.96	0.73	0.1	-0.87	TGACTTTGTGTGC	63771
		PE1C0340.m23.98	23.98	0.74	0.08	-0.92	CTATACCACGGAT	78244
	PE1C0350	PE1C0350.m0.23	0.23	-0.51	0.05	0.31	ATAGCGGTCTGGA	103454
		PE1C0350.m0.89	0.89	0.94	0.45	-0.26	AGTTAGTGCGTCT	65354
		PE1C0350.m2	2	2.13	0.89	-0.73	CGTGGTTAGCATG	75652
		PE1C0350.m2.92	2.92	1.19	1.1	0.34	AATACCGCTTTGC	85520
		PE1C0350.m3.98	3.98	1.9	1.4	-0.02	ACCTGGGCATTAG	49404
		PE1C0350.m4.93	4.93	2.15	1.56	-0.07	GACTCACTCAATC	74817
		PE1C0350.m5.91	5.91	1.79	1.22	-0.18	CCTATCCTTGGCT	81519
		PE1C0350.m7.95	7.95	1.84	1	-0.68	GTTTCTAGAGCTC	94652
		PE1C0350.m8.94	8.94	1.8	0.89	-0.88	ACGTAAATCGCCG	62382
		PE1C0350.m9.95	9.95	1.47	0.68	-0.83	GCCGAGATTGGTA	68478
		PE1C0350.m10.94	10.94	1.25	0.44	-1.04	TACGTAGTTTCGC	97984
		PE1C0350.m11.96	11.96	1.09	0.41	-0.9	CGGACGTTCATAT	76299
		PE1C0350.m12.94	12.94	1.3	0.57	-0.92	TCCGTACCATAAG	66882
		PE1C0350.m13.9	13.9	1	0.33	-0.97	ATACACGTGGCGT	63317
		PE1C0350.m14.88	14.88	1.08	0.33	-1.1	GTGTTGCAGCATG	93268
		PE1C0350.m16.1	16.1	1.53	0.54	-1.37	CACGTCGATGGAT	100169
		PE1C0350.m16.89	16.89	1.58	0.57	-1.36	AGCGATGCCTTAT	103203
		PE1C0350.m17.9	17.9	1.55	0.53	-1.36	TGCGCTTGGATAT	96369
		PE1C0350.m18.92	18.92	1.3	0.33	-1.34	TTGCTGGTCCTCT	86942
		PE1C0350.m19.91	19.91	1.14	0.24	-1.24	GACCCAATGTGGA	74789
		PE1C0350.m20.93	20.93	1.43	0.38	-1.38	TCCATAACTAGCG	93624
		PE1C0350.m21.91	21.91	1.37	0.46	-1.1	ACAATCGGTTGCG	75548
		PE1C0350.m22.93	22.93	1.29	0.41	-1.06	CCTCCATGAGAAT	88522
		PE1C0350.m23.98	23.98	1.22	0.32	-1.13	AACCACACATCGC	103630
India	IN1C0002	IN1C0002.m0.23	0.23	-0.49	-0.05	0.14	TAACTCTGATGCG	90729
		IN1C0002.m0.95	0.95	-0.42	0.05	0.35	GTCGTCCTAAATC	39394
		IN1C0002.m1.94	1.94	0.3	-0.01	-0.21	CAAGTTTACGGCT	36791
		IN1C0002.m2.99	2.99	0.35	0.21	-0.05	TCCAGGCTTAATC	40033
		IN1C0002.m3.94	3.94	0.54	0.29	-0.16	TTGCAGACAGGCA	21806
		IN1C0002.m4.96	4.96	0.7	0.42	-0.12	CCTAATGGAACCG	38541
		IN1C0002.m5.98	5.98	0.09	-0.03	-0.06	TAAGGCCTATCGA	47237
		IN1C0002.m6.9	6.9	-0.34	-0.37	-0.07	TTCGCCCTTCAGT	76776
		IN1C0002.m7.88	7.88	0.3	0.1	-0.13	CGTAACCAACCAG	29495
		IN1C0002.m8.97	8.97	0.81	0.46	-0.24	TTCTGGGAACACG	40570
		IN1C0002.m9.92	9.92	0.98	0.38	-0.69	TGTTTGAGCTGTC	36154
		IN1C0002.m10.91	10.91	1.12	0.48	-0.78	TGCGGCATCGAAT	40287
		IN1C0002.m11.96	11.96	1.08	0.42	-0.88	ATTATACCTCGGC	30797
		IN1C0002.m12.91	12.91	0.98	0.32	-0.96	CACATGCCTAAGA	45321
		IN1C0002.m14.03	14.03	1.16	0.61	-0.66	GTGCCGGTGATAT	36611
		IN1C0002.m14.95	14.95	0.99	0.48	-0.63	GCGACTTGTGTAG	33736
		IN1C0002.m15.97	15.97	1.05	0.42	-0.84	CATCCAAATGCGA	51565
		IN1C0002.m17.02	17.02	1.05	0.32	-1.05	CGCACATGTTATC	50729
		IN1C0002.m17.94	17.94	1.07	0.19	-1.34	AAGCCTACACGTA	36662
		IN1C0002.m18.89	18.89	1.6	0.5	-1.5	CTGTAGGAGACCA	37620
		IN1C0002.m19.88	19.88	0.99	0.03	-1.45	CCTTAAGTCAGTG	31528
		IN1C0002.m20.96	20.96	1.29	0.25	-1.42	CATCGGTCAAGGA	39812
		IN1C0002.m21.94	21.94	1.51	0.37	-1.47	CCTAAGCACATGT	35111
		IN1C0002.m23	23	1.64	0.35	-1.66	TCCATAACTAGCG	34802
		IN1C0002.m23.92	23.92	1.35	0.12	-1.65	AATACCGCTTTGC	38074
	IN1C0012	IN1C0012.m0.43	0.43	-1.27	-1.18	-0.78	TCGCATGAAGTCT	34486
		IN1C0012.m0.95	0.95	-2.16	-1.01	0.36	TTCCGTAGGGATG	40360
		IN1C0012.m2.23	2.23	-0.67	-0.74	-0.28	ACCGGCTAGAGTA	44595
		IN1C0012.m2.96	2.96	-1.87	-0.65	1.02	TACGATGACCACA	56590
		IN1C0012.m3.91	3.91	-1.09	-0.51	0.48	CCTTGGCTATCCT	35836
		IN1C0012.m5.03	5.03	-1.03	-0.69	0.19	CTGGAAATCTGCA	42824
		IN1C0012.m5.91	5.91	-0.76	-0.7	-0.15	AGTTTGCAACGCG	36888
		IN1C0012.m6.93	6.93	-1.13	-0.7	0.35	GAGGCCATCAGTA	36213
		IN1C0012.m8.67	8.67	-1.02	-1.1	-0.6	GACTGATCATCTC	40683
		IN1C0012.m8.97	8.97	-1.02	-1.1	-0.6	CACGAGGTCATTG	44793
		IN1C0012.m10.05	10.05	-1.34	-0.44	1.19	ATTCTGTGAGCGA	53560
		IN1C0012.m11.01	11.01	-1.34	-0.44	1.19	CATTTGGACGACG	29899
		IN1C0012.m12.02	12.02	-0.33	-0.39	-0.35	AGAACACGTCTCG	32597
		IN1C0012.m13.01	13.01	-0.55	-0.58	-0.42	GCACTACCGAATA	66858
		IN1C0012.m14.16	14.16	-0.47	-0.51	-0.41	GTAAGCACCTACG	51024
		IN1C0012.m15.08	15.08	0.12	-0.28	-0.87	AAGTGGACTCTCA	38090
		IN1C0012.m16.46	16.46	-0.36	-0.31	-0.13	CCATAATCCGTAC	34088
		IN1C0012.m17.02	17.02	-0.58	-0.55	-0.29	TGTGAGCACGGTA	39591
		IN1C0012.m17.97	17.97	-0.47	-0.53	-0.41	ATGTACGGCGACA	29189
		IN1C0012.m19.32	19.32	-0.57	-0.61	-0.41	TTAGGTGCAGCTC	36193
		IN1C0012.m20.14	20.14	-0.04	-0.35	-0.65	TGTGATGGAGAAC	44847
		IN1C0012.m21.29	21.29	-0.44	-0.52	-0.44	TACGTAGTTTCGC	31542
		IN1C0012.m22.04	22.04	-0.54	-0.63	-0.52	CGCATGAGGATCA	66356
		IN1C0012.m23.36	23.36	-0.65	-0.78	-0.64	TGATCAGAAGAGC	27045
		IN1C0012.m24.28	24.28	-0.56	-0.7	-0.64	GGATGTAAGTAGC	35181
	IN1C0146	IN1C0146.m0.46	0.46	-2.87	-1.93	-0.58	ATGGATACGCTCT	37112
		IN1C0146.m1.02	1.02	-2.48	-1.63	-0.13	ACACGAGCCACAT	29086
		IN1C0146.m1.05	1.05	-2.48	-1.63	-0.13	TGGAGCACGTTGT	26925
		IN1C0146.m2	2	-1.57	-1.3	-0.24	GGTAACAGCTCGA	36032
		IN1C0146.m3.09	3.09	-1.13	-0.93	-0.14	TACCCAGAGATCT	36623
		IN1C0146.m3.91	3.91	-0.7	-0.83	-0.42	ATTCATGGACGCG	34787
		IN1C0146.m6.01	6.01	0.83	0.59	0.04	ACACAAAGGGAGC	44601
		IN1C0146.m7.03	7.03	-0.76	-0.69	-0.12	CTCCTACTGTCTC	47736
		IN1C0146.m7.98	7.98	-1.03	-0.89	-0.15	AACCATCGGGTGA	32297
		IN1C0146.m10.09	10.09	-1.35	-1.45	-0.86	CGGACGTTCATAT	33594
		IN1C0146.m11.04	11.04	-1.45	-1.51	-0.9	GACGAGTCAGTCT	34481
		IN1C0146.m11.96	11.96	-1.53	-1.42	-0.67	GGCAACCTCAGAT	47106
		IN1C0146.m12.98	12.98	-1.2	-1.34	-1.01	TGTACACGGCGAT	32080
		IN1C0146.m13.96	13.96	-1.29	-1.51	-1.24	ACATAACGCCGTA	39040
		IN1C0146.m15.11	15.11	-0.91	-1.4	-1.59	TCGAATCACAGCG	53838
		IN1C0146.m15.97	15.97	-1.06	-1.36	-1.3	CACGTCGATGGAT	36190
		IN1C0146.m17.02	17.02	-1.56	-1.55	-0.9	TACCTCTCAGAAC	35927
		IN1C0146.m18.07	18.07	-1.27	-1.38	-0.96	AGCGATGCCTTAT	32789
		IN1C0146.m18.99	18.99	-1.19	-1.23	-0.76	AATTAGGCAGAGC	43976
		IN1C0146.m20.14	20.14	-1.42	-1.49	-0.91	TAATGGAGGAACG	36650
		IN1C0146.m21.02	21.02	-1.27	-1.47	-1.07	GTCTCATGTAGGC	51347
		IN1C0146.m22.11	22.11	-0.69	-1.02	-1.02	TGCACAATGGCGT	38769
		IN1C0146.m23.03	23.03	-1.02	-1.23	-0.96	GGTACATCGGTTG	37044
		IN1C0146.m23.95	23.95	-0.94	-1.16	-0.95	ACGGCCAATCGAT	34395
	IN1C0153	IN1C0153.m0.59	0.59	-2.04	-1.72	-0.81	GCTAATTACGCTG	32940
		IN1C0153.m1.02	1.02	-1.1	-1.27	-0.65	TGCTATATCTGGC	41639
		IN1C0153.m1.31	1.31	-1.1	-1.27	-0.65	CCATTCGCCCATA	34292
		IN1C0153.m1.94	1.94	0.33	-0.13	-0.36	GTCATTCACGAGA	27815
		IN1C0153.m2.2	2.2	0.33	-0.13	-0.36	ATCTCTGGCATAC	28690
		IN1C0153.m4.3	4.3	-0.2	0.18	0.53	AGATAGGACAGGT	33678
		IN1C0153.m5.22	5.22	-0.21	0.23	0.73	GATAGCTGTCTTC	42297
		IN1C0153.m5.95	5.95	0.06	0.21	0.4	TGTGCTGTGTAGA	47102
		IN1C0153.m7.06	7.06	-0.74	-0.43	0.36	ACGTAGCATTTCG	33999
		IN1C0153.m8.05	8.05	0.06	-0.03	-0.03	TAGACTGTACTCG	48141
		IN1C0153.m9.1	9.1	-0.14	-0.29	-0.29	AACGGCAGCATCT	30820
		IN1C0153.m10.09	10.09	-1.18	-1.07	-0.35	TCTTAACGACTGC	35075
		IN1C0153.m11.07	11.07	0.29	-0.04	-0.54	ACAATCGGTTGCG	31267
		IN1C0153.m12.12	12.12	-0.2	-0.4	-0.57	GCAAAGCAAAGTC	29727
		IN1C0153.m12.94	12.94	0.32	-0.01	-0.57	CCATGGACACAGA	37413
		IN1C0153.m13.96	13.96	0.58	0.07	-0.87	GACTCACTCAATC	41514
		IN1C0153.m14.95	14.95	0.83	0.53	-0.22	TGCTGCTTAACAC	41269
		IN1C0153.m16.06	16.06	0.7	0.25	-0.61	TGTGTGTGACTTG	30843
		IN1C0153.m17.12	17.12	0.61	0.1	-0.74	TGACTTTGTGTGC	32144
		IN1C0153.m18	18	0.65	0.09	-0.8	GAGTATGCAGCCA	35100
		IN1C0153.m19.02	19.02	0.97	0.27	-0.92	CTATACCACGGAT	42036
		IN1C0153.m20.07	20.07	1.04	0.26	-0.99	TGAGGATGATAGC	48511
		IN1C0153.m21.12	21.12	1.12	0.33	-0.94	TTGCTGGTCCTCT	37095
		IN1C0153.m22.01	22.01	1.18	0.44	-0.81	AGGCTTTCGTAGC	38990
		IN1C0153.m22.93	22.93	0.95	0.17	-0.98	ACCGATAATTCCG	44796
		IN1C0153.m23.98	23.98	1.4	0.61	-0.79	GGATAGCCACTTC	35863
	IN1C0156	IN1C0156.m1.25	1.25	0	-0.02	-0.07	CTCCTGAAAGTTG	28774
		IN1C0156.m3.06	3.06	-0.8	-1.07	-0.61	TTATCACGTGCAC	35751
		IN1C0156.m3.94	3.94	-0.86	-0.85	-0.28	GTTACGCATTACG	29939
		IN1C0156.m4.96	4.96	-0.45	-0.78	-0.62	GCGTGTTAAACCG	19350
		IN1C0156.m5.95	5.95	-0.63	-0.89	-0.62	TGACCGGTCAATG	37420
		IN1C0156.m6.96	6.96	-0.97	-1.08	-0.53	GGAGGTTATCCGT	40852
		IN1C0156.m8.02	8.02	-0.83	-1.02	-0.66	AGGGACGATAATG	79272
		IN1C0156.m9.03	9.03	-1.51	-1.09	0.08	AGCTATCCACGAT	36764
		IN1C0156.m10.09	10.09	-0.12	-0.68	-1.13	TTACGAGACGGCT	26120
		IN1C0156.m11.04	11.04	-0.11	-0.75	-1.34	CATATCGCAGTTG	29989
		IN1C0156.m11.96	11.96	-0.72	-0.86	-0.72	ATACACGTGGCGT	25869
		IN1C0156.m12.94	12.94	-0.83	-1.06	-1.01	CCTACTGTGCCTA	39012
		IN1C0156.m13.99	13.99	-0.83	-1.13	-1.17	AACCACACATCGC	43206
		IN1C0156.m14.95	14.95	-0.76	-1.12	-1.26	GGTGGAATAGAGC	45061
		IN1C0156.m15.97	15.97	-0.72	-1.15	-1.39	GCACTTTACCAAG	37355
		IN1C0156.m17.05	17.05	-1.07	-1.46	-1.47	GTTTCTAGAGCTC	42071
		IN1C0156.m18	18	-0.99	-1.37	-1.37	GGTAGGAACAATG	42077
		IN1C0156.m19.15	19.15	-0.69	-1.21	-1.46	TGCGCTTGGATAT	34505
		IN1C0156.m20.04	20.04	-0.91	-1.45	-1.57	GTCCAGTAATGCA	39026
		IN1C0156.m20.99	20.99	-1.02	-1.55	-1.58	CTGGTTAATCTGC	42361
		IN1C0156.m22.04	22.04	-0.63	-1.38	-1.77	TAACAAGGAACGC	42890
		IN1C0156.m23	23	-1.06	-1.53	-1.43	CATGGCTACACAT	53834
		IN1C0156.m24.05	24.05	-1.4	-1.66	-1.23	ACTACAGCCTATG	43209
	IN1C0180	IN1C0180.m0.62	0.62	-0.1	0.93	0.97	TGATTTGGACCTC	38625
		IN1C0180.m0.95	0.95	-0.33	0.25	0.5	TGGACACCGAACA	37546
		IN1C0180.m2	2	-0.62	-0.39	0.08	CGTTTAGAGTCGC	32436
		IN1C0180.m3.02	3.02	-1.23	-0.54	0.45	CTTGCTGAAGACG	18802
		IN1C0180.m3.98	3.98	-0.76	-0.86	-0.47	TCGAGTTTGGTTC	31074
		IN1C0180.m4.99	4.99	-0.77	-0.91	-0.52	CTGGCCTAGGAAT	36923
		IN1C0180.m6.01	6.01	-1.11	-0.93	-0.09	AACGCCGAATGCA	35948
		IN1C0180.m7	7	-0.42	-0.79	-0.72	CCAATCACTATGC	49498
		IN1C0180.m7.95	7.95	-0.59	-0.95	-0.83	TCCGTACCATAAG	39748
		IN1C0180.m9.17	9.17	-0.83	-0.96	-0.59	ACCTGGGCATTAG	23629
		IN1C0180.m10.02	10.02	-0.51	-0.99	-1.14	TAAAGTCACCCTC	41046
		IN1C0180.m11.1	11.1	-0.93	-1.48	-1.57	GTGTTGCAGCATG	49242
		IN1C0180.m11.99	11.99	-0.56	-1.19	-1.57	CACCACGGAAACA	50454
		IN1C0180.m13.01	13.01	-0.36	-1.15	-1.85	GGCTGTATGGGTA	43506
		IN1C0180.m14.06	14.06	-0.39	-0.96	-1.46	GCTGGGTCATATG	40613
		IN1C0180.m15.24	15.24	-0.8	-1.14	-1.25	GAAAGGACAGGTA	40162
		IN1C0180.m16.03	16.03	-0.6	-1.01	-1.27	ACGTAAATCGCCG	24040
		IN1C0180.m17.05	17.05	-0.33	-0.82	-1.25	GAGTTGTCACGGT	40921
		IN1C0180.m18.1	18.1	-0.64	-1.05	-1.22	GCCGAGATTGGTA	40326
		IN1C0180.m19.05	19.05	-0.07	-0.75	-1.45	GTCCATAGCTAGT	41178
		IN1C0180.m19.94	19.94	-0.17	-0.71	-1.15	CGATAACATGCCA	63990
		IN1C0180.m20.99	20.99	-0.16	-0.76	-1.25	TCTGCAGTTGGAC	33277
		IN1C0180.m22.01	22.01	-0.55	-0.99	-1.11	TACGGGTCTTTAG	57235
		IN1C0180.m22.96	22.96	-0.36	-0.78	-0.99	ATATTCCCAGGTC	61646
		IN1C0180.m23.95	23.95	-0.29	-0.69	-0.92	ACATCCGCGAAGT	31520
	IN1C0217	IN1C0217.m0.33	0.33	-0.74	0.32	0.71	CACACAGCGTTAG	33827
		IN1C0217.m0.99	0.99	0.83	0.3	-0.26	TAATCGGATTCCG	30000
		IN1C0217.m1.94	1.94	-0.49	-0.09	0.34	GTAAGTCGTGGCA	36967
		IN1C0217.m3.06	3.06	-0.82	-0.3	0.38	GACCCAATGTGGA	34259
		IN1C0217.m3.94	3.94	-0.47	-0.25	0.16	CGTGGTTAGCATG	29523
		IN1C0217.m4.99	4.99	-0.71	-0.6	-0.07	TACGGTATGTCTG	57143
		IN1C0217.m6.01	6.01	-0.5	-0.56	-0.23	GGTGAAGATACAG	40906
		IN1C0217.m6.93	6.93	-1.02	-0.45	0.71	CCTCCATGAGAAT	43109
		IN1C0217.m7.92	7.92	-0.83	-0.66	0.03	CGTCTGGTTCCTA	41772
		IN1C0217.m8.94	8.94	-1.07	-0.94	-0.21	AGGATTACTCCGT	34312
		IN1C0217.m9.92	9.92	-0.9	-1.04	-0.69	CCTATCCTTGGCT	38950
		IN1C0217.m10.97	10.97	-0.93	-1.12	-0.87	TTCAGCGCCCTTA	41228
		IN1C0217.m12.06	12.06	-1.24	-1.17	-0.55	GATCTTCAGTACG	32942
		IN1C0217.m12.94	12.94	-1.4	-1.39	-0.8	TATGTGGCCCAAT	42909
		IN1C0217.m13.96	13.96	-1.48	-1.45	-0.81	TCATCTGACTGAC	33831
		IN1C0217.m15.08	15.08	-1.7	-1.62	-0.85	ATAGCGGTCTGGA	49310
		IN1C0217.m16	16	-1.33	-1.41	-0.96	TGTCTTGATAGCG	56707
		IN1C0217.m16.98	16.98	-1.19	-1.35	-1.03	ATAGGCGATCTCT	43516
		IN1C0217.m18	18	-1.31	-1.57	-1.29	ATGAGTTGGAAGC	33750
		IN1C0217.m18.92	18.92	-1.27	-1.51	-1.18	AGTGTTCGATCGC	38111
		IN1C0217.m19.97	19.97	-1.59	-1.47	-0.6	CGGCGATGTACAT	39694
		IN1C0217.m20.96	20.96	-1.52	-1.48	-0.74	CATGTTGGCATGT	46270
		IN1C0217.m21.94	21.94	-1.24	-1.34	-0.86	TTGGGCGTGAACT	37642
		IN1C0217.m23.09	23.09	-1.31	-1.49	-1.06	CTCGGCAATTATG	44490
		IN1C0217.m24.01	24.01	-0.93	-1.23	-1.08	AACCTCGTCAAGC	40128
	IN1C0246	IN1C0246.m0.95	0.95	-1.14	-1.71	-1.22	GGAGACAAGGGAT	37326
		IN1C0246.m1.97	1.97	0.04	-0.8	-0.92	AATCAGTCTCGTG	40867
		IN1C0246.m3.94	3.94	-0.25	-0.19	0.05	AATCCGTACAGCG	40071
		IN1C0246.m4.96	4.96	0.17	-0.13	-0.32	ACACCTGGTGATC	37844
		IN1C0246.m5.98	5.98	-0.35	-0.34	-0.04	TATCGTTGACCAC	41187
		IN1C0246.m6.93	6.93	-1.09	-1.06	-0.36	TTACTGTGCGATG	39012
		IN1C0246.m8.02	8.02	-1.52	-1.33	-0.31	AGGCTACACGACA	43512
		IN1C0246.m8.94	8.94	-1.68	-1.49	-0.44	GAACCAAAGGATC	43398
		IN1C0246.m9.95	9.95	-1.58	-1.59	-0.81	GTATGCGCTGTAT	47315
		IN1C0246.m10.97	10.97	-1.35	-1.54	-1.09	GTACATACCGGTC	43415
		IN1C0246.m11.96	11.96	-1.01	-1.3	-1.17	TCCGACACAATTC	49177
		IN1C0246.m13.01	13.01	-1.04	-1.33	-1.23	CCAGTGTATGCAT	45629
		IN1C0246.m13.99	13.99	-1.18	-1.47	-1.33	CCTCGTTCGACTA	42223
		IN1C0246.m14.98	14.98	-0.77	-1.15	-1.31	TGAGTCACTGGTG	39147
		IN1C0246.m16	16	-0.78	-1.19	-1.36	ATTGGGCTAGGCT	48953
		IN1C0246.m16.92	16.92	-1.13	-1.4	-1.26	ACCACATACATCG	53685
		IN1C0246.m17.94	17.94	-1.52	-1.45	-0.73	GACTTGGTATTCG	47168
		IN1C0246.m18.92	18.92	-1.4	-1.47	-0.93	AACACAAGGAGTG	48545
		IN1C0246.m20.93	20.93	-1.22	-1.45	-1.11	GCACACACGTTAT	37244
		IN1C0246.m21.98	21.98	-1.06	-1.37	-1.17	AATGTCCGTGACG	45745
		IN1C0246.m23.03	23.03	-1.22	-1.47	-1.12	GCTTCGGTAGATC	54889
		IN1C0246.m23.95	23.95	-1.01	-1.34	-1.16	CAGGCGTATTGGA	49328
	IN1C0253	IN1C0253.m0.95	0.95	-1.14	-0.99	-0.36	GGATCGCAGATCA	42374
		IN1C0253.m1.94	1.94	-1.79	-1.48	-0.29	GCTGATGAGCTGT	42069
		IN1C0253.m3.12	3.12	-0.94	-1.01	-0.41	AGCTGTTGTTTGC	46245
		IN1C0253.m3.94	3.94	-1.78	-0.97	0.51	GGATGGTGTTGCT	41624
		IN1C0253.m4.99	4.99	-1.16	-1.01	-0.18	GCGATATATCGCT	43446
		IN1C0253.m5.91	5.91	-0.94	-1.16	-0.68	TAGGATTGCTCGC	42253
		IN1C0253.m6.96	6.96	-0.77	-1.18	-0.95	ATGTGCACGACTA	40887
		IN1C0253.m7.95	7.95	-1.14	-1.38	-0.88	ACGCGCAGATACT	36357
		IN1C0253.m8.97	8.97	-1.07	-1.07	-0.47	GACTTTCCCTCGA	42984
		IN1C0253.m9.95	9.95	-1.01	-0.85	-0.19	ATCCCGAATTTGC	40873
		IN1C0253.m11.1	11.1	-1.36	-1.32	-0.67	GTTGGTCAATCTC	44608
		IN1C0253.m12.06	12.06	-1.11	-1.27	-0.96	TAGCTCGTAACTG	42802
		IN1C0253.m12.98	12.98	-0.56	-0.96	-1.2	CAGTGCATATGCT	42844
		IN1C0253.m14.03	14.03	-0.75	-1.11	-1.24	CTTACACCAAGTC	56141
		IN1C0253.m15.05	15.05	-0.64	-1.04	-1.27	TCACGGGAGTTGT	44414
		IN1C0253.m15.93	15.93	-0.7	-1.05	-1.2	TGACCTCCAAGAT	60593
		IN1C0253.m16.95	16.95	-0.79	-1.08	-1.1	ACAAGGAGGTGAT	57832
		IN1C0253.m17.94	17.94	-0.89	-1.17	-1.1	CTGCTAACGCAAC	48021
		IN1C0253.m18.99	18.99	-0.84	-1.16	-1.13	TATCAGGTGTGCT	49448
		IN1C0253.m19.94	19.94	-0.91	-1.18	-1.05	TGTAATTGTCGCG	48460
		IN1C0253.m20.96	20.96	-0.74	-1.08	-1.08	TTAGGGCTCGTAT	46794
		IN1C0253.m21.98	21.98	-0.82	-1.15	-1.09	AATGGAGCATGAC	44596
		IN1C0253.m23	23	-0.83	-1.12	-1.01	AGCTTGACAGCTA	50435
		IN1C0253.m23.98	23.98	-1.17	-1.38	-1.05	TCTAGCGTAGTGC	19351
	IN1C0266	IN1C0266.m0.99	0.99	-0.73	0.15	0.7	TCGAGGACTGCAT	43213
		IN1C0266.m2.04	2.04	-0.69	-0.23	0.35	CGGAGCTATGGTA	41297
		IN1C0266.m3.06	3.06	-0.85	-0.33	0.42	AAGAGATGTCGAG	40847
		IN1C0266.m3.94	3.94	-1.05	-0.57	0.35	TCCAAAGTGTTCG	42002
		IN1C0266.m5.09	5.09	-0.78	-0.54	0.15	TACAGATGGCTCG	40123
		IN1C0266.m6.93	6.93	-0.58	-0.65	-0.3	AAGGAGCGCCTTA	45441
		IN1C0266.m8.05	8.05	-0.66	-0.71	-0.33	CGATCCGTATTAG	43734
		IN1C0266.m8.97	8.97	-0.64	-0.67	-0.33	GTCTAATTCCGAG	45427
		IN1C0266.m9.95	9.95	-1.1	-0.97	-0.29	TCCGAATTCACAG	47623
		IN1C0266.m11.01	11.01	-0.44	-0.66	-0.68	ACGCCACGAATGA	42651
		IN1C0266.m11.96	11.96	-0.35	-0.54	-0.62	GGCCACGTAGTAT	40869
		IN1C0266.m12.98	12.98	-0.33	-0.63	-0.88	TCTGTTGCTCTCG	45982
		IN1C0266.m14.03	14.03	-0.62	-0.77	-0.74	AGTTCCCGAGTAT	30579
		IN1C0266.m14.98	14.98	-0.93	-0.81	-0.34	TAGGAACTGGCCT	41120
		IN1C0266.m16.95	16.95	-0.56	-0.67	-0.57	AGCCTAAGCACGT	52282
		IN1C0266.m17.94	17.94	-0.54	-0.69	-0.64	ATTCCTGTGAGTC	45693
		IN1C0266.m19.05	19.05	-0.22	-0.43	-0.56	ATACCTTCGGTAC	46932
		IN1C0266.m19.94	19.94	-0.31	-0.45	-0.48	GAATGATGAGTGC	45376
		IN1C0266.m20.96	20.96	-0.27	-0.29	-0.24	GAGGCTCATCATC	39739
		IN1C0266.m22.04	22.04	-0.36	-0.36	-0.27	CGTCCGAAATACG	52733
		IN1C0266.m23.03	23.03	-0.39	-0.33	-0.19	GCAGGATAGATAG	50011
		IN1C0266.m23.95	23.95	-0.36	-0.42	-0.39	TCCTCTGTCGACA	45804
	IN1C0267	IN1C0267.m2	2	-1.09	-0.78	0.01	AGTAGAGGGATGT	36063
		IN1C0267.m2.92	2.92	-1.33	-0.75	0.3	CGCAGCGGTATAT	35252
		IN1C0267.m3.94	3.94	-1.06	-1.11	-0.45	AATGCCTCAACTG	47685
		IN1C0267.m4.93	4.93	-0.38	-0.9	-0.88	GGTGTCTATTGTG	40602
		IN1C0267.m6.11	6.11	-0.56	-1.07	-0.97	GTCAATTGACCGC	37437
		IN1C0267.m7	7	-1.07	-1.54	-1.16	ATGAGACTCCACT	43834
		IN1C0267.m8.05	8.05	-0.69	-1.33	-1.35	GAATCTTCGAGCG	40575
		IN1C0267.m8.97	8.97	-0.86	-1.5	-1.51	ACACGTAAGCCTG	39224
		IN1C0267.m10.02	10.02	-1.61	-1.55	-0.7	GAGTGGTAGAGAT	41267
		IN1C0267.m10.97	10.97	-1.29	-1.49	-1.09	GAAGTTGGAAGTG	44209
		IN1C0267.m11.96	11.96	-1.13	-1.28	-0.96	TTCCTAGGTGAGA	45263
		IN1C0267.m12.98	12.98	-1.06	-1.24	-1.02	GACTCTTGGCAAT	52189
		IN1C0267.m14.03	14.03	-1.38	-1.49	-1.09	TCTTCCGCTACTG	59960
		IN1C0267.m14.95	14.95	-1.04	-1.24	-1.08	GCACGACAACACA	52780
		IN1C0267.m15.93	15.93	-1.22	-1.38	-1.09	GTACCTAATTGCG	44144
		IN1C0267.m16.92	16.92	-1.68	-1.73	-1.1	ACTCACGGTATGT	52030
		IN1C0267.m18.92	18.92	-1.28	-1.53	-1.23	GTCTACACACATG	52535
		IN1C0267.m20.01	20.01	-1.04	-1.37	-1.23	ATACTTCGCAGGT	51687
		IN1C0267.m20.96	20.96	-0.8	-1.18	-1.18	CTTGTGTCGATAG	41530
		IN1C0267.m21.98	21.98	-0.86	-1.31	-1.32	ATGTCGAGAGAAC	49972
		IN1C0267.m23	23	-0.72	-1.09	-1.11	TCTACGGAGAGCT	52318
		IN1C0267.m23.95	23.95	-0.81	-1.21	-1.2	TGAGCCGGAATCT	55542
	IN1C0268	IN1C0268.m2	2	-0.24	-1.09	-1.02	TGCAATGTTGCTG	43556
		IN1C0268.m2.92	2.92	0.41	-0.95	-1.48	TAACACCACATCG	56037
		IN1C0268.m4.01	4.01	-0.42	-0.65	-0.45	GACACATTTCTGC	48462
		IN1C0268.m4.93	4.93	-0.11	-0.54	-0.63	TAGCGGATCACGT	44398
		IN1C0268.m6.14	6.14	-0.31	-0.76	-0.77	CGCCAAATAACCG	48316
		IN1C0268.m7.06	7.06	-0.92	-0.84	-0.19	GTATTACGATCCG	45992
		IN1C0268.m7.98	7.98	-0.72	-0.85	-0.5	TTGATGCTATGCG	52151
		IN1C0268.m9.23	9.23	-1.02	-1.22	-0.82	CACATCTAACACG	49774
		IN1C0268.m9.95	9.95	-0.81	-1.13	-1.02	GCATGGCTCTAAT	48836
		IN1C0268.m11.1	11.1	-0.89	-1.2	-1.09	CCATAGGGTTCAT	48894
		IN1C0268.m12.09	12.09	-1.36	-1.3	-0.66	TGGCAAGACTCTG	50181
		IN1C0268.m13.07	13.07	-1.35	-1.46	-1.02	TCGGAGTGTTGTG	45418
		IN1C0268.m14.09	14.09	-1.17	-1.52	-1.45	TCAACAGCATCGT	45581
		IN1C0268.m14.91	14.91	-1.12	-1.45	-1.38	TTATGCAGTCGTG	39578
		IN1C0268.m15.93	15.93	-0.97	-1.47	-1.64	ATTAGTTCGCGTC	47753
		IN1C0268.m17.05	17.05	-1.49	-1.67	-1.26	CCATACATAGCTG	43409
		IN1C0268.m18	18	-1.39	-1.55	-1.14	ATGATGACCCGTA	50610
		IN1C0268.m19.02	19.02	-1.2	-1.47	-1.23	GTGGGATGTTTCT	43123
		IN1C0268.m19.94	19.94	-1.22	-1.58	-1.38	CTCGAGAGTACGA	49266
		IN1C0268.m20.96	20.96	-0.96	-1.47	-1.52	AACGAGAACTGAG	46930
		IN1C0268.m22.11	22.11	-0.66	-1.35	-1.66	CAACACGCACGAT	52849
		IN1C0268.m23.13	23.13	-1.19	-1.58	-1.37	CCATGCGATAACA	43046
		IN1C0268.m23.98	23.98	-0.9	-1.47	-1.52	CCTCTCGTGATCA	55746
	IN1C0276	IN1C0276.m1.05	1.05	-1.26	-0.46	0.38	GCCTGAATTTACG	41963
		IN1C0276.m1.97	1.97	-2.84	-1.52	0.5	GTCCGAAACACTA	48265
		IN1C0276.m2.96	2.96	-0.49	-0.45	-0.08	TAAACCGCGTGTA	44510
		IN1C0276.m4.01	4.01	-0.95	-0.39	0.52	CTAGATTTGCCAC	51431
		IN1C0276.m4.93	4.93	-0.47	-0.46	-0.1	TAAGGTAAGGTGC	40381
		IN1C0276.m6.08	6.08	-0.69	-0.39	0.31	CAGGAAGGTTAAG	46392
		IN1C0276.m6.93	6.93	-0.1	-0.35	-0.4	TGGCATACGGCAT	33425
		IN1C0276.m8.97	8.97	-0.6	-0.78	-0.59	ACTATTGTCACGC	47141
		IN1C0276.m10.97	10.97	-0.22	-0.65	-0.98	CGAGTTGTAGCGT	46739
		IN1C0276.m11.99	11.99	-0.65	-0.9	-0.92	CGACTGTCTTAAC	48651
		IN1C0276.m12.98	12.98	-0.17	-0.68	-1.21	GCTCAGTGCAGAT	47062
		IN1C0276.m14.06	14.06	-0.08	-0.62	-1.26	TACTAATCTGCGC	55162
		IN1C0276.m14.91	14.91	-0.1	-0.61	-1.23	ATGTGGGACCCAT	48510
		IN1C0276.m16	16	-0.55	-1.01	-1.34	TATGCACCAGTGA	50512
		IN1C0276.m16.92	16.92	-0.3	-0.8	-1.27	AGAGCCTACGTTC	49751
		IN1C0276.m17.94	17.94	-0.29	-0.8	-1.26	CGGACTACAACTG	51116
		IN1C0276.m19.09	19.09	-0.07	-0.69	-1.33	TGGCACCGATTAC	50645
		IN1C0276.m19.97	19.97	-0.22	-0.81	-1.32	CTACCGGATCAAT	55237
		IN1C0276.m20.96	20.96	0.05	-0.63	-1.33	AGCAAACACCCGA	52234
		IN1C0276.m22.01	22.01	-0.28	-0.87	-1.3	AACCGCGGTCAAT	56122
		IN1C0276.m23.23	23.23	-0.05	-0.7	-1.29	GATTGGTTGCACG	52808
		IN1C0276.m24.01	24.01	0.13	-0.58	-1.29	TCAAGCTCAAGCA	40139
	IN1C0279	IN1C0279.m1.02	1.02	-1.24	-0.97	-0.23	GCGGCAATTACGT	34930
		IN1C0279.m2	2	-0.38	-0.96	-0.78	GAACTAGTCACCG	43193
		IN1C0279.m3.06	3.06	-0.94	-1.14	-0.59	GACGGAACCCATA	44213
		IN1C0279.m4.01	4.01	-1.74	-1.41	-0.2	CAAGCATGCCTAC	39373
		IN1C0279.m4.93	4.93	-0.91	-1.34	-0.95	CCTGAACTAGTTG	42378
		IN1C0279.m5.95	5.95	-0.67	-0.89	-0.57	CTTCGGCAGAATC	39086
		IN1C0279.m6.96	6.96	-0.7	-0.71	-0.25	ACGGGACATGCTA	40803
		IN1C0279.m7.98	7.98	-0.55	-0.61	-0.29	GTCATATCGTACG	43266
		IN1C0279.m9.95	9.95	-0.68	-0.71	-0.39	TTGCGCATACTAG	42806
		IN1C0279.m10.97	10.97	-0.38	-0.54	-0.53	ACATTCAGCGCAG	45287
		IN1C0279.m11.96	11.96	-0.66	-0.91	-0.92	ACTGACAGCCATG	42477
		IN1C0279.m12.98	12.98	-0.07	-0.44	-0.87	GGTCAGCTTAACA	46783
		IN1C0279.m13.99	13.99	-0.09	-0.31	-0.59	ACGGCATGGCATA	44486
		IN1C0279.m14.91	14.91	-0.36	-0.58	-0.74	CGAGAAGAGAACG	51250
		IN1C0279.m16	16	-0.32	-0.69	-1.04	CGTGACAATGTCA	50688
		IN1C0279.m16.95	16.95	-0.5	-0.81	-0.98	ATGGTTGTTGGCG	43841
		IN1C0279.m18	18	-0.11	-0.53	-0.97	AGGCATCTTACGA	54945
		IN1C0279.m18.92	18.92	0.12	-0.39	-0.99	CCTAGTACTGATG	53283
		IN1C0279.m19.94	19.94	0.19	-0.32	-0.95	ATCGCTCGAGGAT	59223
		IN1C0279.m20.99	20.99	0.37	-0.18	-0.91	CAGCTAGAACGCT	46335
		IN1C0279.m21.94	21.94	0.19	-0.22	-0.72	TAACGCTTGGGTA	44966
		IN1C0279.m23	23	0.34	-0.03	-0.6	AATCTTGCTGCAC	50656
		IN1C0279.m23.98	23.98	0.46	-0.02	-0.74	TCCCAGAACAACG	46652
South Africa	SA1C0315	SA1C0315.m1.25	1.25	0.17	-0.52	-0.77	TATGCACCAGTGA	36130
		SA1C0315.m1.94	1.94	1.67	0.24	-1.07	AGAGCCTACGTTC	35232
		SA1C0315.m2.92	2.92	1.8	0.71	-0.77	CGGACTACAACTG	29832
		SA1C0315.m4.17	4.17	2.34	0.75	-1.37	GCGTGTTAAACCG	19852
		SA1C0315.m6.04	6.04	1.85	0.91	-0.77	CTCCTACTGTCTC	36931
		SA1C0315.m7.03	7.03	1.76	0.72	-1.01	CAAGTTTACGGCT	31316
		SA1C0315.m7.95	7.95	1.13	0.66	-0.29	CTGGAAATCTGCA	37928
		SA1C0315.m9	9	1.02	0.49	-0.47	TGGCACCGATTAC	30559
		SA1C0315.m9.92	9.92	1.53	0.84	-0.61	GACTGATCATCTC	39226
		SA1C0315.m10.97	10.97	1.75	0.99	-0.69	AGAACACGTCTCG	36487
		SA1C0315.m12.06	12.06	1.31	0.8	-0.42	CTACCGGATCAAT	41223
		SA1C0315.m13.14	13.14	1.35	0.95	-0.15	GTGCCGGTGATAT	35941
		SA1C0315.m13.9	13.9	1.75	1.11	-0.49	ATCTCTGGCATAC	33737
		SA1C0315.m15.01	15.01	1.6	0.96	-0.56	TGATTTGGACCTC	34701
		SA1C0315.m16.36	16.36	1.27	0.85	-0.19	TGTGAGCACGGTA	36024
		SA1C0315.m17.05	17.05	1.16	0.76	-0.22	ACACAAAGGGAGC	37707
		SA1C0315.m17.97	17.97	0.7	0.72	0.43	TTCCGTAGGGATG	44136
		SA1C0315.m18.96	18.96	0.74	0.6	0.11	TTAGGTGCAGCTC	35066
		SA1C0315.m19.94	19.94	0.89	0.54	-0.26	ACCGGCTAGAGTA	35707
		SA1C0315.m20.99	20.99	0.89	0.56	-0.23	TAAGGCCTATCGA	39805
		SA1C0315.m22.04	22.04	1	0.49	-0.52	CACGAGGTCATTG	29632
		SA1C0315.m23.03	23.03	0.84	0.56	-0.18	CACATGCCTAAGA	37916
		SA1C0315.m23.95	23.95	1.02	0.56	-0.43	TGCTATATCTGGC	38360
	SA1C0327	SA1C0327.m0.95	0.95	-0.02	0.68	0.77	AGCAAACACCCGA	36121
		SA1C0327.m1.97	1.97	0.32	0.59	0.5	TCAAGCTCAAGCA	29788
		SA1C0327.m3.91	3.91	0.49	0.36	0.05	TAATCCACAGCGT	37487
		SA1C0327.m5.91	5.91	0.71	0.54	0.11	AAGTGGACTCTCA	31439
		SA1C0327.m6.93	6.93	0.62	0.55	0.27	GGTCACTGACAGA	36408
		SA1C0327.m7.98	7.98	1.16	0.9	0.14	ATGGACCGAACCT	34070
		SA1C0327.m8.94	8.94	0.14	0.24	0.35	TACGTCCCGTTCA	34332
		SA1C0327.m10.05	10.05	-0.46	-0.04	0.67	AAGCCTACACGTA	31056
		SA1C0327.m10.94	10.94	0.24	0.32	0.3	AAGATGGATCAGC	29946
		SA1C0327.m11.99	11.99	0.43	0.38	0.11	CTGTAGGAGACCA	30612
		SA1C0327.m13.04	13.04	0.58	0.56	0.28	CCTTAAGTCAGTG	33890
		SA1C0327.m13.93	13.93	0.59	0.55	0.25	TCCAGGCTTAATC	40165
		SA1C0327.m14.91	14.91	0.66	0.41	-0.18	GATAGAAAGCCAG	33352
		SA1C0327.m15.9	15.9	1.05	0.84	0.14	TGTTTGAGCTGTC	31533
		SA1C0327.m16.95	16.95	0.84	0.66	0.11	ATGGATACGCTCT	34303
		SA1C0327.m17.9	17.9	0.44	0.29	-0.06	CCATTCGCCCATA	36272
		SA1C0327.m18.99	18.99	0.37	0.15	-0.25	TACCCAGAGATCT	36092
		SA1C0327.m19.94	19.94	0.31	0.29	0.1	CCATAATCCGTAC	31180
		SA1C0327.m21.09	21.09	0.32	0.16	-0.2	TGAGTTCGCTATC	29890
		SA1C0327.m22.01	22.01	0.08	0.17	0.12	CACACAGCGTTAG	37703
		SA1C0327.m23	23	0.15	0.17	0	TCGAGTTTGGTTC	40695
		SA1C0327.m24.21	24.21	0.54	0.55	0.17	AGAACACGTCTCG	31145
	SA1C0335	SA1C0335.m1.97	1.97	2.86	2.32	0.34	AGCCGGCACATAT	45678
		SA1C0335.m2.92	2.92	3.43	2.55	-0.05	CAACGGGTAGTCT	43963
		SA1C0335.m3.91	3.91	3.36	2.03	-0.81	AGTTTGCAACGCG	35816
		SA1C0335.m5.95	5.95	2.52	1.49	-0.72	ACTTATGCGGTTC	32497
		SA1C0335.m6.93	6.93	2.36	1.24	-0.95	ACACTAGATCCGA	42770
		SA1C0335.m7.95	7.95	2.36	1.66	-0.26	TACGATGACCACA	43244
		SA1C0335.m8.97	8.97	2.21	1.22	-0.88	GTAAGCACCTACG	34637
		SA1C0335.m10.94	10.94	1.7	1.01	-0.65	TTCGCCCTTCAGT	43154
		SA1C0335.m11.96	11.96	1.68	0.95	-0.78	CGCACATGTTATC	37468
		SA1C0335.m13.04	13.04	1.89	0.91	-1.22	CGATTTCTCAAGC	33626
		SA1C0335.m14.03	14.03	1.63	0.72	-1.22	TGTGCTGTGTAGA	37784
		SA1C0335.m14.95	14.95	1.49	0.6	-1.24	ACGTAGCATTTCG	29093
		SA1C0335.m15.9	15.9	1.62	0.87	-0.86	TACGGTATGTCTG	38473
		SA1C0335.m16.95	16.95	1.68	0.73	-1.24	CGCATGAGGATCA	38659
		SA1C0335.m17.9	17.9	1.68	0.66	-1.35	AGGGACGATAATG	37328
		SA1C0335.m18.99	18.99	1.41	0.49	-1.18	ATAGCGGTCTGGA	29967
		SA1C0335.m19.94	19.94	1.22	0.34	-1.14	GTTTCTAGAGCTC	33311
		SA1C0335.m20.93	20.93	1.43	0.35	-1.43	CACGTCGATGGAT	36123
		SA1C0335.m21.98	21.98	1.06	0.06	-1.39	AACCACACATCGC	33034
		SA1C0335.m22.93	22.93	1.09	0.11	-1.31	AACGCCGAATGCA	35551
		SA1C0335.m24.08	24.08	1.47	0.24	-1.59	TGCACAATGGCGT	40226
	SA1C0338	SA1C0338.m1.02	1.02	-1.51	0	1.15	GGTGAAGATACAG	36071
		SA1C0338.m2.17	2.17	0.87	0.59	0.01	ATTCTGTGAGCGA	34009
		SA1C0338.m3.06	3.06	1.22	0.56	-0.41	GACGAGTCAGTCT	30967
		SA1C0338.m4.01	4.01	-0.31	-0.66	-0.57	GCACTACCGAATA	43485
		SA1C0338.m4.93	4.93	1.32	0.61	-0.55	GGTAACAGCTCGA	31380
		SA1C0338.m5.91	5.91	0.61	0.15	-0.42	GTGCCGGTGATAT	34178
		SA1C0338.m6.93	6.93	1.04	0.36	-0.66	CAGCATGTGTTGT	36789
		SA1C0338.m9	9	1.49	0.64	-0.89	AGCTATCCACGAT	33594
		SA1C0338.m9.95	9.95	0.06	-0.47	-0.98	AGTTAGTGCGTCT	32296
		SA1C0338.m10.97	10.97	0.93	0.45	-0.51	CTTGCTGAAGACG	20285
		SA1C0338.m12.98	12.98	1.58	1.02	-0.39	AGCGATGCCTTAT	33328
		SA1C0338.m13.9	13.9	0.48	0.03	-0.77	GGCTGTATGGGTA	30277
		SA1C0338.m14.98	14.98	0.97	0.33	-0.91	ATGCGTAGTGCGT	41391
		SA1C0338.m15.97	15.97	1.07	0.56	-0.54	TCTTAACGACTGC	28013
		SA1C0338.m16.95	16.95	1.31	0.69	-0.63	AGGCTTTCGTAGC	33951
		SA1C0338.m18	18	1.22	0.66	-0.51	CCTACTGTGCCTA	32123
		SA1C0338.m18.92	18.92	0.9	0.36	-0.62	GGATGTAAGTAGC	31220
		SA1C0338.m20.07	20.07	1.01	0.35	-0.81	TGATCAGAAGAGC	20869
		SA1C0338.m20.96	20.96	1.07	0.33	-0.92	CGTGGTTAGCATG	24811
		SA1C0338.m22.01	22.01	0.99	0.45	-0.58	GCCGAGATTGGTA	32130
		SA1C0338.m22.93	22.93	-0.62	0.45	1.56	TGCGCTTGGATAT	28553
		SA1C0338.m23.95	23.95	-0.76	0.29	1.43	GATCTTCAGTACG	27344
	SA1C0345	SA1C0345.m1.02	1.02	1.68	1.61	0.46	TCGCATGAAGTCT	36238
		SA1C0345.m1.91	1.91	2.41	1.41	-0.38	TTGCAGACAGGCA	15599
		SA1C0345.m5.09	5.09	1.64	1.48	0.47	TGTACACGGCGAT	34181
		SA1C0345.m6.11	6.11	1.68	1.24	0.02	GAGGCCATCAGTA	36089
		SA1C0345.m8.11	8.11	2.05	1.42	-0.21	CATATCGCAGTTG	18402
		SA1C0345.m9.2	9.2	1.17	0.82	-0.06	TGCTGCTTAACAC	32520
		SA1C0345.m9.99	9.99	2.1	1.34	-0.5	ACATAACGCCGTA	33936
		SA1C0345.m10.94	10.94	2.1	1.34	-0.5	TGCGGCATCGAAT	25736
		SA1C0345.m12.02	12.02	0.63	0.1	-0.82	GCAAAGCAAAGTC	22289
		SA1C0345.m13.93	13.93	1.51	0.93	-0.49	AATACCGCTTTGC	30557
		SA1C0345.m14.98	14.98	1.74	0.95	-0.82	TACGTAGTTTCGC	28177
		SA1C0345.m15.97	15.97	1.76	0.78	-1.22	TTGCTGGTCCTCT	39858
		SA1C0345.m17.02	17.02	2.33	1.11	-1.43	AGGATTACTCCGT	26562
		SA1C0345.m17.97	17.97	2.21	0.93	-1.6	CCATGGACACAGA	28221
		SA1C0345.m18.92	18.92	2.33	0.91	-1.81	TTCAGCGCCCTTA	33452
		SA1C0345.m19.91	19.91	2.63	1.22	-1.56	CACCACGGAAACA	36591
		SA1C0345.m20.99	20.99	0.97	0.14	-1.15	CGTCTGGTTCCTA	34787
		SA1C0345.m21.98	21.98	1.34	0.59	-0.81	ACCTGGGCATTAG	20736
		SA1C0345.m23.95	23.95	1.92	0.89	-1.05	GACCCAATGTGGA	32939
	SA1C0349	SA1C0349.m1.12	1.12	2.65	1.51	-0.48	ACACGAGCCACAT	34824
		SA1C0349.m2.07	2.07	1.67	0.75	-0.48	CTCCTGAAAGTTG	31452
		SA1C0349.m2.92	2.92	1.23	0.27	-0.77	TTATCACGTGCAC	33542
		SA1C0349.m4.01	4.01	1.25	-0.13	-1.4	TCATCTGACTGAC	28675
		SA1C0349.m4.93	4.93	2.15	0.63	-1.45	TGGACACCGAACA	32127
		SA1C0349.m5.91	5.91	0.78	0.11	-0.71	GATAGCTGTCTTC	34471
		SA1C0349.m7.03	7.03	0.9	0.33	-0.53	TGACCGGTCAATG	34379
		SA1C0349.m8.11	8.11	0.42	0.13	-0.27	TGTGTGTGACTTG	27680
		SA1C0349.m9.07	9.07	0.96	0.24	-0.87	TCGAATCACAGCG	28453
		SA1C0349.m10.97	10.97	0.69	0	-1.07	GTCGTCCTAAATC	24896
		SA1C0349.m11.99	11.99	1.04	0.25	-1.13	GCTGGGTCATATG	29501
		SA1C0349.m13.96	13.96	0.6	-0.09	-1.22	GGTGGAATAGAGC	29363
		SA1C0349.m14.98	14.98	0.53	-0.26	-1.46	GACTCACTCAATC	30943
		SA1C0349.m15.93	15.93	1.27	0.15	-1.79	TCCGTACCATAAG	30077
		SA1C0349.m16.95	16.95	1.03	0.21	-1.25	TCCATAACTAGCG	30489
		SA1C0349.m18.07	18.07	1.14	0.1	-1.63	CTGGTTAATCTGC	36554
		SA1C0349.m18.96	18.96	0.95	0.01	-1.47	GAGTATGCAGCCA	29488
		SA1C0349.m19.91	19.91	0.93	-0.18	-1.81	GCACTTTACCAAG	32600
		SA1C0349.m20.96	20.96	0.34	-0.5	-1.51	GTCCAGTAATGCA	34124
		SA1C0349.m21.91	21.91	-0.33	-0.83	-1.15	TATGTGGCCCAAT	40105
	SA1C0350	SA1C0350.m1.05	1.05	1.04	0.85	0.17	ATGTACGGCGACA	36015
		SA1C0350.m1.91	1.91	1.6	0.99	-0.11	CCTTGGCTATCCT	27888
		SA1C0350.m3.98	3.98	1.19	0.91	0.05	CGTAACCAACCAG	28778
		SA1C0350.m4.96	4.96	1.01	1.03	0.5	CATTTGGACGACG	28261
		SA1C0350.m5.91	5.91	1.41	1.11	0.14	TGGAGCACGTTGT	24041
		SA1C0350.m6.96	6.96	1.11	0.96	0.32	GCGACTTGTGTAG	22266
		SA1C0350.m7.98	7.98	1.17	0.92	0.13	ATTCATGGACGCG	33909
		SA1C0350.m9.03	9.03	0.35	0.13	-0.19	TGACTTTGTGTGC	25893
		SA1C0350.m9.99	9.99	0.5	0.3	-0.12	CCTATCCTTGGCT	34017
		SA1C0350.m10.94	10.94	0.73	0.26	-0.61	GTTACGCATTACG	33202
		SA1C0350.m12.02	12.02	0.67	0.04	-1	ATACACGTGGCGT	28177
		SA1C0350.m13.04	13.04	0.8	0.46	-0.37	ACAATCGGTTGCG	30937
		SA1C0350.m13.9	13.9	0.11	-0.19	-0.62	CCTAAGCACATGT	37811
		SA1C0350.m15.93	15.93	1.31	0.46	-1.22	GAAAGGACAGGTA	33752
		SA1C0350.m16.95	16.95	1.22	0.53	-0.85	TAGACTGTACTCG	26831
		SA1C0350.m18	18	1.08	0.4	-0.85	GTCTCATGTAGGC	27593
		SA1C0350.m18.92	18.92	1.48	0.72	-0.8	CTATACCACGGAT	36898
		SA1C0350.m19.94	19.94	1.05	0.53	-0.45	GTGTTGCAGCATG	34046
		SA1C0350.m21.02	21.02	1	0.41	-0.61	CCTCCATGAGAAT	33457
		SA1C0350.m22.01	22.01	0.19	0.1	-0.06	CCAATCACTATGC	48417
		SA1C0350.m24.05	24.05	0.7	0.39	-0.26	GAGTTGTCACGGT	32973
Brazil	BR1C0217	BR1C0217.m4.11	4.11	-0.78	-0.26	0.54	AACCTCGTCAAGC	44137
		BR1C0217.m7.19	7.19	-0.43	-0.24	0.24	AACGCCGAATGCA	46238
		BR1C0217.m8.05	8.05	-0.57	-0.42	0.1	TGCACAATGGCGT	44224
		BR1C0217.m9	9	-0.77	-0.44	0.33	TCTGCAGTTGGAC	45652
		BR1C0217.m11.24	11.24	-0.19	-0.29	-0.31	TACGGGTCTTTAG	52587
		BR1C0217.m13.17	13.17	-0.47	-0.45	-0.27	GACTCACTCAATC	54453
		BR1C0217.m13.96	13.96	-0.4	-0.44	-0.36	GGTGAAGATACAG	50711
		BR1C0217.m14.98	14.98	-0.58	-0.53	-0.26	GACGAGTCAGTCT	45150
		BR1C0217.m16.06	16.06	-0.75	-0.62	-0.19	AGCTATCCACGAT	51503
		BR1C0217.m17.02	17.02	-0.76	-0.66	-0.23	AGTTAGTGCGTCT	48213
		BR1C0217.m18	18	-0.76	-0.7	-0.31	ACGTAAATCGCCG	34249
		BR1C0217.m18.92	18.92	-0.68	-0.71	-0.46	AGCGATGCCTTAT	48549
		BR1C0217.m19.97	19.97	-0.65	-0.74	-0.56	GGCTGTATGGGTA	51677
		BR1C0217.m20.96	20.96	-0.7	-0.83	-0.65	ATGCGTAGTGCGT	45207
		BR1C0217.m22.04	22.04	-0.8	-1	-0.85	TCTTAACGACTGC	47781
		BR1C0217.m23.19	23.19	-0.95	-0.91	-0.5	AGGCTTTCGTAGC	49508
		BR1C0217.m24.21	24.21	-0.85	-0.9	-0.62	CTCGGCAATTATG	53597
	BR1C0221	BR1C0221.m0.76	0.76	0.57	1.85	1.52	GGATAGCCACTTC	60746
		BR1C0221.m3.02	3.02	0.71	1.92	2.25	GGTACATCGGTTG	53166
		BR1C0221.m7	7	1.26	2.38	3.31	TGTGATGGAGAAC	41638
		BR1C0221.m8.05	8.05	1.05	2.08	3.1	CCTCTACCTACGA	42500
		BR1C0221.m11.07	11.07	1.22	1.76	2.11	ACGGCCAATCGAT	43134
		BR1C0221.m12.06	12.06	1.13	1.57	1.81	CCTTGGCTATCCT	51467
		BR1C0221.m14.06	14.06	1.03	1.56	1.9	CGTAACCAACCAG	44499
		BR1C0221.m15.18	15.18	0.94	1.41	1.65	CATTTGGACGACG	47688
		BR1C0221.m16	16	1.2	1.58	1.57	TGGAGCACGTTGT	39143
		BR1C0221.m17.08	17.08	1.25	1.57	1.43	AACCACACATCGC	53771
		BR1C0221.m18.07	18.07	1.17	1.41	1.14	GCGACTTGTGTAG	41724
		BR1C0221.m18.96	18.96	1.02	1.3	1.11	ATTCATGGACGCG	45308
		BR1C0221.m20.11	20.11	0.94	1.26	1.08	GTTACGCATTACG	37995
		BR1C0221.m22.17	22.17	0.59	1.15	1.29	TAATCGGATTCCG	46082
		BR1C0221.m23.26	23.26	0.51	1.03	1.14	AACCATCGGGTGA	47115
		BR1C0221.m24.28	24.28	0.47	0.99	1.1	TACCTCTCAGAAC	55108
	BR1C0222	BR1C0222.m0.2	0.2	0.75	-0.08	-0.84	GTCCAGTAATGCA	55334
		BR1C0222.m2.99	2.99	2.29	0.85	-1.08	TATGTGGCCCAAT	62763
		BR1C0222.m4.04	4.04	1.56	1.22	0.08	TGACTTTGTGTGC	48223
		BR1C0222.m4.96	4.96	1.75	1.18	-0.2	TAGACTGTACTCG	58988
		BR1C0222.m6.08	6.08	1.6	1.13	-0.09	TTCCGTAGGGATG	51163
		BR1C0222.m7.03	7.03	1.08	1.01	0.46	CCTAATGGAACCG	46550
		BR1C0222.m8.02	8.02	0.82	0.75	0.33	TTCTGGGAACACG	41374
		BR1C0222.m10.02	10.02	1.63	1.23	-0.05	TAACAAGGAACGC	56953
		BR1C0222.m13.11	13.11	1.42	1.17	0.15	ATTATACCTCGGC	41248
		BR1C0222.m13.96	13.96	1.25	0.97	0.01	GCTAATTACGCTG	50103
		BR1C0222.m16.03	16.03	1.16	0.83	-0.07	GTCATTCACGAGA	48861
		BR1C0222.m17.21	17.21	1.21	0.78	-0.25	AGATAGGACAGGT	45116
		BR1C0222.m19.05	19.05	0.74	0.27	-0.52	GCGTGTTAAACCG	29017
		BR1C0222.m20.17	20.17	0.95	0.3	-0.78	CTCCTACTGTCTC	52891
		BR1C0222.m21.09	21.09	0.65	0.11	-0.69	GTAAGTCGTGGCA	44848
		BR1C0222.m22.31	22.31	0.52	0	-0.72	GGTAGGAACAATG	53067
		BR1C0222.m24.08	24.08	0.15	-0.2	-0.61	CAAGTTTACGGCT	46850
	BR1C0225	BR1C0225.m0.26	0.26	2.13	1.12	-0.49	CCTATCCTTGGCT	53431
		BR1C0225.m5.09	5.09	-1.26	-0.86	0.15	ATACACGTGGCGT	42164
		BR1C0225.m5.95	5.95	0.39	0.48	0.45	CTGGAAATCTGCA	46181
		BR1C0225.m6.93	6.93	0.18	0.2	0.25	GACTGATCATCTC	47048
		BR1C0225.m8.08	8.08	-0.04	-0.18	-0.17	AGAACACGTCTCG	39324
		BR1C0225.m8.97	8.97	0.77	0.33	-0.41	GTGCCGGTGATAT	40450
		BR1C0225.m11.24	11.24	0.25	-0.02	-0.44	ATCTCTGGCATAC	46573
		BR1C0225.m12.09	12.09	0.07	-0.08	-0.31	TGATTTGGACCTC	49070
		BR1C0225.m13.11	13.11	-0.2	-0.14	-0.01	CCAATCACTATGC	58425
		BR1C0225.m17.02	17.02	0.5	-0.02	-0.83	CATCGGTCAAGGA	49550
		BR1C0225.m18.17	18.17	0.54	-0.04	-0.9	TGAGGATGATAGC	44321
		BR1C0225.m19.05	19.05	0.61	-0.12	-1.18	ACCGGCTAGAGTA	50315
		BR1C0225.m19.97	19.97	0.6	-0.12	-1.12	TAAGGCCTATCGA	50124
		BR1C0225.m21.12	21.12	0.41	-0.23	-1.01	CACGAGGTCATTG	35787
		BR1C0225.m22.08	22.08	0.29	-0.27	-0.91	ACAATCGGTTGCG	43499
		BR1C0225.m23.23	23.23	0.35	-0.27	-0.99	CACATGCCTAAGA	49818
		BR1C0225.m23.95	23.95	0.35	-0.2	-0.88	TGCTATATCTGGC	47080
	BR1C0228	BR1C0228.m0.46	0.46	-0.24	-1.88	-2.42	CGATAACATGCCA	54682
		BR1C0228.m0.92	0.92	1.81	0.85	-0.41	GTCCATAGCTAGT	50274
		BR1C0228.m2.99	2.99	-0.12	-0.23	-0.2	ATATTCCCAGGTC	56341
		BR1C0228.m4.04	4.04	-0.19	-0.17	-0.04	CCTACTGTGCCTA	62441
		BR1C0228.m7.06	7.06	-0.93	-0.52	0.46	GGATGTAAGTAGC	48754
		BR1C0228.m8.05	8.05	-1.4	-0.79	0.6	TGATCAGAAGAGC	34412
		BR1C0228.m9.13	9.13	-0.92	-0.35	0.77	CGTGGTTAGCATG	41060
		BR1C0228.m10.02	10.02	-0.96	-0.51	0.5	GCCGAGATTGGTA	47196
		BR1C0228.m11.24	11.24	-1.05	-0.67	0.26	TGCGCTTGGATAT	48868
		BR1C0228.m12.16	12.16	-0.97	-0.69	0.06	GATCTTCAGTACG	50582
		BR1C0228.m13.99	13.99	-0.92	-0.86	-0.42	TGTACACGGCGAT	45590
		BR1C0228.m15.11	15.11	-1.08	-0.99	-0.42	CATATCGCAGTTG	49537
		BR1C0228.m16.03	16.03	-1.08	-1.06	-0.55	ATGAGTTGGAAGC	52775
		BR1C0228.m17.02	17.02	-0.48	-0.82	-1	ATAGGCGATCTCT	52857
		BR1C0228.m18.07	18.07	-0.53	-0.92	-1.11	CGGCGATGTACAT	52572
		BR1C0228.m19.22	19.22	-0.64	-1.06	-1.19	TGCTGCTTAACAC	60068
		BR1C0228.m19.91	19.91	-0.72	-1.16	-1.25	ACATAACGCCGTA	55067
		BR1C0228.m21.09	21.09	-0.75	-1.23	-1.35	GCAAAGCAAAGTC	43345
		BR1C0228.m23.19	23.19	-0.92	-1.33	-1.28	TCGAATCACAGCG	49870
	BR1C0232	BR1C0232.m0.43	0.43	-0.72	-0.65	-0.51	GGTGGAATAGAGC	40664
		BR1C0232.m0.95	0.95	1.46	0.33	-0.81	GCTGGGTCATATG	42107
		BR1C0232.m2	2	0.79	-0.58	-1.26	TTGCTGGTCCTCT	48273
		BR1C0232.m2.92	2.92	1.66	0.66	-0.71	AATTAGGCAGAGC	42260
		BR1C0232.m9.13	9.13	-0.22	-0.32	-0.24	AGGATTACTCCGT	49613
		BR1C0232.m9.92	9.92	-0.2	-0.41	-0.5	CCATGGACACAGA	49786
		BR1C0232.m11.07	11.07	-0.34	-0.48	-0.47	ACATCCGCGAAGT	48853
		BR1C0232.m12.16	12.16	-0.11	-0.36	-0.62	ACTACAGCCTATG	52650
		BR1C0232.m12.94	12.94	-0.05	-0.39	-0.81	CATGGCTACACAT	53211
		BR1C0232.m14.03	14.03	0.03	-0.43	-1.03	TTCAGCGCCCTTA	56377
		BR1C0232.m14.91	14.91	-0.05	-0.59	-1.26	CACCACGGAAACA	57101
		BR1C0232.m16.06	16.06	-1.32	-1.29	-0.75	CGTCTGGTTCCTA	59066
		BR1C0232.m17.08	17.08	-0.51	-0.76	-0.86	ACCTGGGCATTAG	21058
		BR1C0232.m19.09	19.09	-0.57	-0.84	-0.87	CGGACGTTCATAT	50596
		BR1C0232.m19.94	19.94	-0.76	-0.93	-0.76	TCCGTACCATAAG	48320
		BR1C0232.m21.19	21.19	-0.9	-0.97	-0.65	GACCCAATGTGGA	52137
		BR1C0232.m22.04	22.04	-0.95	-1.08	-0.78	TCATCTGACTGAC	47372
		BR1C0232.m23.06	23.06	-1.1	-1.13	-0.69	TGTGTGTGACTTG	35068
	BR1C0235	BR1C0235.m0.72	0.72	-0.55	-0.04	0.18	TAATGGAGGAACG	42440
		BR1C0235.m4.04	4.04	3.18	2.51	0.07	GAAAGGACAGGTA	51583
		BR1C0235.m4.93	4.93	3.18	2.02	-0.71	CCATTCGCCCATA	54928
		BR1C0235.m5.91	5.91	3.32	3.21	1.08	TACCCAGAGATCT	52111
		BR1C0235.m7.03	7.03	3.44	3.55	1.54	CCATAATCCGTAC	43785
		BR1C0235.m8.08	8.08	3.34	3.41	1.48	TGAGTTCGCTATC	46234
		BR1C0235.m9.99	9.99	3.54	3.29	0.95	TCGAGTTTGGTTC	51441
		BR1C0235.m11.07	11.07	3.59	3.22	0.73	TTACGAGACGGCT	44327
		BR1C0235.m12.98	12.98	3.37	3.24	1.3	CGAGATACCCAGA	54865
		BR1C0235.m13.96	13.96	3.45	3.38	1.53	CAACGGGTAGTCT	58665
		BR1C0235.m14.98	14.98	3.64	3.6	1.67	AGTTTGCAACGCG	48491
		BR1C0235.m16.03	16.03	4.77	4.57	1.76	ACTTATGCGGTTC	49961
		BR1C0235.m16.89	16.89	4.73	4.4	1.52	GTAAGCACCTACG	53188
		BR1C0235.m18	18	4.59	4.21	1.39	CATCCAAATGCGA	54071
		BR1C0235.m18.92	18.92	4.39	4.03	1.36	CGCACATGTTATC	54317
		BR1C0235.m19.91	19.91	4.17	3.85	1.34	TTGGGCGTGAACT	52058
		BR1C0235.m21.06	21.06	4	3.71	1.35	CGATTTCTCAAGC	49200
		BR1C0235.m22.01	22.01	3.92	3.59	1.27	TGTGCTGTGTAGA	54196
		BR1C0235.m22.93	22.93	3.87	3.43	1.07	ACGTAGCATTTCG	40324
		BR1C0235.m24.01	24.01	3.79	3.32	1.02	GGCAACCTCAGAT	61209

## Sheet: table S5
table S5 - Matrix of fractional abundances of ecogroup taxa (columns B-P) for fecal samples (rows) and index of cohort (column Q) used to create the PCA space shown in Fig. 3A.
	Fractional abundance
Operational Taxonomic Unit	B. longum (559527)	S. gallolyticus (349024)	L.ruminis (1107027)	Bifidobacterium (484304)	F. prausnitzii (514940)	E. coli (1111294)	F. prausnitzii (851865)	P. copri (588929)	E. rectale (708680)	Clostridiales (1078587)	P. copri (840914)	S. thermophilus (579608)	Prevotella (591785)	E. faecalis (1111582)	Dialister (583746)	Index
Fecal sample ID
PS.003	0.0025	0.85475	0.00175	0	0	0.0315	0	0	0	0	0	0.056625	0	0.000125	0	1
PS.004	0.001875	0.134625	0.000125	0	0	0.6495	0	0	0	0	0	0.123625	0	0	0	1
PS.011	0.000125	0.097375	0.002875	0.00075	0	0.31975	0	0.006875	0	0	0.0095	0.00925	0.00025	0.00025	0	1
PS.018	0.131875	0.27	0.267375	0	0	0.03425	0	0.002625	0	0	0.00225	0.00525	0	0	0	1
PS.021	0.616125	0.012375	0.05225	0.0155	0.000125	0.1175	0	0	0	0	0	0.000125	0	0.001125	0	1
PS.029	0.00475	0.05125	0.018625	0.097375	0.039625	0.008375	0	0.154625	0.001	0.003	0.060125	0.038375	0.020875	0	0	1
PS.031	0.031875	0.76625	0	0	0	0.1435	0	0	0	0	0	0.02125	0.00025	0	0	1
PS.036	0	0	0	0	0	0.95225	0	0	0	0	0	0.007	0	0	0	1
PS.041	0.635875	0.239	0	0.001375	0	0.020375	0	0	0	0	0	0.023625	0	0.007875	0	1
PS.042	0	0.0015	0	0	0	0.455375	0	0	0	0	0	0.470625	0	0.000125	0	1
PS.057	0.254875	0.133875	0.004	0.00225	0	0.054375	0	0.007375	0	0	0.011875	0.235625	0.000875	0	0	1
PS.064	0.00075	0.002375	0.000125	0	0	0.808625	0	0	0	0	0	0.000375	0	0.011	0	1
PS.068	0.83175	0	0.000125	0.001875	0	0.002125	0	0	0	0	0	0.00175	0	0	0	1
PS.069	0	0.12475	0	0.00025	0	0.31275	0	0.00025	0	0	0	0.02175	0	0.150875	0	1
PS.079	0	0.00375	0	0	0	0.955625	0	0	0	0	0	0.00175	0	0	0	1
PS.120	0.0135	0	0	0	0	0.89125	0	0	0	0	0	0.00125	0	0.036125	0	1
PS.129	0.001625	0.004	0.000125	0.011	0	0.000125	0	0	0	0	0	0.001	0	0.00025	0.000125	1
PS.130	0.00175	0.02425	0.000125	0.001375	0	0.1165	0	0	0	0	0	0.063875	0	0.276	0	1
PS.131	0.353875	0.003625	0.001125	0.000875	0	0.0235	0	0.000375	0	0	0	0.03	0	0.002625	0	1
PS.132	0.31075	0.040625	0	0.000375	0	0.04925	0	0	0	0	0	0.036375	0	0	0	1
PS.135	0.262375	0	0	0.00075	0.004	0.2825	0	0.06425	0	0.000125	0.023125	0.009625	0.0005	0.07	0.007875	1
PS.146	0.435	0.18	0	0.02975	0	0.214	0	0	0	0	0	0.037125	0	0.000125	0	1
PS.151	0	0.004875	0.000125	0.00025	0	0.248375	0	0	0	0	0	0.054625	0	0.000375	0	1
PS.154	0	0.76525	0	0	0	0.0415	0	0	0	0	0	0.007125	0	0	0	1
PS.155	0	0.011875	0.000125	0	0	0.378625	0	0	0	0	0	0.4805	0	0.000375	0	1
PS.158	0.005	0.000125	0	0	0	0.960875	0	0	0	0	0	0.001625	0	0	0	1
PS.166	0.0015	0.000125	0	0	0	0.005	0	0	0	0	0	0.3755	0	0.011	0	1
PS.170	0.4885	0.000375	0.03675	0.101	0	0.065125	0	0.001125	0	0.00025	0.00025	0.06125	0	0.0005	0	1
PS.173	0.007125	0.844375	0.000125	0	0	0.012375	0	0	0	0	0	0.00475	0	0	0	1
PS.003	0.19	0.002125	0.000125	0.0015	0	0.67325	0	0.001	0	0	0.0005	0.001	0	0.00725	0	1
PS.004	0	0.00175	0	0	0	0.8205	0	0	0	0	0	0.001125	0	0.0465	0	1
PS.009	0.011	0.021	0	0.000125	0	0.467625	0	0.114125	0	0	0.017625	0.008125	0	0.002125	0	1
PS.011	0	0.000125	0	0	0	0.26025	0	0	0	0	0	0	0	0.00975	0	1
PS.013	0.000375	0.0905	0	0	0	0.553875	0	0	0	0	0	0.000125	0	0.047875	0	1
PS.015	0.001125	0.00575	0.000375	0.0505	0.0675	0.114875	0.224	0.073875	0	0.00375	0.032125	0.000375	0.014125	0.00675	0.08175	1
PS.018	0.023375	0.089625	0.008	0	0	0.568625	0	0.004875	0	0	0.00425	0.001625	0	0	0	1
PS.021	0.161375	0.0015	0	0.00325	0	0.676875	0	0	0	0	0	0	0	0.007125	0	1
PS.029	0.006375	0.000875	0.127375	0.000625	0.000625	0.206875	0	0.261	0.00025	0.002375	0.086625	0	0.002375	0.01975	0	1
PS.031	0.21425	0.000125	0	0.000375	0	0.575125	0	0	0	0	0	0.064125	0	0.0825	0	1
PS.035	0.00225	0.007375	0	0	0	0.884875	0	0	0	0	0	0	0	0.003625	0	1
PS.036	0.114875	0.002375	0	0.0005	0	0.771125	0	0	0	0	0	0.02775	0	0.00075	0	1
PS.038	0.107625	0.001625	0.00025	0.003	0	0.773625	0	0	0	0	0	0.006625	0	0.034125	0	1
PS.041	0.490875	0	0	0.000625	0	0.1425	0	0	0	0	0	0.0045	0	0.094	0	1
PS.042	0.00175	0.0015	0	0	0.00025	0.29425	0	0.0395	0	0.000125	0.038875	0.012625	0	0	0	1
PS.045	0.03725	0.01	0.000625	0.00175	0.000125	0.81825	0	0.0035	0.00075	0.00075	0.00375	0.005125	0.000125	0.028	0.00025	1
PS.046	0.00175	0.0065	0.000125	0.000125	0	0.488125	0	0	0	0	0	0.0015	0	0.000125	0	1
PS.050	0.096625	0.03325	0	0	0	0.47225	0	0	0	0	0	0.00775	0	0.032	0	1
PS.051	0.219625	0	0	0.0005	0	0.422	0	0	0	0	0	0.055875	0	0.02425	0	1
PS.056	0.014125	0.000125	0	0	0	0.889875	0	0.0015	0	0	0.00025	0.00925	0	0.041125	0	1
PS.057	0.004	0.3465	0	0.000125	0	0.046375	0	0	0	0	0	0.333	0	0.00625	0	1
PS.061	0.085125	0.024125	0	0.006375	0	0.429375	0	0.001375	0	0	0	0.007	0.000125	0.21075	0	1
PS.064	0.26175	0.005375	0	0.0155	0	0.254	0	0.000125	0	0	0	0.00225	0	0.055125	0	1
PS.065	0.030625	0.001	0.0565	0.066375	0	0.00125	0	0.02775	0	0	0.015125	0.000125	0	0.000375	0	1
PS.066	0.0775	0.002625	0	0.000125	0	0.5555	0	0	0	0	0	0.00075	0	0.332125	0	1
PS.068	0.106625	0.0075	0.000125	0.010375	0.2255	0.179375	0.00075	0.001125	0	0	0.000875	0.001125	0.002	0.287125	0	1
PS.069	0	0.066375	0	0	0	0.7065	0	0	0	0	0	0.001	0	0.054625	0	1
PS.074	0.2525	0.007	0.000125	0.0005	0	0.373375	0	0.000125	0	0	0	0.017125	0	0.29	0	1
PS.075	0.490125	0.000375	0	0.000875	0	0.004	0	0.019375	0	0	0.01675	0.145875	0	0.212	0	1
PS.076	0.002125	0.004875	0.022875	0	0	0.75925	0	0	0	0	0	0.000125	0	0.032375	0	1
PS.079	0	0.002125	0.000125	0	0	0.814875	0	0.000125	0	0	0	0.00025	0	0.0075	0	1
PS.080	0.008625	0.002125	0.0005	0.00075	0.000125	0.136125	0	0.001625	0	0	0.000125	0.000125	0	0.007875	0.00125	1
PS.091	0.048	0.00575	0	0.000125	0	0.862625	0	0	0	0	0	0	0	0.005125	0	1
PS.094	0.0055	0.005125	0	0.001	0	0.69925	0	0	0	0	0	0	0	0.09425	0	1
PS.097	0.09075	0.00175	0	0.000125	0	0.60375	0	0	0	0	0	0	0	0.014125	0.002	1
PS.115	0.016625	0	0	0	0	0.808125	0	0.000875	0	0	0.000625	0.000125	0	0.13375	0	1
PS.120	0.279125	0.1325	0.000125	0.001	0	0.400375	0	0.000625	0	0	0.000125	0.00575	0	0.0065	0	1
PS.129	0.001125	0.0025	0	0	0	0.34725	0	0	0	0	0	0.011125	0	0.58575	0	1
PS.130	0	0.00075	0	0	0	0.069	0	0	0	0	0	0.001375	0	0.000875	0	1
PS.131	0.094	0.625125	0	0.000375	0.000125	0.199625	0	0	0	0	0	0.004	0	0.000375	0	1
PS.132	0.161	0.00025	0	0.00025	0	0.62875	0	0	0	0	0	0.004625	0	0.133125	0	1
PS.134	0	0.003	0	0	0	0.914125	0	0.00275	0	0	0.000625	0.009125	0.00025	0.0015	0.00025	1
PS.135	0.4585	0.004375	0	0.001375	0	0.278375	0	0.0035	0	0	0.001	0.000125	0	0.16075	0	1
PS.146	0.560875	0.001875	0	0.001	0	0.235625	0	0	0	0	0	0.00075	0	0.007	0	1
PS.148	0.28625	0.00025	0	0.000625	0	0.612375	0	0	0	0	0	0.001125	0	0.001625	0	1
PS.151	0	0	0	0.00025	0	0.68625	0	0.03525	0	0	0	0.000375	0.00525	0.01125	0	1
PS.154	0	0.018375	0	0	0	0.44975	0	0	0	0	0	0	0	0.000125	0	1
PS.155	0.046125	0.00175	0	0.000125	0	0.647875	0	0	0	0	0	0.0005	0.000125	0.108125	0	1
PS.158	0.0015	0.007	0	0	0	0.778375	0	0	0	0	0	0	0	0.18175	0	1
PS.160	0	0.0115	0	0	0	0.743625	0	0.0005	0	0	0.000125	0.000875	0	0.0675	0	1
PS.163	0.003625	0.000125	0	0.00025	0	0.14525	0	0	0	0	0	0.000375	0	0.013	0	1
PS.166	0.021375	0.00175	0	0.000125	0	0.911125	0	0	0	0	0	0	0	0.03125	0	1
PS.170	0.663	0.00125	0	0.00125	0	0.042375	0	0.015	0	0	0.01825	0.000375	0	0.059125	0	1
PS.173	0.120375	0.00025	0	0.00025	0	0.6265	0	0	0	0	0.000125	0.00225	0	0	0	1
PS.003	0.630625	0.06475	0	0.00175	0	0.120125	0	0.001375	0	0	0.001125	0.001	0	0.003125	0	1
PS.004	0.00975	0.000125	0	0.000125	0	0.0915	0	0	0	0	0	0.59075	0	0.0005	0	1
PS.009	0.068125	0.276	0.014875	0	0	0.502375	0.000125	0.002125	0	0	0.000875	0.006	0	0.000625	0	1
PS.011	0.063	0.556125	0	0.000125	0	0.046125	0	0	0	0	0	0.07675	0	0.004375	0	1
PS.013	0.000125	0.40475	0	0	0	0.50875	0	0	0	0	0	0.006625	0	0.000125	0	1
PS.015	0.000375	0	0	0.00175	0.148875	0.000125	0.063875	0.16575	0.00025	0.058125	0.097625	0.001375	0.01275	0.00125	0.053	1
PS.018	0.159375	0.003625	0.0005	0.000625	0.001125	0.104125	0	0.003375	0.00075	0.003625	0.002375	0.320875	0.006625	0.003375	0	1
PS.021	0.154375	0.06325	0.12675	0.095875	0	0.130375	0	0	0	0	0	0.089875	0	0.000375	0	1
PS.029	0.00475	0.00025	0.0005	0.02025	0.021	0.608125	0	0.029	0	0	0.047375	0.016375	0.00725	0.0055	0	1
PS.031	0.060375	0.367	0	0.000125	0	0.152	0	0	0	0	0	0.18025	0	0	0.000125	1
PS.035	0.125125	0	0	0.021375	0.000125	0.79575	0	0	0	0	0	0.00075	0	0.02125	0	1
PS.036	0.181375	0.241875	0	0.000375	0	0.27575	0	0.000125	0	0	0	0.2195	0	0.00175	0	1
PS.038	0.156125	0.000875	0.000375	0.00525	0.005	0.1505	0	0.000875	0	0	0.000625	0.02925	0.00025	0.001	0	1
PS.041	0.505375	0.047	0	0.001125	0	0.0765	0	0	0	0	0	0.101875	0	0.023	0	1
PS.042	0.05275	0.06825	0	0.692375	0.0115	0.028875	0	0.00075	0	0.00125	0.00125	0.009	0	0.070125	0	1
PS.046	0.1395	0.319	0	0.000625	0	0.21325	0	0.000375	0	0	0.00025	0.011375	0	0.199875	0	1
PS.050	0.486125	0.004625	0	0.024125	0	0.31275	0	0	0	0	0	0	0	0.101125	0	1
PS.051	0.059	0.41475	0	0.036375	0	0.0945	0	0	0	0	0	0.1215	0	0.000875	0	1
PS.056	0.004625	0.041125	0	0.048875	0	0.35375	0	0	0	0	0	0.227125	0	0.146375	0	1
PS.057	0.133875	0.10875	0	0.0005	0	0.002	0	0.000375	0	0	0.000125	0.63175	0	0	0	1
PS.061	0.01225	0.00525	0	0.1175	0	0.0725	0	0.144375	0	0	0.008125	0.0005	0.014875	0.012125	0	1
PS.064	0.09675	0.047	0.000625	0.000125	0	0.068875	0.000125	0.195625	0	0	0.028625	0.023625	0	0.01225	0	1
PS.065	0.14575	0.00375	0.26325	0.1045	0.002	0.114875	0	0.066625	0.001	0.012625	0.015625	0.0125	0	0.020625	0	1
PS.066	0.01275	0	0	0.00375	0	0.828375	0	0	0	0	0	0.000875	0	0.00975	0	1
PS.068	0.086875	0.000125	0.0015	0.063375	0.0525	0.117375	0.000125	0.015625	0.010375	0.063625	0.01525	0.00175	0.006375	0	0.13075	1
PS.069	0.042625	0.279	0	0	0	0.3455	0	0	0	0	0	0.003	0	0.015875	0	1
PS.074	0.008375	0.398	0.015	0.0935	0	0.0005	0	0.009125	0	0	0.00225	0.177375	0.001125	0.000375	0	1
PS.075	0.16825	0.00475	0	0.00925	0	0.230625	0	0.04925	0	0	0.06025	0.26275	0.0075	0.00825	0.055625	1
PS.076	0.001625	0.24525	0.14375	0.000125	0	0.270125	0	0	0	0	0	0.020125	0	0.005	0	1
PS.079	0	0.2255	0	0	0	0.23025	0	0.000125	0	0	0	0.003875	0	0.028125	0	1
PS.080	0.04975	0.0005	0	0.00025	0.01875	0.04025	0	0.159875	0	0	0.082125	0.0005	0.003375	0.00125	0.000625	1
PS.091	0.3155	0.000125	0	0.050625	0	0.005625	0	0	0	0	0	0.130625	0	0.2725	0	1
PS.094	0.131875	0.00375	0	0.00275	0	0.6515	0	0	0	0	0	0	0	0.162	0	1
PS.097	0.926375	0	0.000125	0.002	0	0.00175	0	0	0	0	0	0.000875	0	0	0	1
PS.115	0.237625	0.26825	0.0075	0.000375	0	0.05125	0	0.000375	0	0	0.000125	0.00575	0	0.038875	0	1
PS.129	0.007125	0	0	0.18375	0.066375	0.52	0.000125	0.006125	0	0	0.002125	0.005	0	0.000625	0	1
PS.130	0.023375	0.0775	0	0.000125	0	0.38625	0	0	0	0	0	0.342125	0	0.0015	0	1
PS.131	0.063875	0.307375	0	0	0	0.14225	0	0.007625	0	0	0.0055	0.264875	0	0.00025	0	1
PS.132	0.9455	0	0	0.002	0	0.019625	0	0	0	0	0	0.002	0	0.002625	0	1
PS.134	0.426375	0.08025	0	0.000375	0	0.189875	0	0.00025	0	0	0.000125	0.039875	0	0	0.000625	1
PS.135	0.660125	0.000125	0	0.00125	0.00125	0.01225	0.000125	0.011625	0	0	0.002125	0.004	0	0.00025	0	1
PS.146	0.17325	0.295375	0	0.00025	0	0.0035	0	0	0	0	0	0.278375	0	0	0	1
PS.148	0.52475	0	0	0.00125	0	0.23275	0	0	0	0	0	0.00175	0	0.018125	0	1
PS.151	0.0005	0.13775	0	0	0	0.206375	0	0.000375	0	0	0	0.184125	0	0.001	0	1
PS.154	0.00025	0.107625	0	0	0	0.809	0	0	0	0	0	0.00225	0	0.00475	0	1
PS.158	0.14075	0.000125	0	0.00025	0	0.245375	0	0.000125	0	0	0.000125	0.00075	0	0.03275	0	1
PS.160	0.4105	0	0	0.0005	0	0.134	0	0.32175	0	0	0.0475	0.00025	0	0.00875	0	1
PS.163	0.007	0.279	0	0.002125	0	0.295625	0	0	0	0	0	0.250125	0	0.000125	0	1
PS.173	0.113	0.001875	0	0	0	0.765375	0	0	0	0	0	0.00675	0	0.004625	0	1
PS.003	0.318375	0.27525	0.000125	0.000875	0	0.117375	0	0.00675	0	0	0.00875	0.007875	0	0.01775	0	1
PS.004	0.222	0.243375	0.001	0.00425	0	0.07825	0	0	0	0	0	0.089875	0	0.027375	0	1
PS.009	0.49475	0.000125	0	0.001	0	0.00125	0	0.320625	0	0	0.084625	0.009	0	0.000375	0	1
PS.011	0.3765	0	0	0.005	0	0.055625	0	0.357625	0	0	0.060125	0.002375	0	0.014375	0	1
PS.013	0.598375	0.006	0	0.153	0	0.00175	0	0	0	0	0	0.02025	0	0.00625	0	1
PS.015	0.000125	0	0	0.004375	0.11025	0.000125	0.070625	0.353375	0	0.016875	0.12175	0.00075	0.026125	0	0.0015	1
PS.018	0.1095	0	0	0.00025	0.000125	0.367875	0	0.0505	0	0	0.037	0.065625	0	0.003875	0	1
PS.021	0.601625	0.040375	0.014	0.225625	0	0.0005	0	0	0	0.000625	0	0.004875	0	0.004875	0	1
PS.029	0.44375	0	0	0.233875	0.000625	0.094875	0	0.00025	0	0	0.00075	0.000125	0.000375	0.008625	0	1
PS.031	0.188	0.01425	0.000125	0.309625	0	0.187125	0	0	0	0	0	0.043125	0	0.00125	0	1
PS.035	0.678125	0	0	0.056125	0	0.147875	0	0	0	0	0	0.00325	0	0.037375	0	1
PS.036	0.33925	0	0	0.000625	0	0.494125	0	0.000125	0	0	0	0.011375	0	0.1	0	1
PS.038	0.016125	0.003125	0	0.328	0.014625	0.00075	0.000125	0.18425	0	0	0.12175	0.005625	0.067	0	0.004625	1
PS.041	0.24575	0.15425	0.001	0.002125	0	0.05975	0	0	0	0	0	0.254125	0	0.0025	0	1
PS.042	0.206	0	0	0.000625	0.007125	0.365625	0.000125	0.000125	0	0.000125	0	0.009	0	0.084625	0	1
PS.045	0.00525	0.002875	0	0.000375	0	0.004875	0	0.000125	0	0	0	0.117625	0	0.002875	0	1
PS.046	0.657375	0.00025	0.000125	0.0015	0	0.066625	0	0	0	0	0	0.019875	0	0.01175	0	1
PS.050	0.180625	0.11525	0.01075	0.217	0	0.07625	0	0	0	0	0	0.01075	0	0.004	0	1
PS.051	0.512375	0	0.000125	0.00125	0	0.387875	0	0	0	0	0	0.007375	0	0.011625	0	1
PS.056	0.0285	0	0	0.10175	0	0.075875	0	0.013	0	0.095125	0.00925	0.0065	0.001	0.03325	0.000125	1
PS.061	0.094125	0	0	0.00175	0	0.594125	0	0.006	0	0	0	0.001125	0.006125	0.06375	0	1
PS.064	0.071	0.007875	0.000125	0.3775	0	0.0085	0	0.123625	0	0	0.01425	0.1175	0	0.018625	0	1
PS.065	0.062625	0.182375	0.4525	0.093	0.001375	0.013375	0	0.031125	0.015	0.011875	0.011	0.004375	0	0	0	1
PS.066	0.159125	0.000125	0	0.326375	0	0.391625	0	0	0	0	0	0.000625	0	0.04625	0	1
PS.068	0.076125	0.000125	0.009125	0.57275	0.00075	0.00025	0	0.000625	0	0	0.000875	0	0	0.00075	0	1
PS.069	0.686625	0.000625	0	0.001375	0	0	0	0	0	0	0	0.035125	0	0.245125	0	1
PS.074	0.26325	0.28075	0	0.004625	0	0.244625	0	0.00375	0	0	0.0055	0.054	0.002125	0.0275	0	1
PS.076	0.7735	0	0.152625	0.0095	0	0.001125	0	0.00125	0	0	0.00125	0.008875	0	0.000125	0	1
PS.079	0	0.28075	0	0	0.000125	0.19425	0	0	0	0	0	0.01625	0	0.06875	0.000125	1
PS.080	0.328125	0.0005	0.03625	0.50175	0.00075	0.00025	0	0.002375	0	0	0.000875	0.00675	0	0	0.00525	1
PS.091	0.1665	0	0.00025	0.237375	0	0.177125	0	0.004875	0	0	0.010375	0.0025	0	0.244	0	1
PS.094	0.54175	0.084625	0	0.109625	0	0.050375	0	0	0	0	0	0.031625	0	0.01375	0	1
PS.097	0.811125	0	0.000375	0.0015	0	0.02825	0	0	0	0	0	0.0065	0	0.119125	0	1
PS.115	0.040125	0.1675	0.200625	0.00025	0	0.049625	0	0.01875	0	0	0.015375	0.023375	0	0.00075	0	1
PS.120	0.05375	0.3185	0.049	0	0	0.063875	0	0.007125	0	0	0.001375	0.355625	0	0.000125	0	1
PS.129	0.004625	0.000875	0	0.05675	0.074	0.03925	0.0005	0.062125	0	0.046	0.012625	0.011125	0.07275	0	0.026375	1
PS.130	0.000375	0.035375	0	0	0	0.229	0	0	0	0.000125	0.000125	0.2435	0	0.00175	0	1
PS.131	0.113	0.430375	0	0.00025	0	0.07775	0	0.064625	0	0	0.015375	0.022875	0	0.010625	0	1
PS.132	0.088125	0.586875	0.000125	0.00025	0	0.000125	0	0	0	0	0	0.07125	0	0.000125	0	1
PS.134	0.266125	0.28475	0.000875	0.001625	0	0	0	0.016	0	0	0.004875	0.018875	0.0035	0.00025	0.01175	1
PS.135	0.4395	0.000125	0	0.001125	0.205625	0.010875	0.00075	0.008	0	0	0.00575	0.005375	0	0.00125	0	1
PS.148	0.36525	0	0.002375	0.000375	0	0.229	0	0	0	0	0	0.0025	0	0.01725	0	1
PS.151	0.01	0.553875	0	0	0	0.104125	0	0.001375	0	0	0	0.002125	0	0.000375	0	1
PS.154	0.0865	0.021	0	0.000125	0	0.356125	0	0.000125	0	0	0	0.001625	0	0.0155	0	1
PS.155	0.26025	0.400375	0	0.0005	0	0.063625	0	0	0	0	0	0.005875	0	0.055375	0	1
PS.158	0.102	0	0	0.00025	0	0.023625	0	0	0	0	0	0.0945	0	0.0045	0	1
PS.160	0.212375	0.421125	0	0.001	0	0	0	0	0	0	0	0.006625	0	0.000625	0	1
PS.163	0.054125	0.000625	0.000375	0.275125	0.0005	0.187875	0	0.0075	0	0	0.006	0.267625	0.00025	0.000125	0.00025	1
PS.166	0.89175	0	0	0.002125	0	0.013875	0	0	0	0	0	0.0115	0	0.013625	0	1
PS.170	0.075625	0.027875	0	0.466375	0.036875	0.04325	0	0	0	0	0.000125	0.04125	0	0.047375	0.00025	1
PS.173	0.485375	0.000125	0	0.00075	0	0.413125	0	0	0	0	0	0.00925	0	0.00375	0	1
PS.003	0.588625	0.200125	0.09075	0.006	0	0.006875	0	0.004625	0	0	0.0015	0.0225	0	0.001	0	1
PS.004	0.025375	0.352375	0.000625	0.034	0	0.034625	0	0.000125	0	0.1975	0	0.119125	0	0.00825	0.000375	1
PS.009	0.048375	0.225	0.0795	0.1635	0	0.034125	0	0.144625	0	0.00025	0.146375	0.00275	0	0.000125	0	1
PS.011	0.024625	0.02175	0.000125	0.1985	0	0.1095	0	0.00325	0	0	0.00075	0.367875	0	0.001875	0	1
PS.013	0.0945	0.085375	0.066875	0.071625	0.0035	0.03025	0	0.104375	0.001	0.000625	0.081625	0.003875	0.013375	0.001375	0.0095	1
PS.015	0.1415	0.00725	0.001125	0.006375	0.003625	0.0355	0.00925	0.0095	0.00125	0.035125	0.01275	0.004	0.0115	0.004625	0.02975	1
PS.018	0.314125	0.000375	0.311625	0.00075	0	0.00625	0	0.022375	0	0	0.02275	0.012625	0.001125	0.000375	0.020125	1
PS.021	0.223375	0.036875	0.215875	0.021	0	0.2685	0	0.012	0.000125	0.04225	0.0075	0.0015	0.011	0	0	1
PS.029	0.00175	0.455875	0	0.047625	0	0	0	0	0	0	0	0.000625	0	0	0	1
PS.035	0.068875	0.038375	0.12875	0.04775	0.05525	0.009875	0.146375	0.007125	0.04025	0.014625	0.008125	0.010875	0	0.0025	0	1
PS.036	0.30225	0.044375	0.000125	0.004	0.079125	0.017375	0	0	0.00325	0.048	0	0.0015	0	0.004125	0	1
PS.038	0.008125	0.026	0.009375	0.00525	0.001625	0.0005	0	0	0	0	0.000625	0.001875	0	0.0275	0.000625	1
PS.041	0	0.627	0	0	0	0.022625	0	0	0	0	0	0.028625	0	0.008375	0	1
PS.042	0.021	0.183	0.016	0.224875	0.00125	0.00525	0	0.00725	0	0.001125	0.00475	0.138375	0	0.003875	0	1
PS.045	0.0495	0.00275	0.007375	0.133	0.000375	0.06225	0	0.019	0.06975	0.055125	0.026375	0.00425	0.008875	0.275875	0.017125	1
PS.046	0.011	0.00375	0.000125	0.023375	0	0.05875	0	0	0	0	0	0.1505	0	0.00875	0	1
PS.050	0.039	0.000375	0.000125	0.000375	0.005625	0.140125	0	0.3455	0	0	0.151625	0.002	0	0.00025	0.007125	1
PS.051	0.85875	0	0.000125	0.001375	0	0.051125	0	0	0	0	0	0	0	0.024125	0	1
PS.057	0.078	0.173375	0.130125	0.042375	0.000125	0.015875	0	0.001	0	0	0	0.12325	0.000125	0	0.00025	1
PS.061	0.225375	0.08475	0	0.109375	0	0.204875	0	0.0005	0	0	0.000375	0.023	0	0.001125	0	1
PS.064	0.000375	0.534125	0	0	0	0.0035	0	0	0	0	0	0.1205	0	0	0	1
PS.065	0.0075	0.003	0.03275	0.066875	0.00975	0.465875	0.00225	0.004125	0.00075	0.00425	0.005375	0.017375	0	0.009375	0	1
PS.066	0.03125	0.224625	0.021	0.07275	0	0.079875	0	0.03625	0.0015	0.136125	0.018125	0.011875	0.00725	0.0015	0	1
PS.068	0.144375	0.000125	0.15125	0.0775	0.048625	0.004125	0.0005	0.0975	0.041375	0.00475	0.05425	0.0075	0.0275	0	0.012875	1
PS.069	0.642375	0	0	0.00325	0	0.180375	0	0	0	0	0	0.007375	0	0.001375	0	1
PS.074	0.467	0.012125	0.005375	0.001625	0	0.001375	0	0.064625	0	0.011125	0.067125	0.200125	0.009375	0.000125	0	1
PS.075	0.016125	0.001	0.01	0.005125	0.099875	0.000875	0.00025	0.137625	0.011625	0.008	0.1205	0.025	0.060375	0.000375	0.035125	1
PS.079	0.33675	0	0	0.399	0	0.03425	0	0.011	0	0	0.003125	0.0015	0.003875	0.10875	0.00125	1
PS.080	0.030875	0.000125	0.05725	0.013375	0.52225	0.00275	0.001125	0.021875	0	0	0.01825	0.00675	0.00075	0.006	0.012125	1
PS.091	0.01275	0.000125	0.486125	0.03975	0.0175	0.0035	0.000125	0.033625	0.00075	0.000125	0.05625	0.043	0	0.000125	0	1
PS.094	0.000125	0.01325	0.6275	0	0	0.102125	0	0	0	0	0	0.006625	0	0	0	1
PS.097	0.0535	0.514625	0.03225	0.014875	0	0.087375	0	0	0	0	0	0.006875	0	0	0	1
PS.115	0.067375	0.00075	0.24475	0	0.049	0.00425	0.023625	0.096125	0.011875	0	0.081875	0.001125	0	0.00025	0.000625	1
PS.129	0.000125	0.013625	0	0	0	0.00175	0	0.002125	0	0	0.003875	0.00225	0	0.019375	0	1
PS.130	0.231625	0.004625	0.137	0.047125	0	0.056125	0	0.000125	0	0	0	0.060875	0	0.001625	0	1
PS.131	0.369125	0.000125	0.247625	0.05475	0	0.007375	0	0.038	0	0.001	0.008625	0.00875	0.001375	0	0	1
PS.132	0.606	0.00025	0.001125	0.0075	0	0.15825	0	0.000125	0	0	0.00125	0.012375	0	0.0005	0	1
PS.134	0.21925	0.003	0.04075	0.00175	0	0.02275	0	0.113875	0	0.00025	0.031875	0.039625	0.003	0	0.05825	1
PS.135	0.2115	0	0	0.00875	0.1305	0.009125	0.1585	0.042	0	0.001125	0.032125	0.00125	0.000375	0.00025	0.141625	1
PS.146	0.168375	0.16075	0.290625	0.00125	0.033	0.005375	0	0	0.00575	0.014125	0	0.06425	0	0.000625	0	1
PS.148	0.43525	0.000125	0	0.001125	0	0.0405	0	0	0	0	0	0.004625	0	0.048625	0	1
PS.151	0.120875	0.352	0.199625	0.02875	0.000125	0.02425	0	0.016625	0.0005	0.002	0	0.0445	0	0	0.00025	1
PS.154	0.1395	0.0985	0.426875	0.000375	0	0.209875	0	0	0	0	0	0.01925	0	0.00025	0	1
PS.155	0.059875	0	0.001125	0.000125	0.00925	0.351125	0	0.007375	0	0	0.015875	0.007125	0	0.038	0	1
PS.158	0.05075	0.004875	0.4025	0.000125	0	0.0035	0	0.00025	0	0.007875	0.00025	0.027875	0	0.0005	0	1
PS.160	0.022125	0.0705	0.003375	0.22675	0.066375	0.0015	0.0035	0.192375	0	0.051875	0.024625	0.0135	0	0	0	1
PS.163	0.069375	0.501125	0	0.31075	0	0.008375	0	0	0	0	0	0.0165	0	0.01075	0	1
PS.166	0.022125	0	0.058125	0.00025	0	0.169625	0	0.06225	0	0.000125	0.03175	0.001875	0	0.00075	0.016125	1
PS.170	0.060375	0.2175	0.044875	0.043375	0.082375	0.0575	0.006125	0.071625	0.010125	0.017625	0.07725	0.00075	0	0.013125	0.04225	1
PS.173	0.40425	0	0.00125	0.006625	0.026125	0.01725	0.000125	0.00025	0	0	0.000125	0.009875	0	0.02	0	1
PS.003	0.047	0.017875	0.186625	0.195375	0.000125	0.004375	0	0	0	0	0.00025	0.19775	0	0	0	1
PS.004	0.011375	0.166625	0	0.000125	0.162875	0.0195	0.000125	0.013875	0	0	0.032375	0.0395	0.003	0.0125	0	1
PS.009	0.02325	0.000875	0.0085	0.1475	0.010875	0.209375	0	0.000125	0	0.027875	0	0.014	0	0.387375	0	1
PS.011	0.018625	0.0005	0.04775	0.003125	0	0.042	0	0.001875	0	0	0	0.025875	0	0.4975	0	1
PS.013	0.1945	0.000125	0.16375	0.001125	0.000125	0.000125	0	0.001625	0	0	0.001375	0.01375	0	0.203875	0.00075	1
PS.015	0.063125	0.100125	0.334125	0.151875	0.000875	0.002375	0.001625	0.00525	0.00025	0.02925	0.00425	0.005875	0.00125	0.000375	0.016	1
PS.018	0.567	0.000375	0.003	0.002125	0	0.009875	0	0.015625	0	0	0.0235	0.186125	0.000875	0.0005	0	1
PS.021	0.170375	0.00225	0.253625	0.044125	0.000125	0.010625	0	0.119375	0.0035	0	0.09475	0.00175	0	0.011125	0	1
PS.029	0.005	0.000625	0.208125	0.137875	0.0115	0.00375	0.000625	0.240625	0.00675	0.00175	0.14175	0.00625	0.002625	0.004	0	1
PS.035	0.032125	0.004375	0	0.0135	0.0305	0.16875	0.04975	0.170625	0.017875	0.006125	0.16275	0.030625	0	0	0	1
PS.036	0.24775	0.26575	0.1515	0.000625	0.008125	0.0285	0	0	0.000625	0.013375	0	0.015625	0	0.002625	0	1
PS.038	0.061375	0.0845	0.02625	0.004375	0.00425	0	0.000125	0.074125	0.016	0.009	0.050125	0.00375	0.0735	0	0.019625	1
PS.041	0.6925	0.01775	0	0.001	0	0.04825	0	0	0	0	0	0.049125	0	0.043125	0	1
PS.042	0.23025	0.0625	0.08025	0.02725	0.1505	0.00875	0.000375	0.023375	0	0.063625	0.029625	0.0425	0.0015	0.000125	0.041875	1
PS.045	0.009625	0.14775	0.00875	0.081	0.15025	0.050125	0.0005	0.0065	0.00375	0.021625	0.009125	0.044	0.015	0.016125	0.08375	1
PS.046	0.077875	0.031625	0.10275	0.034625	0.000125	0.017	0	0	0	0.003	0	0.258375	0	0.001625	0	1
PS.050	0.05	0	0.025375	0.0005	0.14625	0.00825	0.000375	0.208625	0	0	0.133625	0.04775	0	0.122875	0.008	1
PS.051	0.779875	0	0	0.00175	0	0.0125	0	0	0	0	0	0.000125	0.00375	0	0	1
PS.057	0.133125	0.130875	0.131	0.1705	0	0.00225	0	0.014375	0	0	0.005875	0.05625	0.00475	0	0.0035	1
PS.061	0.037125	0.00725	0.29825	0.1945	0	0.181	0	0.000625	0	0	0.000375	0.07325	0	0.001375	0.0005	1
PS.064	0.200375	0.003125	0.008375	0.0005	0.3355	0.014375	0.00075	0.00075	0	0	0.000375	0.004375	0	0.00225	0	1
PS.065	0.002875	0.051125	0.08675	0.058125	0.026125	0.011	0.0135	0.214625	0.01625	0.009125	0.13	0.00375	0.072875	0	0	1
PS.066	0	0.45275	0	0.000125	0	0.19075	0	0	0	0	0	0.077875	0	0.007	0	1
PS.068	0.00325	0.000125	0.005125	0.012375	0.296875	0.00275	0.13625	0.154375	0.014125	0.00425	0.03225	0.000125	0.0235	0	0.1085	1
PS.069	0.4735	0	0	0.0015	0	0.1795	0.000125	0	0	0	0	0.001125	0	0.00275	0	1
PS.074	0.23475	0	0.076375	0.01225	0.01	0.00525	0.00075	0.0645	0	0.0315	0.0245	0.08125	0.023375	0.00325	0.061625	1
PS.075	0.055625	0.00175	0.0155	0.0095	0.004625	0.001	0.000125	0.002625	0.022125	0.002625	0.002375	0.005375	0.00275	0	0.0585	1
PS.076	0.000125	0.645375	0	0.0005	0	0.027375	0	0	0	0	0	0.075625	0	0.0005	0	1
PS.079	0.16775	0.021875	0.024125	0.000875	0	0.0145	0	0	0	0	0	0.312625	0	0.00725	0	1
PS.080	0.137375	0.000125	0.085625	0.091875	0.011	0.046	0	0.00275	0.009375	0.031375	0.001375	0.01875	0	0.000125	0.00025	1
PS.094	0.155375	0.001	0.0365	0.020125	0	0.41675	0	0.00125	0	0	0	0.07825	0	0.009	0	1
PS.097	0.098625	0.000875	0.2245	0.02775	0.038375	0.002625	0.003	0.108625	0.01025	0.003375	0.330625	0.00325	0	0.000125	0	1
PS.120	0.063875	0.00425	0.0885	0.028	0.002125	0.133	0	0.009625	0	0.00025	0.0015	0.10925	0	0.00025	0	1
PS.129	0.00125	0.0115	0.003375	0.012	0.001125	0.575875	0	0.018875	0.022	0.045375	0.011875	0.0005	0.013625	0.036125	0	1
PS.130	0.537875	0.0565	0.04325	0.041375	0	0.044875	0	0	0.0005	0.001375	0	0.012875	0	0.003	0	1
PS.131	0.640375	0.000125	0.179125	0.002125	0	0.00675	0	0	0	0.000125	0	0.0025	0	0	0	1
PS.132	0.3745	0.03025	0.00075	0.33625	0.000125	0.00175	0	0	0	0	0.000125	0.008125	0	0.001125	0	1
PS.134	0.644875	0.002875	0.005375	0.043375	0.00125	0.0065	0.005125	0.005875	0.00025	0.015125	0.001875	0.01075	0	0	0.000625	1
PS.135	0.71225	0.000625	0	0.036875	0.010125	0	0	0.00025	0.00075	0.042375	0.000375	0.01725	0	0.00025	0.000125	1
PS.146	0.166	0.071125	0.004125	0.000375	0.0015	0.00275	0.00025	0	0	0.000375	0	0.007625	0.000625	0.685625	0	1
PS.148	0.558625	0	0	0.001625	0	0.028625	0	0	0	0	0	0.00025	0	0.033125	0	1
PS.151	0	0.52	0	0	0	0.045375	0	0	0	0	0	0.0025	0	0.002	0	1
PS.154	0.009875	0	0	0	0	0.398375	0	0	0	0	0	0	0	0.178875	0	1
PS.155	0.040375	0.00925	0	0.26125	0.16875	0.046375	0.000625	0.000125	0.01025	0.012125	0.00025	0.002625	0	0.002875	0	1
PS.158	0.048	0.14775	0.0005	0	0.000625	0.00175	0	0.155875	0.01675	0.027	0.062875	0.009	0	0.000375	0	1
PS.160	0.209125	0.006	0	0.00025	0.2995	0.010375	0.00075	0	0	0.09775	0	0.011375	0	0.00175	0	1
PS.163	0.045375	0.08	0.00025	0.001625	0	0.23325	0	0.000125	0	0	0	0.0245	0.000125	0.003125	0	1
PS.166	0.352625	0	0	0.000625	0	0.17525	0	0	0	0	0.000125	0.09375	0	0.309375	0	1
PS.170	0.7545	0.066875	0	0.0085	0.004	0.019	0	0.003125	0.00425	0.0005	0.005875	0.03075	0.005625	0.000875	0	1
PS.173	0.82525	0	0.004	0.00225	0.000375	0.0035	0	0.004625	0	0	0.002875	0.0115	0.007375	0.0035	0	1
PS.003	0.04925	0.082375	0.1845	0.109375	0.000125	0.011125	0	0	0.0035	0.010875	0	0.01075	0	0.000125	0	1
PS.004	0.009125	0.01575	0	0.00025	0.000375	0.064375	0	0.0155	0	0	0.003875	0.023375	0	0.01425	0	1
PS.009	0.005	0	0.109875	0.051625	0.029875	0.00225	0.037875	0.103875	0.038375	0.04375	0.11125	0.0065	0.007	0	0	1
PS.011	0.132625	0.000125	0.076875	0.020375	0	0.001	0.05425	0.215125	0.001625	0.001125	0.037625	0.00125	0	0.000375	0.0635	1
PS.013	0.114375	0.00025	0.117875	0.000875	0.001	0.001	0	0.08925	0	0	0.113375	0.006125	0.00125	0.00225	0.0155	1
PS.015	0.016375	0.000375	0.033625	0.00825	0.04925	0.01925	0.109125	0.065	0.07125	0.004125	0.064625	0.0005	0.05875	0.00125	0.091	1
PS.018	0.43975	0.16275	0.005875	0.001	0	0.017375	0	0.02425	0	0	0.008125	0.00525	0.00025	0.000625	0	1
PS.021	0.25775	0.000125	0.33475	0.038875	0.00025	0.159125	0	0.001875	0	0	0.000125	0.0025	0	0.169875	0.00075	1
PS.029	0.07525	0.001375	0.113125	0.038125	0.02425	0.004875	0.01075	0.066875	0.02925	0.057	0.031375	0.00075	0.039625	0.165	0	1
PS.035	0.018125	0.007125	0.004375	0.036625	0.045875	0.01725	0.045	0.05525	0.00425	0.019875	0.038125	0.0565	0.024125	0.000625	0	1
PS.036	0.196	0.017625	0.232875	0.003125	0	0.005	0	0	0.001375	0.003	0	0.08875	0	0.047125	0	1
PS.038	0.140625	0.007	0.2885	0.035125	0.003	0	0.004625	0.082625	0.00475	0.005125	0.0465	0.003625	0.01925	0	0.023	1
PS.042	0.224	0.045125	0.046125	0.006	0.081625	0.00175	0.00025	0.0335	0.0175	0.000125	0.0255	0.035125	0.013625	0.002	0.047	1
PS.045	0.021	0.022875	0	0.021	0.19725	0.27325	0.000625	0.006125	0	0.013625	0.005	0.00025	0.002375	0	0.116875	1
PS.046	0.096875	0.008375	0	0.1045	0	0.062	0	0	0	0.00075	0	0.2345	0	0.001625	0	1
PS.050	0.049625	0	0.0275	0.01025	0.08275	0.044875	0.00325	0.23275	0.001625	0.003625	0.096375	0	0	0.149625	0.045125	1
PS.051	0.56225	0	0	0.001875	0	0.00675	0	0.00925	0	0	0.00175	0.044375	0.005125	0.0005	0	1
[truncated: 446 more rows]

## Sheet: table S6
table S6 - Data pertaining to methods comparison of SparCC and SPIEC-EASI
[truncated: 476 more rows]
[truncated: 50 more columns]

[truncated: 7 more sheets: table S7, table S8, table S9, table S10, table S11, table S12, table S13]
